# Supplementary material for: Indium Kα radiation from a MetalJet X-ray source: the long way to a successful charge-density investigation
Source: J Appl Crystallogr. 2023 Sep 5;56(Pt 5):1315–21. doi: 10.1107/S1600576723007203 (PMC10543667; doi:10.1107/S1600576723007203)
Supplement: Supplementary file 1 [file j-56-01315-sup1.cif]

 
 
 
 
data_I
#==============================================================================

# PROCESSING SUMMARY (IUCr Office Use Only)

_journal_date_recd_electronic      2023-03-10
_journal_date_to_coeditor         ?
_journal_date_from_coeditor       ?
_journal_date_accepted     ?
_journal_date_printers_first      ?
_journal_date_printers_final      ?
_journal_date_proofs_out          ?
_journal_date_proofs_in           ?
_journal_coeditor_name            ?
_journal_coeditor_code      NB5353
_journal_coeditor_notes
; ?
;
_journal_paper_category      FA
_journal_techeditor_code      ?
_iucr_compatibility_tag          ACTA95
_journal_techeditor_notes  
;
;
_journal_coden_ASTM               ?
_journal_name_full                ?
_journal_year                     ?
_journal_volume                   ?
_journal_issue                    ?
_journal_page_first               ?
_journal_page_last                ?
_journal_suppl_publ_number        ?
_journal_suppl_publ_pages         ?

#==============================================================================

 
_audit_creation_date           '27-Jun-23 T10:27:43-00:00'
_audit_creation_method         'XD routine XDCIF'
_audit_conform_dict_name        cif_core.dic
_audit_conform_dict_version     2.3
_audit_conform_dict_location    ftp://ftp.iucr.org/pub/cif_core.dic
 
#----------------------------------------------------------------------------#
#                   CHEMICAL INFORMATION                                     #
#----------------------------------------------------------------------------#
 
_chemical_formula_moiety           'C11 H10 O2 S'
_chemical_formula_sum              'C11 H10 O2 S' 
_chemical_formula_weight           206.25

loop_
 _atom_type_symbol
 _atom_type_description
 _atom_type_scat_dispersion_real
 _atom_type_scat_dispersion_imag
 'C' 'C' 0.0008 0.0008
 'H' 'H' 0.0000 0.0000
 'O' 'O' 0.0044 0.0030
 'S' 'S' 0.0703 0.0642
 
#----------------------------------------------------------------------------#
#                   UNIT CELL INFORMATION                                    #
#----------------------------------------------------------------------------#

_space_group_crystal_system        'orthorhombic'
_space_group_IT_number             19
_space_group_name_H-M_alt          'P 21 21 21'
_space_group_name_Hall             'P 2ac 2ab'
loop_
    _space_group_symop_operation_xyz
'x, y, z'
'-x+1/2, -y, z+1/2'
'-x, y+1/2, -z+1/2'
'x+1/2, -y+1/2, -z'
 
_cell_length_a                          5.860(2)
_cell_length_b                          8.933(2)
_cell_length_c                          18.341(3)
_cell_angle_alpha                       90
_cell_angle_beta                        90
_cell_angle_gamma                       90
_cell_volume                            960.1(4)
_cell_formula_units_Z                   4
_cell_measurement_temperature           110(2)
_cell_measurement_reflns_used           9386
_cell_measurement_theta_min             2.2975
_cell_measurement_theta_max             34.222
 
#----------------------------------------------------------------------------#
#                   CRYSTAL INFORMATION                                      #
#----------------------------------------------------------------------------#

_exptl_crystal_description         'spheroid'
_exptl_crystal_colour              'yellow'
_exptl_crystal_density_meas        ?
_exptl_crystal_density_method      ?
_exptl_crystal_density_diffrn      1.427
_exptl_crystal_F_000               432
_exptl_transmission_factor_min     ?
_exptl_transmission_factor_max     ?
_exptl_crystal_size_max            0.395
_exptl_crystal_size_mid            0.387
_exptl_crystal_size_min            0.312

#----------------------------------------------------------------------------#
#                   ABSORPTION CORRECTION                                    #
#----------------------------------------------------------------------------#

_exptl_absorpt_coefficient_mu      0.131
_exptl_absorpt_correction_type     'multi-scan'
_exptl_absorpt_correction_T_min    0.9321
_exptl_absorpt_correction_T_max    0.9647
_exptl_absorpt_process_details     'SADABS-2016/2'
_exptl_absorpt_special_details     ? 
 
 
#----------------------------------------------------------------------------#
#                   DATA COLLECTION                                          #
#----------------------------------------------------------------------------#
 
_diffrn_ambient_temperature        110(2)
_diffrn_radiation_wavelength       0.5134
_diffrn_radiation_type             'InK\a'
_diffrn_source                     'Excillum In Metaljet D2 70 kV'
_diffrn_detector_type              'Dectris Eiger 2 CdTe 1M'
_diffrn_measurement_device_type    'Bruker D8 Venture'
_diffrn_measurement_method         '\f and \w scans'
_diffrn_detector_area_resol_mean   ?
_diffrn_reflns_number              178941
_diffrn_reflns_av_unetI/netI       0.0082
_diffrn_reflns_av_R_equivalents    0.024
_diffrn_reflns_limit_h_min         -13
_diffrn_reflns_limit_h_max         13
_diffrn_reflns_limit_k_min         -19
_diffrn_reflns_limit_k_max         19
_diffrn_reflns_limit_l_min         -40
_diffrn_reflns_limit_l_max         40
_diffrn_reflns_theta_min           1.604
_diffrn_reflns_theta_max           34.834
_diffrn_reflns_theta_full          17.941
_diffrn_measured_fraction_theta_max  0.998
_diffrn_measured_fraction_theta_full  1.0
_diffrn_reflns_Laue_measured_fraction_max  0.998
_diffrn_reflns_Laue_measured_fraction_full  1.0
_diffrn_reflns_point_group_measured_fraction_max  0.998
_diffrn_reflns_point_group_measured_fraction_full  1.0

_reflns_number_total               11000
_reflns_number_gt                  10109
_reflns_threshold_expression       'I > 2\s(I)'
_reflns_Friedel_coverage           0.801
_reflns_Friedel_fraction_max       0.997
_reflns_Friedel_fraction_full      1.0
_reflns_special_details            
;
 _reflns_Friedel_fraction is defined as the number of unique
Friedel pairs measured divided by the number that would be
possible theoretically, ignoring centric projections and
systematic absences.
;
 
#----------------------------------------------------------------------------#
#                   COMPUTER PROGRAMS USED                                   #
#----------------------------------------------------------------------------#

_computing_data_collection         'Bruker APEX2 v2012.2'
_computing_cell_refinement         'Bruker SAINT V8.40B'
_computing_data_reduction          'Bruker SAINT V8.40B'
_computing_structure_solution      'SHELXT(Sheldrick,Acta Cryst.(2015)A71,3-8)' 
_computing_structure_refinement         'Volkov et al, (2006)'
_computing_molecular_graphics           'Volkov et al, (2006)'
_computing_publication_material         'Volkov et al, (2006)'
 
#----------------------------------------------------------------------------#
#                   REFINEMENT INFORMATION                                   #
#----------------------------------------------------------------------------#
 
_refine_special_details
;
        ?
;
_refine_ls_structure_factor_coef        Fsqd
_refine_ls_matrix_type                  full
_refine_ls_weighting_scheme             calc
_refine_ls_weighting_details
;
        calc w2 = 1/[s^2^(Fo^2^)]
;
_refine_ls_extinction_method            none
_refine_ls_number_reflns                11000
_refine_ls_number_parameters            250
_refine_ls_number_restraints            0
_refine_ls_R_factor_all                 0.01
_refine_ls_R_factor_gt                  0.01
_refine_ls_wR_factor_ref                0.014
_refine_ls_goodness_of_fit_ref          1.15
_refine_ls_shift/su_max                 0
_refine_diff_density_max                0.068
_refine_diff_density_min                -0.113
_refine_diff_density_rms                0.015
_refine_ls_abs_structure_details
;
 Flack x determined using 4274 quotients [(I+)-(I-)]/[(I+)+(I-)]
 (Parsons, Flack and Wagner, Acta Cryst. B69 (2013) 249-259).
;
_refine_ls_abs_structure_Flack    0.016(8)
 
#----------------------------------------------------------------------------#
#                   ATOMIC TYPES, COORDINATES AND THERMAL PARAMETERS         #
#----------------------------------------------------------------------------#
 
loop_
    _atom_site_label
    _atom_site_type_symbol
    _atom_site_fract_x
    _atom_site_fract_y
    _atom_site_fract_z
    _atom_site_U_iso_or_equiv
    _atom_site_adp_type
    _atom_site_occupancy
    _atom_site_symmetry_multiplicity
S(1) S 0.188514(5) 0.686744(3) 0.2594774(16) 0.019 Uani 1 4
O(1) O 0.15420(2) 0.410447(14) 0.370449(5) 0.024 Uani 1 4
O(2) O 0.675419(19) 0.805000(16) 0.321878(6) 0.024 Uani 1 4
C(1) C 0.34854(3) 0.678404(18) 0.175907(7) 0.028 Uani 1 4
C(2) C 0.17274(2) 0.885289(15) 0.270999(7) 0.023 Uani 1 4
C(3) C 0.36670(2) 0.626037(15) 0.327291(8) 0.019 Uani 1 4
C(4) C 0.31120(3) 0.501939(15) 0.374372(7) 0.019 Uani 1 4
C(5) C 0.49349(2) 0.502170(15) 0.432251(7) 0.02 Uani 1 4
C(6) C 0.51730(3) 0.411906(16) 0.493120(8) 0.024 Uani 1 4
C(7) C 0.70472(3) 0.438059(16) 0.539036(8) 0.027 Uani 1 4
C(8) C 0.86202(3) 0.551102(17) 0.523439(8) 0.026 Uani 1 4
C(9) C 0.83585(3) 0.642659(16) 0.461956(8) 0.023 Uani 1 4
C(10) C 0.65017(2) 0.616181(14) 0.417169(7) 0.02 Uani 1 4
C(11) C 0.57457(2) 0.697540(16) 0.349722(7) 0.019 Uani 1 4
H(1A) H 0.359674 0.561062 0.1629 0.04146(4) Uiso 1 4
H(1B) H 0.512614 0.72953 0.184858 0.04146(4) Uiso 1 4
H(1C) H 0.245549 0.736354 0.136301 0.04146(4) Uiso 1 4
H(2A) H 0.08063 0.903675 0.321018 0.03491(3) Uiso 1 4
H(2B) H 0.075365 0.925786 0.22527 0.03491(3) Uiso 1 4
H(2C) H 0.342172 0.931971 0.271831 0.03491(3) Uiso 1 4
H(6) H 0.398785 0.322784 0.506111 0.02920(3) Uiso 1 4
H(7) H 0.728543 0.368556 0.586815 0.03215(3) Uiso 1 4
H(8) H 1.006506 0.563774 0.559737 0.03157(3) Uiso 1 4
H(9) H 0.958433 0.731002 0.451883 0.02804(3) Uiso 1 4
 
loop_
    _atom_site_aniso_label
    _atom_site_aniso_U_11
    _atom_site_aniso_U_22
    _atom_site_aniso_U_33
    _atom_site_aniso_U_23
    _atom_site_aniso_U_13
    _atom_site_aniso_U_12
S(1) 0.019546(14) 0.017680(13) 0.019699(13) 0.001067(10) -0.002587(10)
-0.001388(10)
O(1) 0.02679(5) 0.02164(4) 0.02503(5) 0.00292(4) -0.00325(4) -0.00582(5)
O(2) 0.02083(4) 0.02373(4) 0.02606(4) 0.00439(4) -0.00050(5) -0.00351(5)
C(1) 0.03759(7) 0.02559(6) 0.01974(5) 0.00080(5) 0.00183(5) 0.00231(5)
C(2) 0.02342(5) 0.01877(5) 0.02762(6) 0.00010(4) -0.00294(5) 0.00196(4)
C(3) 0.01975(5) 0.01912(5) 0.01910(5) 0.00201(5) -0.00193(4) -0.00076(5)
C(4) 0.02172(5) 0.01776(4) 0.01883(5) 0.00084(4) -0.00111(4) -0.00113(5)
C(5) 0.02358(5) 0.01845(4) 0.01806(5) 0.00070(4) -0.00195(4) 0.00044(4)
C(6) 0.03231(7) 0.02089(5) 0.01980(5) 0.00226(5) -0.00356(5) -0.00067(5)
C(7) 0.03594(7) 0.02368(5) 0.02075(5) 0.00108(5) -0.00695(6) 0.00246(6)
C(8) 0.02968(6) 0.02587(6) 0.02338(6) -0.00078(5) -0.00811(5) 0.00284(5)
C(9) 0.02246(6) 0.02453(5) 0.02311(5) -0.00055(5) -0.00459(5) 0.00058(5)
C(10) 0.01999(5) 0.01980(5) 0.01925(5) -0.00002(4) -0.00211(4) 0.00094(4)
C(11) 0.01817(4) 0.01933(4) 0.01971(5) 0.00097(4) -0.00058(4) -0.00036(4)
 
 
#----------------------------------------------------------------------------#
#                   MULTIPOLE PARAMETERS                                     #
#----------------------------------------------------------------------------#
 
loop_
    _atom_rho_multipole_atom_label
    _atom_rho_multipole_coeff_Pv
    _atom_rho_multipole_coeff_P00
    _atom_rho_multipole_coeff_P11
    _atom_rho_multipole_coeff_P1-1
    _atom_rho_multipole_coeff_P10
    _atom_rho_multipole_coeff_P20
    _atom_rho_multipole_coeff_P21
    _atom_rho_multipole_coeff_P2-1
    _atom_rho_multipole_coeff_P22
    _atom_rho_multipole_coeff_P2-2
    _atom_rho_multipole_coeff_P30
    _atom_rho_multipole_coeff_P31
    _atom_rho_multipole_coeff_P3-1
    _atom_rho_multipole_coeff_P32
    _atom_rho_multipole_coeff_P3-2
    _atom_rho_multipole_coeff_P33
    _atom_rho_multipole_coeff_P3-3
    _atom_rho_multipole_coeff_P40
    _atom_rho_multipole_coeff_P41
    _atom_rho_multipole_coeff_P4-1
    _atom_rho_multipole_coeff_P42
    _atom_rho_multipole_coeff_P4-2
    _atom_rho_multipole_coeff_P43
    _atom_rho_multipole_coeff_P4-3
    _atom_rho_multipole_coeff_P44
    _atom_rho_multipole_coeff_P4-4
    _atom_rho_multipole_kappa
    _atom_rho_multipole_kappa_prime0
    _atom_rho_multipole_kappa_prime1
    _atom_rho_multipole_kappa_prime2
    _atom_rho_multipole_kappa_prime3
    _atom_rho_multipole_kappa_prime4
S(1) 5.648(16) 0 0 -0.120(4) 0.010(4) 0.012(4) 0 0.071(3) -0.067(4) 0 0.225(4) 0
-0.059(3) -0.010(3) 0 0 0.144(3) 0.039(4) 0 0.019(4) 0.022(4) 0 0 -0.046(3)
-0.056(3) 0 0.9975(12) 0.975969 0.975969 0.975969 0.975969 0.975969
O(1) 6.211(9) 0 0 0 -0.024(4) 0.002(4) 0 0 -0.102(3) 0 0.037(3) 0 0 0.034(2) 0 0
0 0.021(3) 0 0 0.013(3) 0 0 0 -0.008(2) 0 0.9867(7) 0.955439 0.955439 0.955439
0.955439 0.955439
O(2) 6.211(9) 0 0 0 -0.024(4) 0.002(4) 0 0 -0.102(3) 0 0.037(3) 0 0 0.034(2) 0 0
0 0.021(3) 0 0 0.013(3) 0 0 0 -0.008(2) 0 0.9867(7) 0.955439 0.955439 0.955439
0.955439 0.955439
C(1) 4.35(2) 0 0 -0.013(2) -0.010(3) -0.060(3) 0 -0.009(2) 0.001(2) 0 0.286(4) 0
-0.007(3) -0.006(3) 0 0 -0.197(4) 0.084(3) 0 -0.009(3) -0.013(3) 0 0 0.087(4)
0.005(3) 0 0.9478(16) 0.954803 0.954803 0.954803 0.954803 0.954803
C(2) 4.35(2) 0 0 -0.013(2) -0.010(3) -0.060(3) 0 -0.009(2) 0.001(2) 0 0.286(4) 0
-0.007(3) -0.006(3) 0 0 -0.197(4) 0.084(3) 0 -0.009(3) -0.013(3) 0 0 0.087(4)
0.005(3) 0 0.9478(16) 0.954803 0.954803 0.954803 0.954803 0.954803
C(3) 4.149(9) 0 0 -0.002(3) 0.005(5) 0.012(5) 0 -0.015(3) -0.024(4) 0 0.171(5) 0
-0.019(3) 0.106(4) 0 0 0.007(3) 0.028(6) 0 -0.008(4) -0.011(5) 0 0 -0.016(4)
0.002(5) 0 1.0029(5) 0.992532 0.992532 0.992532 0.992532 0.992532
C(4) 4.016(8) 0 0 0.024(3) 0.009(5) 0.183(5) 0 -0.033(3) -0.175(3) 0 0.231(5) 0
0.028(3) 0.183(3) 0 0 0.014(3) -0.047(5) 0 -0.001(4) -0.019(4) 0 0 -0.008(3)
0.005(3) 0 1.0029(5) 0.992532 0.992532 0.992532 0.992532 0.992532
C(5) 4.063(7) 0 0 -0.039(3) -0.003(4) 0.120(4) 0 0.004(3) -0.147(3) 0 0.172(4) 0
0.023(3) 0.144(3) 0 0 -0.007(2) -0.009(4) 0 -0.029(4) -0.016(4) 0 0 0.013(3)
0.015(3) 0 1.0029(5) 0.992532 0.992532 0.992532 0.992532 0.992532
C(6) 4.025(9) 0 0 0.015(5) -0.035(5) 0.084(4) 0 0.004(4) -0.178(4) 0 0.195(4) 0
-0.019(4) 0.168(4) 0 0 0.007(3) -0.040(4) 0 0.031(4) -0.040(4) 0 0 -0.002(4)
-0.012(3) 0 1.0029(5) 0.992532 0.992532 0.992532 0.992532 0.992532
C(7) 4.075(8) 0 0 0.006(3) 0.011(4) 0.119(4) 0 -0.016(4) -0.161(3) 0 0.236(4) 0
-0.012(3) 0.177(3) 0 0 0.027(2) 0.024(4) 0 -0.001(4) 0.029(4) 0 0 0.001(3)
0.012(3) 0 1.0029(5) 0.992532 0.992532 0.992532 0.992532 0.992532
C(8) 4.075(8) 0 0 0.006(3) 0.011(4) 0.119(4) 0 -0.016(4) -0.161(3) 0 0.236(4) 0
-0.012(3) 0.177(3) 0 0 0.027(2) 0.024(4) 0 -0.001(4) 0.029(4) 0 0 0.001(3)
0.012(3) 0 1.0029(5) 0.992532 0.992532 0.992532 0.992532 0.992532
C(9) 4.025(9) 0 0 0.015(5) -0.035(5) 0.084(4) 0 0.004(4) -0.178(4) 0 0.195(4) 0
-0.019(4) 0.168(4) 0 0 0.007(3) -0.040(4) 0 0.031(4) -0.040(4) 0 0 -0.002(4)
-0.012(3) 0 1.0029(5) 0.992532 0.992532 0.992532 0.992532 0.992532
C(10) 4.063(7) 0 0 -0.039(3) -0.003(4) 0.120(4) 0 0.004(3) -0.147(3) 0 0.172(4)
0 0.023(3) 0.144(3) 0 0 -0.007(2) -0.009(4) 0 -0.029(4) -0.016(4) 0 0 0.013(3)
0.015(3) 0 1.0029(5) 0.992532 0.992532 0.992532 0.992532 0.992532
C(11) 4.016(8) 0 0 0.024(3) 0.009(5) 0.183(5) 0 -0.033(3) -0.175(3) 0 0.231(5) 0
0.028(3) 0.183(3) 0 0 0.014(3) -0.047(5) 0 -0.001(4) -0.019(4) 0 0 -0.008(3)
0.005(3) 0 1.0029(5) 0.992532 0.992532 0.992532 0.992532 0.992532
H(1A) 0.864(5) 0 0 0 0.140(2) 0.042(2) 0 0 0 0 0 0 0 0 0 0 0 0 0 0 0 0 0 0 0 0
1.12 1.18 1.18 1.18 1.18 1.18
H(1B) 0.864(5) 0 0 0 0.140(2) 0.042(2) 0 0 0 0 0 0 0 0 0 0 0 0 0 0 0 0 0 0 0 0
1.12 1.18 1.18 1.18 1.18 1.18
H(1C) 0.864(5) 0 0 0 0.140(2) 0.042(2) 0 0 0 0 0 0 0 0 0 0 0 0 0 0 0 0 0 0 0 0
1.12 1.18 1.18 1.18 1.18 1.18
H(2A) 0.864(5) 0 0 0 0.140(2) 0.042(2) 0 0 0 0 0 0 0 0 0 0 0 0 0 0 0 0 0 0 0 0
1.12 1.18 1.18 1.18 1.18 1.18
H(2B) 0.864(5) 0 0 0 0.140(2) 0.042(2) 0 0 0 0 0 0 0 0 0 0 0 0 0 0 0 0 0 0 0 0
1.12 1.18 1.18 1.18 1.18 1.18
H(2C) 0.864(5) 0 0 0 0.140(2) 0.042(2) 0 0 0 0 0 0 0 0 0 0 0 0 0 0 0 0 0 0 0 0
1.12 1.18 1.18 1.18 1.18 1.18
H(6) 0.885(4) 0 0 0 0.115(3) -0.004(3) 0 0 0 0 0 0 0 0 0 0 0 0 0 0 0 0 0 0 0 0
1.12 1.18 1.18 1.18 1.18 1.18
H(7) 0.885(4) 0 0 0 0.115(3) -0.004(3) 0 0 0 0 0 0 0 0 0 0 0 0 0 0 0 0 0 0 0 0
1.12 1.18 1.18 1.18 1.18 1.18
H(8) 0.885(4) 0 0 0 0.115(3) -0.004(3) 0 0 0 0 0 0 0 0 0 0 0 0 0 0 0 0 0 0 0 0
1.12 1.18 1.18 1.18 1.18 1.18
H(9) 0.885(4) 0 0 0 0.115(3) -0.004(3) 0 0 0 0 0 0 0 0 0 0 0 0 0 0 0 0 0 0 0 0
1.12 1.18 1.18 1.18 1.18 1.18
 
loop_
    _atom_local_axes_atom_label
    _atom_local_axes_atom0
    _atom_local_axes_ax1
    _atom_local_axes_atom1
    _atom_local_axes_atom2
    _atom_local_axes_ax2
S(1) C(3) Z S(1) DUM0 Y
O(1) C(4) Z O(1) C(3) Y
O(2) C(11) Z O(2) C(3) Y
C(1) S(1) Z C(1) H(1A) Y
C(2) S(1) -Z C(2) H(2A) Y
C(3) S(1) Z C(3) C(4) Y
C(4) O(1) Z C(4) C(3) Y
C(5) C(6) Z C(5) C(4) Y
C(6) C(7) Z C(6) C(5) Y
C(7) C(6) Z C(7) C(8) Y
C(8) C(9) Z C(8) C(7) Y
C(9) C(8) Z C(9) C(10) Y
C(10) C(9) Z C(10) C(11) Y
C(11) O(2) Z C(11) C(3) Y
H(1A) C(1) Z H(1A) H(1B) Y
H(1B) C(1) Z H(1B) H(1C) Y
H(1C) C(1) Z H(1C) H(1B) Y
H(2A) C(2) Z H(2A) H(2C) Y
H(2B) C(2) Z H(2B) H(2C) Y
H(2C) C(2) Z H(2C) H(2A) Y
H(6) C(6) Z H(6) C(5) Y
H(7) C(7) Z H(7) C(8) Y
H(8) C(8) Z H(8) C(7) Y
H(9) C(9) Z H(9) C(10) Y
 
 
#----------------------------------------------------------------------------#
#                   MOLECULAR GEOMETRY                                       #
#----------------------------------------------------------------------------#
 
loop_
    _geom_bond_atom_site_label_1
    _geom_bond_atom_site_label_2
    _geom_bond_distance
    _geom_bond_site_symmetry_1
    _geom_bond_site_symmetry_2
    _geom_bond_publ_flag
S(1) C(1) 1.79842(15) 1_555 1_555 yes
S(1) C(2) 1.78854(13) 1_555 1_555 yes
S(1) C(3) 1.71210(16) 1_555 1_555 yes
O(1) C(4) 1.23268(19) 1_555 1_555 yes
O(2) C(11) 1.23754(19) 1_555 1_555 yes
C(1) H(1A) 1.077 1_555 1_555 yes
C(1) H(1B) 1.077 1_555 1_555 yes
C(1) H(1C) 1.077 1_555 1_555 yes
C(2) H(2A) 1.077 1_555 1_555 yes
C(2) H(2B) 1.077 1_555 1_555 yes
C(2) H(2C) 1.077 1_555 1_555 yes
C(3) C(4) 1.4423(2) 1_555 1_555 yes
C(3) C(11) 1.4357(2) 1_555 1_555 yes
C(4) C(5) 1.5060(2) 1_555 1_555 yes
C(5) C(6) 1.3842(2) 1_555 1_555 yes
C(5) C(10) 1.3988(2) 1_555 1_555 yes
C(6) C(7) 1.4036(2) 1_555 1_555 yes
C(6) H(6) 1.083 1_555 1_555 yes
C(7) C(8) 1.3969(3) 1_555 1_555 yes
C(7) H(7) 1.083 1_555 1_555 yes
C(8) C(9) 1.4014(2) 1_555 1_555 yes
C(8) H(8) 1.083 1_555 1_555 yes
C(9) C(10) 1.38374(19) 1_555 1_555 yes
C(9) H(9) 1.083 1_555 1_555 yes
C(10) C(11) 1.50157(19) 1_555 1_555 yes
 
loop_
    _geom_angle_atom_site_label_1
    _geom_angle_atom_site_label_2
    _geom_angle_atom_site_label_3
    _geom_angle
    _geom_angle_site_symmetry_1
    _geom_angle_site_symmetry_2
    _geom_angle_site_symmetry_3
    _geom_angle_publ_flag
C(1) S(1) C(2) 99.714(8) 1_555 1_555 1_555 yes
C(1) S(1) C(3) 106.740(6) 1_555 1_555 1_555 yes
C(2) S(1) C(3) 105.057(6) 1_555 1_555 1_555 yes
S(1) C(1) H(1A) 105.111(11) 1_555 1_555 1_555 yes
S(1) C(1) H(1B) 108.543(10) 1_555 1_555 1_555 yes
S(1) C(1) H(1C) 105.232(11) 1_555 1_555 1_555 yes
H(1A) C(1) H(1B) 113.105(14) 1_555 1_555 1_555 yes
H(1A) C(1) H(1C) 110.631(12) 1_555 1_555 1_555 yes
H(1B) C(1) H(1C) 113.532(14) 1_555 1_555 1_555 yes
S(1) C(2) H(2A) 106.127(9) 1_555 1_555 1_555 yes
S(1) C(2) H(2B) 105.573(9) 1_555 1_555 1_555 yes
S(1) C(2) H(2C) 109.755(10) 1_555 1_555 1_555 yes
H(2A) C(2) H(2B) 110.279(12) 1_555 1_555 1_555 yes
H(2A) C(2) H(2C) 113.011(12) 1_555 1_555 1_555 yes
H(2B) C(2) H(2C) 111.679(12) 1_555 1_555 1_555 yes
S(1) C(3) C(4) 122.742(11) 1_555 1_555 1_555 yes
S(1) C(3) C(11) 125.783(12) 1_555 1_555 1_555 yes
C(4) C(3) C(11) 111.205(15) 1_555 1_555 1_555 yes
O(1) C(4) C(3) 130.011(13) 1_555 1_555 1_555 yes
O(1) C(4) C(5) 124.850(12) 1_555 1_555 1_555 yes
C(3) C(4) C(5) 105.130(13) 1_555 1_555 1_555 yes
C(4) C(5) C(6) 129.732(14) 1_555 1_555 1_555 yes
C(4) C(5) C(10) 109.097(11) 1_555 1_555 1_555 yes
C(6) C(5) C(10) 121.164(12) 1_555 1_555 1_555 yes
C(5) C(6) C(7) 117.763(15) 1_555 1_555 1_555 yes
C(5) C(6) H(6) 122.755(15) 1_555 1_555 1_555 yes
C(7) C(6) H(6) 119.481(15) 1_555 1_555 1_555 yes
C(6) C(7) C(8) 120.919(13) 1_555 1_555 1_555 yes
C(6) C(7) H(7) 119.402(17) 1_555 1_555 1_555 yes
C(8) C(7) H(7) 119.675(14) 1_555 1_555 1_555 yes
C(7) C(8) C(9) 120.961(13) 1_555 1_555 1_555 yes
C(7) C(8) H(8) 117.747(13) 1_555 1_555 1_555 yes
C(9) C(8) H(8) 121.277(17) 1_555 1_555 1_555 yes
C(8) C(9) C(10) 117.643(15) 1_555 1_555 1_555 yes
C(8) C(9) H(9) 119.337(15) 1_555 1_555 1_555 yes
C(10) C(9) H(9) 123.015(15) 1_555 1_555 1_555 yes
C(5) C(10) C(9) 121.546(12) 1_555 1_555 1_555 yes
C(5) C(10) C(11) 108.765(11) 1_555 1_555 1_555 yes
C(9) C(10) C(11) 129.666(14) 1_555 1_555 1_555 yes
O(2) C(11) C(3) 129.200(13) 1_555 1_555 1_555 yes
O(2) C(11) C(10) 125.067(12) 1_555 1_555 1_555 yes
C(3) C(11) C(10) 105.727(13) 1_555 1_555 1_555 yes

loop_
    _diffrn_refln_index_h
    _diffrn_refln_index_k
    _diffrn_refln_index_l
    _diffrn_refln_intensity_net
    _diffrn_refln_intensity_u
   2   0   0  4549.20 25.7504
   4   0   0  852.791 4.75377
   6   0   0  2158.46 13.1959
   8   0   0  188.882 2.06673
  10   0   0  3.31463 0.43343
  12   0   0  8.61523 0.99677
   1   1   0  68.3416 0.35056
   2   1   0  453.952 1.78831
   3   1   0  59.8211 0.35056
   4   1   0  443.769 1.91786
   5   1   0  59.9955 0.41906
   6   1   0  364.392 1.89517
   7   1   0  24.7816 0.28145
   8   1   0  13.0925 0.22836
   9   1   0  12.3282 0.32313
  10   1   0  71.7279 1.32720
  11   1   0  4.30315 0.39666
  12   1   0  9.80243 0.68015
  13   1   0  0.05624 0.60837
   0   2   0  2.04746 0.05250
   1   2   0  45.9819 0.27863
   2   2   0  605.581 2.41996
   3   2   0  11.4575 0.13259
   4   2   0  72.4080 0.43086
   5   2   0  745.053 3.28910
   6   2   0  0.34922 0.05927
   7   2   0  100.118 0.71068
   8   2   0  156.929 1.29060
   9   2   0  0.72867 0.15707
  10   2   0  0.60828 0.19094
  11   2   0  19.8626 0.82992
  12   2   0  0.72344 0.30486
   1   3   0  2032.83 7.69796
   2   3   0  2633.81 10.7511
   3   3   0  205.551 0.96607
   4   3   0  384.920 1.79068
   5   3   0  209.877 1.11282
   6   3   0  26.5366 0.28888
   7   3   0  56.0419 0.48195
   8   3   0  2.56827 0.15595
   9   3   0  11.6406 0.35482
  10   3   0  0.67221 0.21420
  11   3   0  7.57373 0.61626
  12   3   0  0.58590 0.29368
   0   4   0  1547.79 8.10630
   1   4   0  9.25196 0.08632
   2   4   0  258.573 1.07399
   3   4   0  1939.13 7.61101
   4   4   0  483.773 2.26055
   5   4   0  536.938 2.70267
   6   4   0  90.6954 0.67062
   7   4   0  2.37421 0.12297
   8   4   0  4.56778 0.19656
   9   4   0  36.6577 0.69064
  10   4   0  31.7895 0.87892
  11   4   0  19.3792 0.84521
  12   4   0  0.12030 0.27651
   1   5   0  3454.05 11.9573
   2   5   0  368.691 1.50767
   3   5   0  425.839 1.76441
   4   5   0  172.735 0.90173
   5   5   0  216.252 1.22998
   6   5   0  56.5997 0.50554
   7   5   0  515.772 3.21198
   8   5   0  0.45735 0.11734
   9   5   0  44.0132 0.86328
  10   5   0  0.82235 0.26242
  11   5   0  5.34820 0.52967
  12   5   0  0.77168 0.37481
   0   6   0  457.330 2.53971
   1   6   0  367.333 1.46353
   2   6   0  215.803 0.94596
   3   6   0  1704.95 6.54576
   4   6   0  10.3590 0.15387
   5   6   0  291.736 1.63668
   6   6   0  78.6166 0.63225
   7   6   0  21.8241 0.34491
   8   6   0  82.7442 0.96225
   9   6   0  9.53032 0.40170
  10   6   0  19.0738 0.71724
  11   6   0  1.26700 0.33659
  12   6   0  0.59147 0.42497
   1   7   0  51.4868 0.29354
   2   7   0  211.808 0.98314
   3   7   0  62.4489 0.37905
   4   7   0  109.482 0.66499
   5   7   0  141.896 0.92756
   6   7   0  131.543 1.00849
   7   7   0  33.3025 0.46970
   8   7   0  3.31021 0.19920
   9   7   0  0.50473 0.18840
  10   7   0  9.97285 0.51005
  11   7   0  4.41376 0.45574
  12   7   0  4.60187 0.72734
   0   8   0  548.580 3.29693
   1   8   0  25.9067 0.20719
   2   8   0  237.051 1.15371
   3   8   0  210.238 1.04405
   4   8   0  0.60832 0.06425
   5   8   0  7.96511 0.18348
   6   8   0  0.38626 0.09987
   7   8   0  2.03976 0.14553
   8   8   0  88.6513 1.30253
   9   8   0  7.39273 0.40795
  10   8   0  7.48953 0.46400
  11   8   0  0.32603 0.26424
   1   9   0  8.30576 0.13025
   2   9   0  277.498 1.44227
   3   9   0  1.12575 0.07588
   4   9   0  187.106 1.09413
   5   9   0  3.78515 0.14062
   6   9   0  50.6861 0.55507
   7   9   0  8.43344 0.30101
   8   9   0  1.73016 0.21344
   9   9   0  1.61047 0.26068
  10   9   0  18.9379 0.68216
  11   9   0  1.04691 0.34154
   0  10   0  968.271 6.48299
   1  10   0  120.103 0.73521
   2  10   0  16.4946 0.19933
   3  10   0  174.721 1.01738
   4  10   0  2.79280 0.11922
   5  10   0  123.530 1.00930
   6  10   0  109.523 1.13294
   7  10   0  0.21926 0.13949
   8  10   0  44.6416 0.94630
   9  10   0  0.25257 0.20602
  10  10   0  5.61438 0.45721
  11  10   0  1.22409 0.44075
   1  11   0  727.346 3.72347
   2  11   0  253.123 1.56241
   3  11   0  57.3530 0.48095
   4  11   0  91.0199 0.76264
   5  11   0  147.616 1.46642
   6  11   0  10.1529 0.32872
   7  11   0  103.454 1.71152
   8  11   0  5.12190 0.34730
   9  11   0  10.2869 0.54497
  10  11   0  9.42741 0.63248
   0  12   0  0.70461 0.11727
   1  12   0  6.08672 0.16804
   2  12   0  15.3550 0.24678
   3  12   0  1.43981 0.11379
   4  12   0  66.0389 0.74358
   5  12   0  40.5176 0.72309
   6  12   0  5.17025 0.32107
   7  12   0  6.95258 0.39772
   8  12   0  0.32905 0.19637
  10  12   0  3.84063 0.51892
   1  13   0  23.5851 0.34083
   2  13   0  10.6680 0.24868
   3  13   0  22.2147 0.37760
   4  13   0  23.1604 0.51907
   5  13   0  2.99785 0.26598
   6  13   0  0.29649 0.20870
   7  13   0  7.58494 0.47177
   8  13   0  0.79337 0.26341
   9  13   0  2.97211 0.44993
   0  14   0  15.7757 0.48831
   1  14   0  0.29673 0.12180
   2  14   0  34.4425 0.71657
   3  14   0  61.8931 0.97061
   4  14   0  10.6283 0.40255
   5  14   0  34.3360 0.90583
   6  14   0  3.12011 0.37178
   7  14   0  0.88359 0.25925
   8  14   0  4.32582 0.42277
   9  14   0  0.79224 0.34391
   1  15   0  6.17931 0.32892
   2  15   0  57.5489 1.21508
   3  15   0  2.10468 0.27938
   4  15   0  54.2216 1.21580
   5  15   0  3.85694 0.39551
   6  15   0  12.3744 0.66669
   7  15   0  4.12023 0.47185
   8  15   0  3.35487 0.50405
   0  16   0  172.671 4.00811
   1  16   0  0.24478 0.18699
   2  16   0  32.0655 0.90414
   3  16   0  6.02041 0.41400
   4  16   0  2.49937 0.33440
   5  16   0  4.29701 0.45272
   6  16   0  15.7361 0.77845
   7  16   0  1.80434 0.44217
   1  17   0  0.88573 0.23883
   2  17   0  6.94035 0.52241
   3  17   0  0.08170 0.21077
   4  17   0  5.30990 0.48044
   5  17   0  2.24897 0.39594
   6  17   0  4.76725 0.54651
   0  18   0  1.61447 0.43828
   1  18   0  0.52451 0.23995
   2  18   0  0.05302 0.27363
   3  18   0  0.90789 0.28967
   4  18   0  0.54613 0.29394
   5  18   0  2.62834 0.44581
   1  19   0  12.9487 0.91914
   2  19   0  0.04810 0.30485
   3  19   0  0.00163 0.26695
   1   0   1  802.415 3.14790
   2   0   1  386.854 1.71000
   3   0   1  402.503 1.73204
   4   0   1  26.7414 0.22451
   5   0   1  437.243 1.99004
   6   0   1  28.7257 0.28057
   7   0   1  65.0164 0.51411
   8   0   1  0.20196 0.09472
   9   0   1  6.69623 0.22869
  10   0   1  2.73993 0.27145
  11   0   1  11.1793 0.58039
  12   0   1  0.54680 0.30753
  13   0   1  3.34210 0.89376
   0   1   1  986.359 5.36902
   1   1   1  2303.20 9.48507
  -1  -1  -1  2270.32 9.86239
  -2  -1  -1  133.307 0.58634
   2   1   1  131.748 0.63349
   3   1   1  704.052 2.75086
  -3  -1  -1  712.532 2.72809
   4   1   1  188.789 0.95151
  -4  -1  -1  184.117 0.89294
   5   1   1  237.308 1.20553
  -5  -1  -1  240.051 1.15066
   6   1   1  12.7238 0.20689
  -6  -1  -1  12.3156 0.18551
  -7  -1  -1  91.9172 0.66614
   7   1   1  90.4753 0.65551
   8   1   1  8.24434 0.20234
  -8  -1  -1  8.47066 0.20600
  -9  -1  -1  30.6539 0.50647
   9   1   1  29.1480 0.51309
 -10  -1  -1  3.06947 0.28445
  10   1   1  3.50882 0.30875
 -11  -1  -1  13.3553 0.62308
  11   1   1  13.2260 0.67756
 -12  -1  -1  1.15345 0.34474
  12   1   1  1.52584 0.34925
   0   2   1  1495.19 6.45777
   1   2   1  1014.77 4.31031
  -1  -2  -1  1024.94 4.31289
   2   2   1  322.174 1.29968
  -2  -2  -1  315.774 1.29297
   3   2   1  255.046 1.26418
  -3  -2  -1  246.999 1.06068
   4   2   1  19.1833 0.19630
  -4  -2  -1  18.9514 0.18141
   5   2   1  544.527 2.55618
  -5  -2  -1  536.484 2.37407
  -6  -2  -1  5.92183 0.12541
   6   2   1  5.61593 0.13547
   7   2   1  12.1270 0.21667
  -7  -2  -1  11.6323 0.20191
  -8  -2  -1  13.0529 0.28073
   8   2   1  13.6130 0.29266
  -9  -2  -1  5.62567 0.28155
   9   2   1  5.36307 0.27734
  10   2   1  7.47556 0.41449
 -10  -2  -1  7.51176 0.40085
  11   2   1  18.7093 0.76781
 -11  -2  -1  18.2822 0.79811
  12   2   1  2.15857 0.37708
 -12  -2  -1  2.32638 0.39301
   0   3   1  282.954 1.10227
   1   3   1  170.669 0.77838
  -1  -3  -1  172.764 0.75152
   2   3   1  41.2100 0.24761
  -2  -3  -1  39.3823 0.25000
   3   3   1  175.504 0.83050
  -3  -3  -1  175.731 0.83247
   4   3   1  274.738 1.44178
  -4  -3  -1  284.399 1.28679
  -5  -3  -1  312.221 1.55302
   5   3   1  315.923 1.60082
  -6  -3  -1  307.051 1.63392
   6   3   1  308.541 1.78697
  -7  -3  -1  14.7261 0.22826
   7   3   1  14.3852 0.24556
   8   3   1  41.2165 0.53665
  -8  -3  -1  41.5512 0.49329
   9   3   1  0.75391 0.17652
  -9  -3  -1  0.82342 0.15466
  10   3   1  18.4208 0.64346
 -10  -3  -1  19.5384 0.68553
 -11  -3  -1  8.46916 0.59942
  11   3   1  8.19352 0.63474
  12   3   1  6.43375 0.56993
 -12  -3  -1  6.38637 0.60812
   0   4   1  3797.42 13.8950
  -1  -4  -1  197.215 0.80879
   1   4   1  198.713 0.79992
   2   4   1  401.496 1.66724
  -2  -4  -1  406.709 1.73694
   3   4   1  64.0217 0.38154
  -3  -4  -1  64.0542 0.35986
   4   4   1  59.1426 0.40885
  -4  -4  -1  59.2035 0.40063
   5   4   1  256.656 1.46094
  -5  -4  -1  256.147 1.37214
   6   4   1  88.7436 0.64699
  -6  -4  -1  87.2577 0.63281
  -7  -4  -1  9.39479 0.19628
   7   4   1  9.23920 0.21191
  -8  -4  -1  96.3109 0.91345
   8   4   1  94.9111 0.97597
  -9  -4  -1  10.5484 0.35162
   9   4   1  10.3699 0.38422
 -10  -4  -1  6.32636 0.44538
  10   4   1  7.14522 0.44678
  11   4   1  10.0277 0.63725
 -11  -4  -1  10.4445 0.64536
 -12  -4  -1  0.27731 0.27178
  12   4   1  0.11616 0.30071
   0   5   1  443.666 1.68021
  -1  -5  -1  398.578 1.50504
   1   5   1  397.343 1.47754
   2   5   1  140.637 0.66477
  -2  -5  -1  134.685 0.63047
  -3  -5  -1  38.3624 0.26107
   3   5   1  39.0501 0.26772
  -4  -5  -1  29.7698 0.26392
   4   5   1  30.4398 0.28063
  -5  -5  -1  39.6889 0.34834
   5   5   1  39.3921 0.38026
  -6  -5  -1  119.117 0.82706
   6   5   1  116.886 0.88985
  -7  -5  -1  23.9907 0.32112
   7   5   1  24.8884 0.36350
  -8  -5  -1  23.7889 0.36067
   8   5   1  23.4594 0.40493
  -9  -5  -1  2.77346 0.26075
   9   5   1  2.89987 0.26328
  10   5   1  6.85020 0.47960
 -10  -5  -1  7.16421 0.48251
 -11  -5  -1  2.99197 0.43227
  11   5   1  2.80284 0.42948
  12   5   1  2.32603 0.47415
 -12  -5  -1  2.52352 0.54444
   0   6   1  336.818 1.33947
  -1  -6  -1  225.942 1.01162
   1   6   1  223.259 0.93219
  -2  -6  -1  220.771 0.96933
   2   6   1  225.703 0.98236
   3   6   1  98.4842 0.57187
  -3  -6  -1  102.808 0.52285
  -4  -6  -1  65.5230 0.42050
   4   6   1  66.0505 0.45961
  -5  -6  -1  60.2598 0.46468
   5   6   1  62.7548 0.52111
  -6  -6  -1  25.9012 0.30056
   6   6   1  25.0003 0.32198
  -7  -6  -1  67.8623 0.66725
   7   6   1  68.9700 0.69615
  -8  -6  -1  102.083 1.11803
   8   6   1  102.913 1.13894
  -9  -6  -1  2.34826 0.26506
   9   6   1  2.17228 0.22999
  10   6   1  10.6495 0.61898
 -10  -6  -1  10.7259 0.52515
 -11  -6  -1  0.81287 0.27514
  11   6   1  1.20347 0.33382
  12   6   1  1.10279 0.46848
 -12  -6  -1  1.04747 0.47011
   0   7   1  70.5339 0.38234
  -1  -7  -1  369.718 1.62993
   1   7   1  374.819 1.55522
  -2  -7  -1  297.771 1.35401
   2   7   1  295.891 1.32452
   3   7   1  120.559 0.62571
  -3  -7  -1  119.527 0.63931
   4   7   1  52.6284 0.40539
  -4  -7  -1  52.3963 0.37841
   5   7   1  47.2595 0.43863
  -5  -7  -1  47.7862 0.39060
   6   7   1  3.79865 0.15585
  -6  -7  -1  3.91064 0.14667
   7   7   1  85.2892 0.89060
  -7  -7  -1  82.6570 0.79431
   8   7   1  3.81030 0.22957
  -8  -7  -1  3.72269 0.22870
  -9  -7  -1  9.72384 0.44511
   9   7   1  9.81514 0.39674
 -10  -7  -1  2.23916 0.30302
  10   7   1  2.52783 0.35674
  11   7   1  2.26826 0.35721
 -11  -7  -1  2.18455 0.37970
 -12  -7  -1  0.23779 0.40178
  12   7   1  0.50767 0.47914
   0   8   1  167.755 0.83956
   1   8   1  38.9544 0.28394
  -1  -8  -1  39.0880 0.27872
   2   8   1  163.512 0.85266
  -2  -8  -1  163.370 0.82059
  -3  -8  -1  181.297 0.96836
   3   8   1  182.245 0.93461
   4   8   1  36.8962 0.32298
  -4  -8  -1  37.1097 0.29170
   5   8   1  171.698 1.14156
  -5  -8  -1  171.821 1.02012
   6   8   1  73.2408 0.70099
  -6  -8  -1  73.3745 0.63587
  -7  -8  -1  4.64989 0.19874
   7   8   1  4.88023 0.20343
  -8  -8  -1  1.74660 0.19871
   8   8   1  1.58193 0.20278
   9   8   1  3.57264 0.31055
  -9  -8  -1  3.42631 0.29995
 -10  -8  -1  1.63246 0.25891
  10   8   1  1.61418 0.28363
 -11  -8  -1  1.11349 0.30371
  11   8   1  0.94526 0.30493
   0   9   1  175.202 0.90678
  -1  -9  -1  207.982 1.05514
   1   9   1  202.578 1.07758
  -2  -9  -1  61.2404 0.39933
   2   9   1  61.6130 0.43294
   3   9   1  111.904 0.67858
  -3  -9  -1  111.461 0.68496
   4   9   1  85.2918 0.58858
  -4  -9  -1  86.2418 0.57546
   5   9   1  4.58381 0.16314
  -5  -9  -1  4.32789 0.13894
   6   9   1  77.1503 0.77020
  -6  -9  -1  77.7979 0.79700
   7   9   1  64.6397 0.85346
  -7  -9  -1  66.4714 0.84919
   8   9   1  7.39537 0.40084
  -8  -9  -1  7.17996 0.34636
   9   9   1  10.8106 0.51214
  -9  -9  -1  10.9190 0.50162
  10   9   1  2.30097 0.32139
 -10  -9  -1  2.12365 0.30368
 -11  -9  -1  3.48914 0.46814
  11   9   1  3.44449 0.47397
   0  10   1  103.758 0.63706
   1  10   1  11.7433 0.17032
  -1 -10  -1  11.1433 0.15652
  -2 -10  -1  206.639 1.13820
   2  10   1  210.315 1.18247
  -3 -10  -1  74.4210 0.51290
   3  10   1  75.3794 0.54314
   4  10   1  14.6990 0.23339
  -4 -10  -1  14.8769 0.21169
   5  10   1  22.1738 0.35113
  -5 -10  -1  22.4716 0.32719
  -6 -10  -1  24.0621 0.41874
   6  10   1  24.7721 0.39446
  -7 -10  -1  8.52827 0.32169
   7  10   1  8.37244 0.32936
   8  10   1  54.0634 1.15779
  -8 -10  -1  52.7736 1.07070
  -9 -10  -1  0.76982 0.23365
   9  10   1  0.72604 0.22920
 -10 -10  -1  8.76528 0.54656
  10  10   1  9.00812 0.55303
  11  10   1  0.15500 0.31429
 -11 -10  -1  0.15963 0.37530
   0  11   1  105.404 0.66352
  -1 -11  -1  67.6684 0.50664
   1  11   1  68.3870 0.52731
  -2 -11  -1  92.0051 0.62898
   2  11   1  90.7780 0.66372
   3  11   1  44.8376 0.43709
  -3 -11  -1  44.2091 0.39394
  -4 -11  -1  57.3419 0.57615
   4  11   1  57.5804 0.56055
  -5 -11  -1  24.4208 0.40008
   5  11   1  24.0353 0.46285
   6  11   1  13.8449 0.37621
  -6 -11  -1  13.3031 0.38311
  -7 -11  -1  3.65447 0.27886
   7  11   1  3.88847 0.27847
  -8 -11  -1  0.61841 0.19891
   8  11   1  0.60282 0.21586
   9  11   1  0.75087 0.25009
  -9 -11  -1  0.73440 0.26234
 -10 -11  -1  1.04737 0.30962
  10  11   1  1.08569 0.29679
   0  12   1  108.448 0.75005
  -1 -12  -1  4.81336 0.14189
   1  12   1  4.85533 0.15482
  -2 -12  -1  20.7821 0.28897
   2  12   1  20.4690 0.29671
  -3 -12  -1  6.71984 0.18314
   3  12   1  6.69169 0.20599
   4  12   1  0.19978 0.11121
  -4 -12  -1  0.35954 0.10581
   5  12   1  13.2013 0.40297
  -5 -12  -1  13.0329 0.38292
   6  12   1  7.66824 0.37715
  -6 -12  -1  8.31411 0.39010
   7  12   1  0.63884 0.20489
  -7 -12  -1  0.49170 0.19442
  -8 -12  -1  9.72483 0.49925
   8  12   1  9.50592 0.51313
   9  12   1  0.07982 0.23554
  -9 -12  -1  0.12449 0.24658
 -10 -12  -1  3.73071 0.46754
  10  12   1  4.23891 0.53683
   0  13   1  42.3600 0.45595
   1  13   1  26.0682 0.37083
  -1 -13  -1  25.9118 0.35451
  -2 -13  -1  17.0082 0.33216
   2  13   1  17.3548 0.29971
  -3 -13  -1  16.2796 0.33291
   3  13   1  15.8839 0.34973
  -4 -13  -1  26.5362 0.52285
   4  13   1  27.3906 0.52145
  -5 -13  -1  28.1133 0.69047
   5  13   1  28.0479 0.66393
   6  13   1  34.3089 0.96744
  -6 -13  -1  33.7732 0.96194
  -7 -13  -1  5.07076 0.40544
   7  13   1  5.25435 0.37988
  -8 -13  -1  2.74803 0.35306
   8  13   1  2.87078 0.39900
   9  13   1  7.56098 0.64532
  -9 -13  -1  7.26811 0.62189
   0  14   1  67.5434 0.83413
   1  14   1  10.0430 0.30446
  -1 -14  -1  10.0081 0.29332
   2  14   1  19.3341 0.47367
  -2 -14  -1  20.2673 0.50480
   3  14   1  28.5052 0.58540
  -3 -14  -1  28.7698 0.61786
  -4 -14  -1  14.1255 0.43849
   4  14   1  14.5253 0.49163
  -5 -14  -1  43.0076 1.04747
   5  14   1  42.1878 1.01562
   6  14   1  0.77268 0.25341
  -6 -14  -1  0.74511 0.25722
   7  14   1  5.06901 0.43714
  -7 -14  -1  5.38934 0.42543
  -8 -14  -1  3.21353 0.38032
   8  14   1  3.19146 0.43432
   9  14   1  0.21466 0.29500
  -9 -14  -1  0.14862 0.27456
   0  15   1  18.0879 0.51729
  -1 -15  -1  80.6968 1.30633
   1  15   1  79.1484 1.32539
   2  15   1  1.29082 0.22434
  -2 -15  -1  1.35119 0.24438
  -3 -15  -1  2.85559 0.29930
   3  15   1  3.12558 0.29658
   4  15   1  8.05559 0.45739
  -4 -15  -1  8.35542 0.49469
  -5 -15  -1  15.2712 0.68569
   5  15   1  15.3003 0.68108
  -6 -15  -1  2.79111 0.38435
   6  15   1  2.84279 0.35849
  -7 -15  -1  8.61198 0.58141
   7  15   1  8.07368 0.65366
   8  15   1  1.21056 0.41365
  -8 -15  -1  1.25065 0.33824
   0  16   1  0.25680 0.19904
  -1 -16  -1  3.28028 0.28942
   1  16   1  3.12277 0.30824
  -2 -16  -1  0.92793 0.24723
   2  16   1  0.91962 0.24656
   3  16   1  2.31733 0.29369
  -3 -16  -1  2.16953 0.29956
  -4 -16  -1  0.31804 0.23552
   4  16   1  0.40130 0.23441
  -5 -16  -1  10.0493 0.62107
   5  16   1  10.1952 0.62120
   6  16   1  0.27495 0.27469
  -6 -16  -1  0.21409 0.25493
  -7 -16  -1  5.13642 0.65171
   7  16   1  5.03292 0.63718
   0  17   1  2.45981 0.28985
   1  17   1  12.0145 0.54585
  -1 -17  -1  11.8070 0.54064
  -2 -17  -1  4.05831 0.43343
   2  17   1  3.76455 0.43974
  -3 -17  -1  12.1800 0.58273
   3  17   1  12.1618 0.58742
  -4 -17  -1  0.08113 0.23158
   4  17   1  0.06284 0.24901
   5  17   1  4.89822 0.51524
  -5 -17  -1  5.76043 0.57664
   6  17   1  0.79296 0.32941
  -6 -17  -1  0.86838 0.33129
   0  18   1  21.6844 0.79710
   1  18   1  2.25061 0.34348
  -1 -18  -1  2.06274 0.32663
   2  18   1  7.19014 0.63284
  -2 -18  -1  7.79320 0.61947
   3  18   1  2.93587 0.38927
  -3 -18  -1  3.02423 0.39149
  -4 -18  -1  0.75683 0.31562
   4  18   1  0.70539 0.31012
  -5 -18  -1  2.78636 0.44728
   5  18   1  2.74222 0.44251
   0  19   1  0.15319 0.24093
  -1 -19  -1  2.60790 0.45042
   1  19   1  2.68602 0.42702
  -2 -19  -1  2.53974 0.44613
   2  19   1  2.93519 0.49417
  -3 -19  -1  0.76802 0.39367
   3  19   1  0.81695 0.32322
   0   0   2  791.577 11.8182
   1   0   2  209.583 0.92211
   2   0   2  2990.95 11.2591
   3   0   2  134.564 0.65460
   4   0   2  189.402 0.92962
   5   0   2  27.7590 0.25786
   6   0   2  74.9077 0.51552
   7   0   2  2.16782 0.10348
   8   0   2  274.236 1.85230
   9   0   2  1.03385 0.13495
  10   0   2  15.2787 0.52935
  11   0   2  10.9801 0.57881
  13   0   2  0.17346 0.67399
   0   1   2  4045.85 25.5881
  -1  -1  -2  5204.85 34.9653
   1   1   2  5278.24 26.8241
  -2  -1  -2  2452.30 8.97831
   2   1   2  2443.29 9.26149
   3   1   2  334.629 1.44162
  -3  -1  -2  338.642 1.36730
   4   1   2  1240.17 5.22068
  -4  -1  -2  1248.95 4.63710
   5   1   2  156.142 0.91048
  -5  -1  -2  157.063 0.80635
   6   1   2  448.770 2.21045
  -6  -1  -2  452.016 2.18254
   7   1   2  42.4603 0.40308
  -7  -1  -2  41.5596 0.39543
  -8  -1  -2  2.56752 0.13195
   8   1   2  2.43605 0.13317
   9   1   2  3.18633 0.21304
  -9  -1  -2  3.36267 0.21337
 -10  -1  -2  44.8336 0.94178
  10   1   2  45.4526 1.17234
  11   1   2  0.37856 0.23975
 -11  -1  -2  0.62583 0.25201
 -12  -1  -2  13.2033 0.71020
  12   1   2  13.2763 0.74624
   0   2   2  9589.06 63.5714
  -1  -2  -2  5112.02 28.9327
   1   2   2  5150.63 25.5322
  -2  -2  -2  497.645 1.83619
   2   2   2  504.243 2.15351
  -3  -2  -2  60.3978 0.32200
   3   2   2  56.8616 0.41468
   4   2   2  111.590 0.65297
  -4  -2  -2  109.927 0.53795
  -5  -2  -2  131.743 0.68951
   5   2   2  127.756 0.81268
  -6  -2  -2  254.485 1.31814
   6   2   2  254.359 1.51716
   7   2   2  113.491 0.85728
  -7  -2  -2  114.216 0.78524
  -8  -2  -2  52.2134 0.54079
   8   2   2  53.2777 0.65599
   9   2   2  5.95135 0.29788
  -9  -2  -2  5.67264 0.28900
  10   2   2  13.3300 0.60616
 -10  -2  -2  13.9029 0.48981
 -11  -2  -2  6.88742 0.49431
  11   2   2  6.45406 0.48136
 -12  -2  -2  0.27964 0.27134
  12   2   2  0.25090 0.27051
   0   3   2  102.257 0.42742
  -1  -3  -2  3259.14 12.3116
   1   3   2  3286.21 12.3148
  -2  -3  -2  44.6244 0.25855
   2   3   2  42.6425 0.27903
   3   3   2  564.375 2.48590
  -3  -3  -2  554.687 2.18112
   4   3   2  112.818 0.68183
  -4  -3  -2  115.113 0.61273
  -5  -3  -2  220.164 1.08417
   5   3   2  221.095 1.26559
  -6  -3  -2  63.3898 0.46149
   6   3   2  64.8541 0.52451
   7   3   2  294.043 1.87284
  -7  -3  -2  288.104 1.67495
   8   3   2  2.76062 0.17796
  -8  -3  -2  2.92028 0.15321
   9   3   2  21.3377 0.50835
  -9  -3  -2  21.3885 0.50766
 -10  -3  -2  10.8196 0.47697
  10   3   2  10.4495 0.51565
 -11  -3  -2  6.92349 0.56435
  11   3   2  6.45600 0.49097
  12   3   2  0.20999 0.26372
 -12  -3  -2  0.14875 0.28438
   0   4   2  59.8586 0.26973
   1   4   2  886.910 3.20910
  -1  -4  -2  888.938 3.27088
  -2  -4  -2  92.1821 0.44426
   2   4   2  91.5827 0.46631
  -3  -4  -2  1142.83 4.25907
   3   4   2  1139.78 4.91039
  -4  -4  -2  31.5382 0.27410
   4   4   2  31.2821 0.28675
  -5  -4  -2  743.515 3.43054
   5   4   2  746.311 3.90234
  -6  -4  -2  2.71670 0.10997
   6   4   2  2.48525 0.11510
  -7  -4  -2  36.6681 0.38094
   7   4   2  37.4682 0.42670
  -8  -4  -2  3.14653 0.16402
   8   4   2  3.14711 0.17935
   9   4   2  3.36480 0.25652
  -9  -4  -2  3.36629 0.22526
 -10  -4  -2  2.12298 0.30377
  10   4   2  2.34254 0.32167
 -11  -4  -2  13.7412 0.74808
  11   4   2  13.8138 0.76333
  12   4   2  0.74517 0.36189
 -12  -4  -2  0.68027 0.31043
   0   5   2  118.378 0.51820
   1   5   2  1085.85 4.16376
  -1  -5  -2  1093.87 4.09036
  -2  -5  -2  221.853 0.95568
   2   5   2  228.572 0.99027
  -3  -5  -2  319.863 1.41578
   3   5   2  319.552 1.45680
   4   5   2  377.253 1.99446
  -4  -5  -2  383.522 1.69897
  -5  -5  -2  152.235 0.87469
   5   5   2  153.364 1.10157
  -6  -5  -2  109.238 0.71515
   6   5   2  109.177 0.83519
  -7  -5  -2  158.042 1.14868
   7   5   2  158.411 1.24148
  -8  -5  -2  21.0226 0.34890
   8   5   2  21.3101 0.38600
  -9  -5  -2  72.5447 1.08943
   9   5   2  73.4302 1.20816
 -10  -5  -2  40.3030 1.09881
  10   5   2  40.0737 1.14957
  11   5   2  0.74376 0.32649
 -11  -5  -2  0.68646 0.30013
  12   5   2  1.55915 0.44547
 -12  -5  -2  2.15070 0.47749
   0   6   2  950.912 3.56502
   1   6   2  207.356 0.92134
  -1  -6  -2  210.967 0.91500
   2   6   2  332.562 1.43882
  -2  -6  -2  328.513 1.42139
  -3  -6  -2  470.354 2.08916
   3   6   2  470.219 2.08333
   4   6   2  7.18676 0.14704
  -4  -6  -2  7.20273 0.10716
  -5  -6  -2  306.268 1.58957
   5   6   2  310.902 1.84950
  -6  -6  -2  45.1591 0.40058
   6   6   2  45.8341 0.48428
   7   6   2  1.07251 0.12790
  -7  -6  -2  0.97607 0.11661
  -8  -6  -2  37.5616 0.55611
   8   6   2  37.2705 0.61084
   9   6   2  18.4527 0.51742
  -9  -6  -2  17.9044 0.50366
  10   6   2  5.39935 0.42163
 -10  -6  -2  5.37523 0.38451
 -11  -6  -2  17.3133 0.75846
  11   6   2  17.8070 0.81700
  12   6   2  0.90704 0.41167
 -12  -6  -2  0.81391 0.40362
   0   7   2  288.807 1.22320
   1   7   2  160.517 0.75969
  -1  -7  -2  160.502 0.76666
  -2  -7  -2  442.198 1.93511
   2   7   2  447.649 1.99708
  -3  -7  -2  129.467 0.69352
   3   7   2  127.779 0.70781
   4   7   2  367.224 1.95314
  -4  -7  -2  367.220 1.74479
   5   7   2  0.20855 0.07417
  -5  -7  -2  0.24825 0.06527
   6   7   2  107.191 0.91259
  -6  -7  -2  110.659 0.85247
   7   7   2  70.8825 0.76500
  -7  -7  -2  71.7429 0.71137
  -8  -7  -2  0.81283 0.16386
   8   7   2  0.84367 0.16889
   9   7   2  4.10774 0.28577
  -9  -7  -2  4.22493 0.27564
 -10  -7  -2  5.33550 0.41341
  10   7   2  6.09447 0.44265
 -11  -7  -2  4.77974 0.48746
  11   7   2  4.48222 0.46788
  12   7   2  1.26031 0.54664
 -12  -7  -2  0.83637 0.48011
   0   8   2  535.502 2.34367
   1   8   2  70.4139 0.44458
  -1  -8  -2  69.3267 0.40987
   2   8   2  159.530 0.84270
  -2  -8  -2  162.932 0.85657
   3   8   2  96.7412 0.61581
  -3  -8  -2  97.3415 0.61235
  -4  -8  -2  29.5140 0.26233
   4   8   2  29.6914 0.29525
  -5  -8  -2  6.61742 0.17045
   5   8   2  6.10055 0.16540
   6   8   2  94.5640 0.89866
  -6  -8  -2  94.9805 0.78322
   7   8   2  7.40750 0.26278
  -7  -8  -2  7.49662 0.23743
  -8  -8  -2  64.8821 0.99755
   8   8   2  64.3449 1.04643
  -9  -8  -2  5.78202 0.31960
   9   8   2  5.88351 0.34657
  10   8   2  6.98490 0.47108
 -10  -8  -2  7.17217 0.48800
  11   8   2  0.25336 0.25749
 -11  -8  -2  0.17705 0.28465
   0   9   2  399.596 1.92528
  -1  -9  -2  298.756 1.49404
   1   9   2  298.837 1.58306
   2   9   2  194.138 1.03361
  -2  -9  -2  193.346 0.97978
  -3  -9  -2  29.1794 0.26474
   3   9   2  28.6520 0.27602
  -4  -9  -2  131.729 0.81782
   4   9   2  134.219 0.88739
  -5  -9  -2  14.7843 0.24094
   5   9   2  14.9631 0.26183
  -6  -9  -2  120.374 1.11383
   6   9   2  122.741 1.13395
  -7  -9  -2  27.9591 0.49033
   7   9   2  28.5474 0.51336
  -8  -9  -2  1.31085 0.20141
   8   9   2  1.24279 0.19962
  -9  -9  -2  13.0153 0.46696
   9   9   2  12.5533 0.54208
  10   9   2  3.59115 0.37050
 -10  -9  -2  3.08751 0.34757
 -11  -9  -2  1.19693 0.39726
  11   9   2  1.13626 0.36090
   0  10   2  427.350 2.16155
  -1 -10  -2  8.80853 0.13838
   1  10   2  8.42527 0.16087
   2  10   2  332.236 1.78158
  -2 -10  -2  331.892 1.71006
   3  10   2  208.632 1.23326
  -3 -10  -2  208.407 1.17442
   4  10   2  56.5858 0.51057
  -4 -10  -2  56.8253 0.46815
   5  10   2  48.9791 0.55437
  -5 -10  -2  48.6037 0.51942
  -6 -10  -2  33.9457 0.50457
   6  10   2  34.6652 0.49276
  -7 -10  -2  11.3947 0.35716
   7  10   2  11.6756 0.35316
   8  10   2  48.5123 1.04095
  -8 -10  -2  49.0501 0.95310
  -9 -10  -2  4.10387 0.33042
   9  10   2  4.20905 0.36697
  10  10   2  0.34194 0.24478
 -10 -10  -2  0.49786 0.26356
  11  10   2  2.68962 0.49028
 -11 -10  -2  2.62482 0.54451
   0  11   2  50.0195 0.38739
   1  11   2  117.402 0.80814
  -1 -11  -2  118.126 0.74961
   2  11   2  6.48471 0.16703
  -2 -11  -2  6.72843 0.15085
   3  11   2  42.6815 0.43112
  -3 -11  -2  42.7516 0.37937
  -4 -11  -2  28.4810 0.35605
   4  11   2  28.8531 0.37540
   5  11   2  1.74476 0.16979
  -5 -11  -2  1.79113 0.15220
   6  11   2  13.6093 0.40159
  -6 -11  -2  13.1209 0.38224
   7  11   2  35.7819 0.77705
  -7 -11  -2  35.2967 0.74510
  -8 -11  -2  2.48775 0.27560
   8  11   2  2.41731 0.29173
   9  11   2  14.2061 0.64148
  -9 -11  -2  14.1025 0.67322
  10  11   2  8.51110 0.56940
 -10 -11  -2  8.03163 0.57216
   0  12   2  22.6558 0.26577
  -1 -12  -2  61.3483 0.49917
   1  12   2  62.9906 0.57473
   2  12   2  26.3477 0.35795
  -2 -12  -2  26.6908 0.32844
   3  12   2  193.009 1.54131
  -3 -12  -2  193.168 1.46831
  -4 -12  -2  14.1237 0.29513
   4  12   2  14.4156 0.30755
   5  12   2  70.9175 1.08211
  -5 -12  -2  71.6924 1.06550
  -6 -12  -2  5.71325 0.33520
   6  12   2  5.85379 0.36018
  -7 -12  -2  10.6889 0.50755
   7  12   2  10.0588 0.43599
  -8 -12  -2  0.09112 0.20964
   8  12   2  0.07667 0.20298
  -9 -12  -2  3.36003 0.38660
   9  12   2  3.37498 0.37885
  10  12   2  0.42562 0.33265
 -10 -12  -2  0.22128 0.27746
   0  13   2  9.74131 0.22132
  -1 -13  -2  74.1931 0.72823
   1  13   2  73.9847 0.72443
   2  13   2  2.68645 0.16026
  -2 -13  -2  2.82083 0.17119
   3  13   2  6.49809 0.26056
  -3 -13  -2  6.49160 0.25625
  -4 -13  -2  3.43386 0.23046
   4  13   2  4.02652 0.22926
   5  13   2  15.2933 0.48549
  -5 -13  -2  15.1499 0.49600
   6  13   2  20.6680 0.70292
  -6 -13  -2  20.9842 0.68442
  -7 -13  -2  7.35303 0.45162
   7  13   2  7.87123 0.43638
   8  13   2  0.10391 0.22658
  -8 -13  -2  0.17206 0.21714
  -9 -13  -2  1.23385 0.35123
   9  13   2  1.18405 0.37953
   0  14   2  146.540 1.61343
   1  14   2  11.6398 0.33293
  -1 -14  -2  11.8125 0.34182
  -2 -14  -2  35.3829 0.69618
   2  14   2  36.0144 0.62916
   3  14   2  2.30987 0.22309
  -3 -14  -2  2.30774 0.22359
  -4 -14  -2  0.96364 0.19429
   4  14   2  0.77499 0.19688
  -5 -14  -2  24.7142 0.75797
   5  14   2  24.8644 0.74775
   6  14   2  22.6903 0.75063
  -6 -14  -2  22.5218 0.81696
  -7 -14  -2  0.56253 0.23409
   7  14   2  0.51999 0.25783
   8  14   2  5.94815 0.61046
  -8 -14  -2  6.38733 0.49250
   9  14   2  1.03808 0.39418
  -9 -14  -2  1.09250 0.37485
   0  15   2  19.4493 0.53207
  -1 -15  -2  22.2618 0.56941
   1  15   2  21.8376 0.57986
  -2 -15  -2  21.6051 0.64026
   2  15   2  21.6180 0.61872
   3  15   2  2.82770 0.28517
  -3 -15  -2  3.10674 0.30334
  -4 -15  -2  36.9011 1.00051
   4  15   2  37.0059 0.93472
  -5 -15  -2  8.42814 0.58232
   5  15   2  8.03314 0.56950
  -6 -15  -2  9.47427 0.60480
   6  15   2  9.21083 0.59696
  -7 -15  -2  2.40189 0.37480
   7  15   2  2.37824 0.44372
   8  15   2  0.23421 0.36765
  -8 -15  -2  0.45582 0.28521
   0  16   2  45.2918 0.98535
  -1 -16  -2  0.40635 0.18657
   1  16   2  0.61117 0.23244
  -2 -16  -2  16.9499 0.63408
   2  16   2  16.4178 0.59539
  -3 -16  -2  3.56570 0.35763
   3  16   2  3.20798 0.34032
   4  16   2  8.77725 0.55806
  -4 -16  -2  8.85969 0.53609
  -5 -16  -2  0.29292 0.26507
   5  16   2  0.23105 0.26980
   6  16   2  7.82879 0.61664
  -6 -16  -2  7.81519 0.61030
  -7 -16  -2  0.06471 0.27250
   7  16   2  0.16117 0.29305
   0  17   2  0.24601 0.19846
  -1 -17  -2  7.09421 0.44766
   1  17   2  7.05794 0.49395
  -2 -17  -2  6.58574 0.47761
   2  17   2  6.23861 0.46645
   3  17   2  0.33761 0.24257
  -3 -17  -2  0.25839 0.24864
  -4 -17  -2  11.3995 0.63898
   4  17   2  11.7036 0.68338
  -5 -17  -2  0.52746 0.28963
   5  17   2  0.40628 0.28246
  -6 -17  -2  5.19576 0.55536
   6  17   2  5.68611 0.59274
   0  18   2  8.84662 0.53249
   1  18   2  2.71462 0.36155
  -1 -18  -2  2.69873 0.35329
  -2 -18  -2  2.19443 0.35360
   2  18   2  2.14551 0.41197
  -3 -18  -2  0.97375 0.30071
   3  18   2  0.94970 0.29177
  -4 -18  -2  1.53066 0.36390
   4  18   2  1.60704 0.35980
   5  18   2  4.16476 0.51812
  -5 -18  -2  4.53168 0.54207
   0  19   2  0.32506 0.24827
  -1 -19  -2  8.01441 0.70048
   1  19   2  8.10415 0.63957
  -2 -19  -2  2.31573 0.43484
   2  19   2  2.57707 0.47070
  -3 -19  -2  0.49535 0.36324
   3  19   2  0.37516 0.28302
   1   0   3  2571.57 11.8829
   2   0   3  4426.07 17.1702
   3   0   3  398.121 1.60767
   4   0   3  318.528 1.40509
   5   0   3  624.169 2.84196
   6   0   3  9.77495 0.16211
   7   0   3  8.41800 0.17362
   8   0   3  35.2506 0.42422
   9   0   3  5.47711 0.23043
  10   0   3  47.0605 1.02040
  11   0   3  24.5221 0.84085
  12   0   3  0.10529 0.26730
   0   1   3  1511.38 6.98549
  -1  -1  -3  7634.73 71.4653
   1   1   3  7565.78 42.6678
   2   1   3  126.230 0.60178
  -2  -1  -3  127.354 0.56812
  -3  -1  -3  136.106 0.64034
   3   1   3  138.275 0.69974
  -4  -1  -3  93.7743 0.50111
   4   1   3  94.1011 0.59924
   5   1   3  376.906 1.90093
  -5  -1  -3  373.754 1.70284
   6   1   3  194.772 1.11266
  -6  -1  -3  195.521 1.04825
  -7  -1  -3  241.835 1.43139
   7   1   3  242.184 1.48042
  -8  -1  -3  48.2439 0.52349
   8   1   3  47.7091 0.55888
  -9  -1  -3  38.7826 0.63281
   9   1   3  39.2711 0.63876
  10   1   3  5.00638 0.43588
 -10  -1  -3  5.39039 0.34715
  11   1   3  0.66880 0.24278
 -11  -1  -3  0.81107 0.23962
 -12  -1  -3  7.49858 0.57940
  12   1   3  7.59920 0.61976
   0   2   3  45.3199 0.30817
  -1  -2  -3  203.347 0.97283
   1   2   3  205.217 0.89019
  -2  -2  -3  812.146 2.91743
   2   2   3  817.587 3.38970
  -3  -2  -3  583.349 2.14823
   3   2   3  585.770 2.56641
   4   2   3  152.541 0.82908
  -4  -2  -3  151.581 0.72052
  -5  -2  -3  136.975 0.70776
   5   2   3  133.309 0.89355
  -6  -2  -3  114.693 0.68594
   6   2   3  111.785 0.83456
   7   2   3  78.0079 0.68615
  -7  -2  -3  77.8795 0.60290
  -8  -2  -3  16.7535 0.29212
   8   2   3  16.0789 0.32171
   9   2   3  6.84445 0.33444
  -9  -2  -3  6.74874 0.30961
  10   2   3  34.3513 0.97459
 -10  -2  -3  33.6694 0.81984
  11   2   3  1.44097 0.29653
 -11  -2  -3  1.07897 0.26885
  12   2   3  3.40152 0.43452
 -12  -2  -3  3.49776 0.43172
   0   3   3  69.4224 0.34267
   1   3   3  866.236 3.41855
  -1  -3  -3  865.750 3.21147
   2   3   3  174.240 0.86004
  -2  -3  -3  180.947 0.79413
   3   3   3  500.688 2.30862
  -3  -3  -3  499.623 1.91100
  -4  -3  -3  447.843 1.86082
   4   3   3  456.728 2.22268
   5   3   3  209.407 1.25144
  -5  -3  -3  205.294 1.01381
   6   3   3  71.0695 0.59703
  -6  -3  -3  71.1598 0.51376
   7   3   3  1.66249 0.12610
  -7  -3  -3  1.72653 0.11078
  -8  -3  -3  18.5930 0.33410
   8   3   3  18.8701 0.39601
   9   3   3  17.3066 0.48701
  -9  -3  -3  17.2254 0.44875
  10   3   3  6.67973 0.50409
 -10  -3  -3  6.37658 0.40075
  11   3   3  6.90399 0.53624
 -11  -3  -3  6.93366 0.49928
 -12  -3  -3  5.26767 0.52101
  12   3   3  5.13812 0.53720
   0   4   3  860.372 3.08295
   1   4   3  696.757 2.78744
  -1  -4  -3  696.426 2.65020
   2   4   3  806.449 3.42582
  -2  -4  -3  812.257 3.23187
   3   4   3  196.704 0.97089
  -3  -4  -3  196.966 0.86216
   4   4   3  190.460 1.11193
  -4  -4  -3  189.869 0.91331
   5   4   3  53.9512 0.44491
  -5  -4  -3  53.2621 0.39307
  -6  -4  -3  103.992 0.71545
   6   4   3  105.636 0.75834
  -7  -4  -3  89.9635 0.67269
   7   4   3  90.7136 0.74968
   8   4   3  102.732 1.04160
  -8  -4  -3  103.814 0.95319
  -9  -4  -3  4.27061 0.24837
   9   4   3  4.08942 0.27376
  10   4   3  37.6853 1.16544
 -10  -4  -3  37.9382 0.89268
 -11  -4  -3  2.03053 0.35234
  11   4   3  1.77829 0.40273
  12   4   3  0.65703 0.37422
 -12  -4  -3  0.72066 0.29080
   0   5   3  59.0188 0.28029
  -1  -5  -3  449.218 1.80583
   1   5   3  445.056 1.75336
  -2  -5  -3  1309.37 5.05561
   2   5   3  1307.33 5.02967
   3   5   3  251.497 1.25074
  -3  -5  -3  251.209 1.12947
  -4  -5  -3  933.475 3.76498
   4   5   3  935.113 4.44388
   5   5   3  99.5892 0.76511
  -5  -5  -3  98.7004 0.61012
   6   5   3  85.6557 0.72428
  -6  -5  -3  85.0788 0.61108
  -7  -5  -3  68.9157 0.63186
   7   5   3  70.7651 0.69263
   8   5   3  29.1359 0.45502
  -8  -5  -3  29.3940 0.38934
  -9  -5  -3  2.26111 0.20982
   9   5   3  2.29040 0.23091
  10   5   3  10.5760 0.50184
 -10  -5  -3  11.3999 0.50495
  11   5   3  0.19321 0.25070
 -11  -5  -3  0.22598 0.25020
 -12  -5  -3  5.29820 0.65011
  12   5   3  5.70822 0.70322
   0   6   3  860.167 3.19302
  -1  -6  -3  242.865 1.10021
   1   6   3  244.898 1.02877
  -2  -6  -3  341.350 1.47223
   2   6   3  341.849 1.51510
   3   6   3  231.106 1.22121
  -3  -6  -3  233.304 1.09688
  -4  -6  -3  50.0919 0.33409
   4   6   3  49.8360 0.41146
   5   6   3  334.027 1.92576
  -5  -6  -3  336.033 1.74553
   6   6   3  197.577 1.49037
  -6  -6  -3  196.628 1.17117
  -7  -6  -3  44.3355 0.50129
   7   6   3  45.3960 0.55610
   8   6   3  26.5962 0.51147
  -8  -6  -3  27.0753 0.42324
  -9  -6  -3  1.60374 0.21572
   9   6   3  1.29676 0.19879
 -10  -6  -3  0.43615 0.20837
  10   6   3  0.36658 0.20975
  11   6   3  9.14364 0.58998
 -11  -6  -3  9.49088 0.58605
 -12  -6  -3  0.28342 0.35103
  12   6   3  0.31860 0.36612
   0   7   3  9.97670 0.10884
   1   7   3  205.318 0.94525
  -1  -7  -3  197.696 0.94726
   2   7   3  52.2633 0.36337
  -2  -7  -3  50.9524 0.31344
   3   7   3  436.025 2.29697
  -3  -7  -3  435.302 1.97663
  -4  -7  -3  36.1367 0.29105
   4   7   3  36.8875 0.34803
  -5  -7  -3  154.383 0.93511
   5   7   3  152.983 1.04972
  -6  -7  -3  7.56496 0.18045
   6   7   3  8.00346 0.21941
  -7  -7  -3  34.8395 0.43967
   7   7   3  36.2841 0.49521
   8   7   3  43.1884 0.76853
  -8  -7  -3  43.5392 0.63574
  -9  -7  -3  47.9531 0.91328
   9   7   3  48.7582 0.99999
  10   7   3  1.53459 0.27918
 -10  -7  -3  1.35532 0.25639
  11   7   3  7.09110 0.63048
 -11  -7  -3  6.50191 0.52525
 -12  -7  -3  1.77441 0.55010
  12   7   3  1.85422 0.72171
   0   8   3  1.35160 0.06214
   1   8   3  75.3100 0.46898
  -1  -8  -3  73.1256 0.44995
  -2  -8  -3  408.880 1.92112
   2   8   3  411.147 1.85453
  -3  -8  -3  120.884 0.69633
   3   8   3  118.471 0.76578
  -4  -8  -3  31.7449 0.26508
   4   8   3  31.2106 0.30866
   5   8   3  17.7709 0.25907
  -5  -8  -3  18.9500 0.24018
   6   8   3  12.9108 0.28842
  -6  -8  -3  13.0474 0.24175
  -7  -8  -3  50.8723 0.64082
   7   8   3  50.7055 0.66054
   8   8   3  2.89836 0.24525
  -8  -8  -3  2.98479 0.21471
  -9  -8  -3  3.09948 0.26643
   9   8   3  2.77102 0.26795
  10   8   3  1.95655 0.27781
 -10  -8  -3  2.02956 0.31149
  11   8   3  2.52172 0.40245
 -11  -8  -3  2.76397 0.42807
   0   9   3  138.831 0.78548
   1   9   3  272.791 1.54060
  -1  -9  -3  270.418 1.48697
  -2  -9  -3  125.623 0.75928
   2   9   3  126.340 0.72609
   3   9   3  101.916 0.66473
  -3  -9  -3  103.542 0.63676
   4   9   3  153.291 0.99400
  -4  -9  -3  152.676 0.89713
  -5  -9  -3  12.1030 0.22135
   5   9   3  12.1367 0.23347
  -6  -9  -3  9.59630 0.25134
   6   9   3  9.48348 0.26975
   7   9   3  33.3798 0.58706
  -7  -9  -3  33.2723 0.54072
  -8  -9  -3  25.9470 0.58997
   8   9   3  26.1543 0.65009
   9   9   3  18.5451 0.60406
  -9  -9  -3  18.8847 0.56044
 -10  -9  -3  4.50160 0.39728
  10   9   3  4.63076 0.40616
  11   9   3  1.07826 0.35137
 -11  -9  -3  0.92246 0.38449
   0  10   3  448.023 2.24674
  -1 -10  -3  176.296 1.01032
   1  10   3  175.124 1.09189
  -2 -10  -3  138.303 0.85861
   2  10   3  140.140 0.92108
   3  10   3  116.277 0.79795
  -3 -10  -3  114.685 0.73777
   4  10   3  14.3814 0.23486
  -4 -10  -3  14.0420 0.20305
  -5 -10  -3  155.202 1.24415
   5  10   3  156.522 1.36033
   6  10   3  80.5610 0.89243
  -6 -10  -3  81.0351 0.84820
  -7 -10  -3  2.19959 0.19107
   7  10   3  2.43906 0.22354
  -8 -10  -3  14.7031 0.47716
   8  10   3  14.5098 0.49018
   9  10   3  5.68273 0.42309
  -9 -10  -3  5.79745 0.40984
 -10 -10  -3  4.71546 0.44344
  10  10   3  5.22209 0.45080
 -11 -10  -3  5.33068 0.70342
  11  10   3  5.39222 0.64429
   0  11   3  110.201 0.78130
  -1 -11  -3  172.562 1.05711
   1  11   3  172.544 1.15313
  -2 -11  -3  57.7642 0.47359
   2  11   3  58.3321 0.52587
  -3 -11  -3  69.7003 0.55697
   3  11   3  69.2255 0.57342
   4  11   3  134.684 1.10922
  -4 -11  -3  130.840 1.01575
  -5 -11  -3  25.7194 0.42385
   5  11   3  24.9637 0.44313
  -6 -11  -3  39.1790 0.69509
   6  11   3  40.0474 0.74691
  -7 -11  -3  58.4170 1.06288
   7  11   3  57.1944 1.18646
   8  11   3  2.17117 0.28522
  -8 -11  -3  2.05774 0.27243
  -9 -11  -3  1.76306 0.27133
   9  11   3  1.61391 0.29093
 -10 -11  -3  1.54645 0.32127
  10  11   3  1.51586 0.31455
   0  12   3  111.510 0.84623
  -1 -12  -3  0.42809 0.07925
   1  12   3  0.44770 0.09008
  -2 -12  -3  85.0736 0.68321
   2  12   3  85.9486 0.80364
   3  12   3  58.2541 0.61803
  -3 -12  -3  59.1070 0.60079
  -4 -12  -3  2.19013 0.15389
   4  12   3  2.19752 0.15707
  -5 -12  -3  14.3103 0.37849
   5  12   3  14.1115 0.45314
  -6 -12  -3  33.9739 0.80749
   6  12   3  33.2134 0.79191
   7  12   3  2.89055 0.27666
  -7 -12  -3  3.40727 0.32381
   8  12   3  17.6009 0.67014
  -8 -12  -3  18.1871 0.70753
   9  12   3  5.34979 0.45919
  -9 -12  -3  5.43598 0.45215
 -10 -12  -3  6.06976 0.58727
  10  12   3  6.58702 0.72464
   0  13   3  8.21246 0.20831
  -1 -13  -3  25.1531 0.36388
   1  13   3  24.4241 0.35803
  -2 -13  -3  7.99027 0.23660
   2  13   3  7.49596 0.24961
   3  13   3  22.3628 0.46087
  -3 -13  -3  21.9929 0.42641
   4  13   3  11.8049 0.36474
  -4 -13  -3  10.7072 0.37596
  -5 -13  -3  15.2035 0.50689
   5  13   3  14.8917 0.50084
  -6 -13  -3  5.88420 0.40097
   6  13   3  6.07108 0.41288
   7  13   3  2.65571 0.31218
  -7 -13  -3  2.52165 0.30245
  -8 -13  -3  2.81133 0.33993
   8  13   3  2.78120 0.36590
   9  13   3  1.90702 0.42786
  -9 -13  -3  1.93384 0.35152
   0  14   3  0.61194 0.15252
   1  14   3  23.6104 0.44731
  -1 -14  -3  23.2171 0.48244
   2  14   3  15.3126 0.41835
  -2 -14  -3  16.1716 0.43326
  -3 -14  -3  86.1454 1.29036
   3  14   3  86.0001 1.35156
   4  14   3  16.3277 0.52719
  -4 -14  -3  16.3174 0.50251
  -5 -14  -3  29.5548 0.91830
   5  14   3  30.1448 0.82468
  -6 -14  -3  1.40213 0.28524
   6  14   3  1.62147 0.27193
   7  14   3  3.21059 0.36619
  -7 -14  -3  3.18978 0.35942
  -8 -14  -3  1.35938 0.32210
   8  14   3  1.15711 0.36883
   9  14   3  4.87639 0.64532
  -9 -14  -3  4.81503 0.53610
   0  15   3  7.05758 0.36078
   1  15   3  67.6220 1.27077
  -1 -15  -3  69.9341 1.17205
  -2 -15  -3  19.6764 0.53682
   2  15   3  19.8328 0.58693
  -3 -15  -3  8.16190 0.44635
   3  15   3  8.18373 0.43120
   4  15   3  21.0514 0.73026
  -4 -15  -3  21.1138 0.72797
   5  15   3  6.15504 0.48070
  -5 -15  -3  5.96458 0.53221
  -6 -15  -3  3.93437 0.43658
   6  15   3  4.41706 0.42174
   7  15   3  10.5395 0.76062
  -7 -15  -3  10.6439 0.64091
  -8 -15  -3  1.12291 0.32601
   8  15   3  1.04053 0.47967
   0  16   3  0.03918 0.17623
   1  16   3  25.9499 0.79153
  -1 -16  -3  26.1513 0.68152
  -2 -16  -3  0.08621 0.18924
   2  16   3  0.11616 0.19973
  -3 -16  -3  35.4462 1.08285
   3  16   3  35.2843 0.94634
  -4 -16  -3  3.54311 0.38954
   4  16   3  3.16290 0.41295
  -5 -16  -3  25.8731 0.98996
   5  16   3  26.1168 1.07039
   6  16   3  0.80063 0.30722
  -6 -16  -3  0.84943 0.30949
   7  16   3  1.39176 0.44711
  -7 -16  -3  1.40228 0.35615
   0  17   3  15.2787 0.62168
   1  17   3  12.9159 0.60605
  -1 -17  -3  12.3631 0.54346
   2  17   3  1.11526 0.27520
  -2 -17  -3  1.23874 0.27723
  -3 -17  -3  1.40493 0.31917
   3  17   3  1.41883 0.29710
  -4 -17  -3  2.65755 0.36638
   4  17   3  2.66057 0.39368
  -5 -17  -3  1.21464 0.33433
   5  17   3  1.22275 0.33465
   6  17   3  5.25422 0.56700
  -6 -17  -3  5.14125 0.55304
   0  18   3  1.23919 0.27874
  -1 -18  -3  2.40851 0.33847
   1  18   3  2.38055 0.38040
  -2 -18  -3  5.51964 0.51815
   2  18   3  5.80074 0.53730
   3  18   3  0.37335 0.25978
  -3 -18  -3  0.49733 0.28742
  -4 -18  -3  1.97945 0.35649
   4  18   3  1.89890 0.38851
  -5 -18  -3  0.01198 0.26905
   5  18   3  0.05264 0.27291
   0  19   3  0.11432 0.23273
   1  19   3  0.50463 0.32831
  -1 -19  -3  0.48682 0.32052
   2  19   3  4.17040 0.51713
  -2 -19  -3  3.80829 0.51806
   3  19   3  1.39200 0.36915
  -3 -19  -3  1.05720 0.42918
   0   0   4  1369.23 8.37315
   1   0   4  37.8179 0.25285
   2   0   4  213.268 0.91628
   3   0   4  17.9072 0.14361
   4   0   4  191.140 0.95381
   5   0   4  89.0165 0.57528
   6   0   4  176.824 1.02110
   7   0   4  1.29986 0.09928
   8   0   4  59.6323 0.60969
   9   0   4  9.08725 0.28653
  10   0   4  26.2003 0.82677
  11   0   4  0.22920 0.21784
  12   0   4  0.48693 0.27028
   0   1   4  442.070 1.98558
   1   1   4  3108.94 12.7005
  -1  -1  -4  3121.76 14.3292
  -2  -1  -4  735.957 2.80543
   2   1   4  739.286 2.92424
   3   1   4  27.9657 0.21301
  -3  -1  -4  29.0260 0.19784
   4   1   4  1031.67 4.43615
  -4  -1  -4  1034.78 4.17345
  -5  -1  -4  158.537 0.82015
   5   1   4  156.006 0.97020
  -6  -1  -4  168.038 0.95938
   6   1   4  173.823 1.05614
  -7  -1  -4  14.1632 0.21505
   7   1   4  14.1944 0.23162
  -8  -1  -4  1.87927 0.12586
   8   1   4  1.70492 0.13186
   9   1   4  14.1324 0.41674
  -9  -1  -4  14.7180 0.39196
 -10  -1  -4  5.91186 0.38668
  10   1   4  5.56714 0.41628
  11   1   4  0.25319 0.22046
 -11  -1  -4  0.34652 0.22118
  12   1   4  12.2747 0.67117
 -12  -1  -4  11.6418 0.65603
   0   2   4  339.932 1.59690
   1   2   4  3774.15 17.1656
  -1  -2  -4  3809.28 17.1023
   2   2   4  1252.84 5.01509
  -2  -2  -4  1232.99 4.40257
  -3  -2  -4  1361.35 5.10782
   3   2   4  1358.16 5.47214
   4   2   4  88.3080 0.54319
  -4  -2  -4  88.2675 0.45907
  -5  -2  -4  211.904 1.01461
   5   2   4  211.299 1.28917
   6   2   4  187.835 1.29311
  -6  -2  -4  186.379 1.05587
   7   2   4  4.63700 0.16614
  -7  -2  -4  4.29833 0.11938
  -8  -2  -4  78.1567 0.73172
   8   2   4  78.4372 0.86879
  -9  -2  -4  6.45755 0.29632
   9   2   4  6.59473 0.35002
 -10  -2  -4  16.0286 0.54844
  10   2   4  15.2316 0.61780
 -11  -2  -4  4.11418 0.37136
  11   2   4  4.04364 0.43550
 -12  -2  -4  0.83037 0.30567
  12   2   4  0.78789 0.28312
   0   3   4  542.178 2.38487
  -1  -3  -4  1693.52 6.56382
   1   3   4  1696.08 6.59111
  -2  -3  -4  767.070 2.88598
   2   3   4  750.672 3.13164
  -3  -3  -4  165.416 0.68966
   3   3   4  161.901 0.85509
   4   3   4  206.524 1.08479
  -4  -3  -4  204.428 0.94115
  -5  -3  -4  9.85165 0.14485
   5   3   4  10.3612 0.18337
  -6  -3  -4  89.2750 0.60375
   6   3   4  91.1824 0.71519
   7   3   4  95.6839 0.83096
  -7  -3  -4  94.9874 0.70576
  -8  -3  -4  7.09836 0.21177
   8   3   4  7.25588 0.29096
  -9  -3  -4  84.7260 1.17598
   9   3   4  84.7133 1.37841
 -10  -3  -4  13.4395 0.53617
  10   3   4  13.7925 0.57110
 -11  -3  -4  4.90686 0.40738
  11   3   4  4.98442 0.51285
  12   3   4  2.38391 0.41317
 -12  -3  -4  2.49068 0.41734
   0   4   4  256.344 1.10791
   1   4   4  980.150 3.80536
  -1  -4  -4  973.265 3.86148
  -2  -4  -4  407.688 1.67220
   2   4   4  412.101 1.87500
   3   4   4  242.553 1.14039
  -3  -4  -4  248.255 1.09137
  -4  -4  -4  103.450 0.55803
   4   4   4  102.671 0.65823
  -5  -4  -4  267.857 1.30623
   5   4   4  260.808 1.48451
  -6  -4  -4  10.5737 0.19355
   6   4   4  10.6880 0.20799
   7   4   4  153.275 1.13268
  -7  -4  -4  153.335 1.01366
  -8  -4  -4  28.8363 0.40581
   8   4   4  28.7870 0.46455
   9   4   4  22.5773 0.57789
  -9  -4  -4  22.5415 0.49007
 -10  -4  -4  9.53993 0.45183
  10   4   4  8.79163 0.50159
 -11  -4  -4  19.0556 0.71966
  11   4   4  18.9095 0.98714
 -12  -4  -4  0.87460 0.30194
  12   4   4  0.86834 0.36827
   0   5   4  202.569 0.84775
  -1  -5  -4  1360.52 5.08222
   1   5   4  1371.09 5.37898
  -2  -5  -4  153.223 0.78640
   2   5   4  152.722 0.72546
   3   5   4  29.3264 0.26193
  -3  -5  -4  28.2011 0.21762
   4   5   4  81.4999 0.57286
  -4  -5  -4  80.7661 0.46337
  -5  -5  -4  34.5249 0.32495
   5   5   4  33.9655 0.35307
  -6  -5  -4  48.4504 0.42264
   6   5   4  46.9573 0.47069
  -7  -5  -4  107.392 0.83173
   7   5   4  107.317 0.96264
   8   5   4  22.4294 0.40526
  -8  -5  -4  22.3808 0.35242
   9   5   4  21.1287 0.59614
  -9  -5  -4  21.2002 0.49329
 -10  -5  -4  0.93894 0.22099
  10   5   4  0.80602 0.23080
 -11  -5  -4  0.45847 0.24752
  11   5   4  0.40424 0.26902
  12   5   4  1.16420 0.42778
 -12  -5  -4  1.03918 0.39086
   0   6   4  39.2683 0.22279
  -1  -6  -4  135.351 0.65686
   1   6   4  133.510 0.64836
   2   6   4  369.134 1.69904
  -2  -6  -4  368.724 1.59037
  -3  -6  -4  246.436 1.20039
   3   6   4  248.684 1.33628
   4   6   4  57.1137 0.44314
  -4  -6  -4  56.1910 0.35662
  -5  -6  -4  83.0524 0.53473
   5   6   4  83.7079 0.66174
  -6  -6  -4  42.4455 0.38402
   6   6   4  43.6201 0.48515
  -7  -6  -4  48.4627 0.50300
   7   6   4  48.6115 0.59600
  -8  -6  -4  13.6015 0.30589
   8   6   4  13.8206 0.39187
   9   6   4  5.32283 0.32297
  -9  -6  -4  5.37949 0.30283
  10   6   4  0.32625 0.21194
 -10  -6  -4  0.36869 0.20694
 -11  -6  -4  6.43097 0.47910
  11   6   4  7.31492 0.54939
  12   6   4  1.18774 0.44777
 -12  -6  -4  1.09503 0.41604
   0   7   4  181.905 0.84520
   1   7   4  41.2063 0.27800
  -1  -7  -4  41.2106 0.28815
   2   7   4  9.89410 0.13202
  -2  -7  -4  9.34049 0.12622
  -3  -7  -4  20.7718 0.19130
   3   7   4  21.1924 0.23343
   4   7   4  143.108 0.91424
  -4  -7  -4  143.988 0.78893
   5   7   4  3.57918 0.13523
  -5  -7  -4  3.81826 0.12197
  -6  -7  -4  110.235 0.83105
   6   7   4  111.252 0.96801
  -7  -7  -4  26.1842 0.35472
   7   7   4  26.0047 0.45294
  -8  -7  -4  1.99135 0.16140
   8   7   4  2.03401 0.20928
   9   7   4  32.1466 0.82243
  -9  -7  -4  32.0234 0.67602
 -10  -7  -4  0.64752 0.20757
  10   7   4  0.53969 0.23266
 -11  -7  -4  0.44312 0.24825
  11   7   4  0.61697 0.28059
  12   7   4  6.75985 0.89131
 -12  -7  -4  5.85059 0.78868
   0   8   4  712.374 3.07895
  -1  -8  -4  479.318 2.27067
   1   8   4  479.269 2.30180
  -2  -8  -4  340.890 1.70009
   2   8   4  338.641 1.70198
  -3  -8  -4  51.6680 0.35355
   3   8   4  51.6564 0.43156
  -4  -8  -4  57.6121 0.39815
   4   8   4  57.2338 0.46674
  -5  -8  -4  127.479 0.85148
   5   8   4  127.925 0.92703
  -6  -8  -4  98.6036 0.82646
   6   8   4  99.1238 0.94574
  -7  -8  -4  5.90410 0.20992
   7   8   4  5.69107 0.24777
   8   8   4  27.0669 0.63533
  -8  -8  -4  27.7185 0.50051
   9   8   4  3.05780 0.27930
  -9  -8  -4  3.07774 0.26569
  10   8   4  14.5857 0.66488
 -10  -8  -4  14.3785 0.56741
  11   8   4  4.27673 0.48832
 -11  -8  -4  4.51861 0.51954
   0   9   4  133.306 0.77027
   1   9   4  109.231 0.74534
  -1  -9  -4  108.432 0.71113
   2   9   4  154.921 0.91746
  -2  -9  -4  155.879 0.95058
  -3  -9  -4  66.1390 0.46913
   3   9   4  65.5101 0.51136
  -4  -9  -4  366.555 1.90971
   4   9   4  368.764 2.13725
   5   9   4  4.94404 0.16787
  -5  -9  -4  4.88700 0.14709
  -6  -9  -4  29.3323 0.41551
   6   9   4  28.3204 0.44385
  -7  -9  -4  45.6021 0.61426
   7   9   4  46.3303 0.81297
  -8  -9  -4  4.37494 0.28064
   8   9   4  4.52373 0.30873
  -9  -9  -4  14.6928 0.51992
   9   9   4  14.4771 0.54872
  10   9   4  4.95765 0.39377
 -10  -9  -4  4.55303 0.44068
 -11  -9  -4  1.27489 0.40591
  11   9   4  1.33913 0.39197
   0  10   4  11.4892 0.17496
  -1 -10  -4  79.6230 0.52869
   1  10   4  80.4448 0.59295
   2  10   4  76.7291 0.58122
  -2 -10  -4  78.2129 0.54350
   3  10   4  100.777 0.72919
  -3 -10  -4  101.301 0.73883
  -4 -10  -4  44.8350 0.38549
   4  10   4  45.4666 0.44731
   5  10   4  87.7306 0.88034
  -5 -10  -4  86.8380 0.78674
  -6 -10  -4  12.0273 0.26652
   6  10   4  11.2489 0.30173
  -7 -10  -4  5.33414 0.26432
   7  10   4  4.85621 0.28926
  -8 -10  -4  5.93615 0.37880
   8  10   4  5.09123 0.34027
   9  10   4  0.80332 0.22799
  -9 -10  -4  0.80718 0.22077
  10  10   4  3.47417 0.38130
 -10 -10  -4  3.26178 0.37952
 -11 -10  -4  2.70849 0.55631
  11  10   4  2.94026 0.54725
   0  11   4  40.2378 0.37930
   1  11   4  82.5134 0.64005
  -1 -11  -4  82.4814 0.60491
   2  11   4  31.2483 0.35484
  -2 -11  -4  30.9233 0.30772
   3  11   4  9.88495 0.21700
  -3 -11  -4  9.87708 0.18860
  -4 -11  -4  65.5885 0.62480
   4  11   4  66.4890 0.64629
  -5 -11  -4  3.79791 0.17433
   5  11   4  3.92534 0.20481
   6  11   4  11.8432 0.40040
  -6 -11  -4  11.7117 0.39788
  -7 -11  -4  7.28976 0.40265
   7  11   4  8.15809 0.42967
  -8 -11  -4  12.1191 0.50095
   8  11   4  12.4875 0.54261
   9  11   4  8.77816 0.52646
  -9 -11  -4  8.58693 0.48241
  10  11   4  0.25224 0.25323
 -10 -11  -4  0.31004 0.25517
   0  12   4  8.97318 0.20428
  -1 -12  -4  37.8729 0.38303
   1  12   4  37.5365 0.42280
   2  12   4  35.2750 0.47066
  -2 -12  -4  34.8057 0.38730
  -3 -12  -4  36.3076 0.45439
   3  12   4  36.7468 0.45716
   4  12   4  12.5809 0.30194
  -4 -12  -4  12.7933 0.30323
   5  12   4  47.5976 0.87956
  -5 -12  -4  45.7503 0.76791
   6  12   4  14.2164 0.51809
  -6 -12  -4  14.7182 0.51849
  -7 -12  -4  6.65061 0.43038
   7  12   4  6.30053 0.41757
   8  12   4  4.95249 0.40608
  -8 -12  -4  5.00566 0.41817
  -9 -12  -4  5.22707 0.45119
   9  12   4  4.98650 0.45598
  10  12   4  0.30910 0.33375
 -10 -12  -4  0.22599 0.29003
   0  13   4  4.74961 0.18039
  -1 -13  -4  123.897 1.14796
   1  13   4  123.983 1.16595
   2  13   4  74.0579 0.91645
  -2 -13  -4  72.9762 0.85377
   3  13   4  9.04326 0.31499
  -3 -13  -4  8.98739 0.28830
  -4 -13  -4  49.5550 0.84169
   4  13   4  49.1346 0.83584
   5  13   4  1.87142 0.22686
  -5 -13  -4  2.09201 0.23208
  -6 -13  -4  4.23626 0.35184
   6  13   4  3.98200 0.34363
  -7 -13  -4  18.9741 0.67456
   7  13   4  18.7164 0.76391
   8  13   4  1.07110 0.31011
  -8 -13  -4  0.88347 0.25810
  -9 -13  -4  6.72085 0.55667
   9  13   4  6.22993 0.58787
   0  14   4  55.0685 0.80432
   1  14   4  3.68363 0.22560
  -1 -14  -4  3.77510 0.23390
  -2 -14  -4  41.8618 0.70358
   2  14   4  41.8877 0.80582
   3  14   4  20.5684 0.53059
  -3 -14  -4  20.3711 0.58768
  -4 -14  -4  11.3735 0.46537
   4  14   4  11.5151 0.44904
   5  14   4  0.84601 0.22642
  -5 -14  -4  0.61937 0.24675
  -6 -14  -4  8.05737 0.54274
   6  14   4  7.78695 0.46911
  -7 -14  -4  5.08570 0.45157
   7  14   4  4.79440 0.50930
   8  14   4  9.41454 0.70813
  -8 -14  -4  10.3539 0.64596
  -9 -14  -4  0.31929 0.30855
   9  14   4  0.39129 0.36146
   0  15   4  0.91483 0.18740
   1  15   4  4.06136 0.34098
  -1 -15  -4  4.45307 0.28557
   2  15   4  9.59311 0.43011
  -2 -15  -4  9.87190 0.39629
   3  15   4  20.9437 0.68003
  -3 -15  -4  21.0281 0.70494
  -4 -15  -4  22.6509 0.76230
   4  15   4  23.0267 0.69658
   5  15   4  3.68210 0.41217
  -5 -15  -4  3.09727 0.40286
   6  15   4  16.8013 0.71166
  -6 -15  -4  17.1003 0.74057
  -7 -15  -4  0.63194 0.28056
   7  15   4  0.51211 0.31823
  -8 -15  -4  0.03700 0.25598
   0  16   4  11.0331 0.46950
   1  16   4  3.48576 0.33989
  -1 -16  -4  3.77060 0.29489
   2  16   4  26.8427 0.82654
  -2 -16  -4  26.5174 0.76837
  -3 -16  -4  0.08474 0.24338
  -4 -16  -4  0.55452 0.25118
   4  16   4  0.46877 0.26487
   5  16   4  1.60686 0.38528
  -5 -16  -4  1.80250 0.34388
   6  16   4  3.15550 0.45642
  -6 -16  -4  3.32507 0.44583
   7  16   4  0.08257 0.38009
  -7 -16  -4  0.10895 0.27247
   0  17   4  0.53828 0.22335
  -1 -17  -4  1.22523 0.25850
   1  17   4  1.04908 0.29236
  -2 -17  -4  7.92481 0.56126
   2  17   4  8.02274 0.52242
   3  17   4  1.63820 0.31411
  -3 -17  -4  1.91718 0.34993
   4  17   4  8.57205 0.61135
  -4 -17  -4  8.21353 0.56987
  -5 -17  -4  0.82280 0.30978
   5  17   4  0.89754 0.30979
  -6 -17  -4  0.53738 0.31165
   6  17   4  0.57831 0.31281
   0  18   4  2.53292 0.33074
   1  18   4  0.13279 0.25334
  -1 -18  -4  0.00832 0.21969
   2  18   4  1.87290 0.36108
  -2 -18  -4  1.87511 0.35785
  -3 -18  -4  4.68158 0.51543
   3  18   4  4.68565 0.46331
   4  18   4  1.53383 0.36925
  -4 -18  -4  1.51027 0.36717
  -5 -18  -4  2.18113 0.41493
   5  18   4  2.02223 0.40576
   0  19   4  1.45341 0.30790
  -1 -19  -4  12.2005 0.82123
   1  19   4  12.3117 0.83842
   2  19   4  0.12277 0.28138
  -2 -19  -4  0.22180 0.30182
  -3 -19  -4  4.91991 0.64630
   3  19   4  4.56587 0.53884
   1   0   5  1512.01 6.76630
   2   0   5  1.80907 0.04637
   3   0   5  4309.62 15.3204
   4   0   5  164.800 0.83641
   5   0   5  596.068 2.72864
   6   0   5  332.879 1.83914
   7   0   5  216.669 1.33789
   8   0   5  1.86514 0.13307
   9   0   5  56.2137 0.80098
  10   0   5  15.4185 0.58409
  11   0   5  31.6475 0.94487
  12   0   5  13.6392 0.70500
   0   1   5  979.158 3.91402
  -1  -1  -5  1509.19 6.53856
   1   1   5  1505.75 5.90585
   2   1   5  871.829 3.29709
  -2  -1  -5  880.588 3.33632
   3   1   5  287.828 1.23561
  -3  -1  -5  289.787 1.27649
  -4  -1  -5  151.030 0.75713
   4   1   5  152.813 0.78808
  -5  -1  -5  22.0008 0.21459
   5   1   5  22.8613 0.23562
  -6  -1  -5  55.6445 0.43258
   6   1   5  56.9711 0.47597
   7   1   5  174.839 1.16743
  -7  -1  -5  176.337 1.07390
   8   1   5  29.0879 0.42012
  -8  -1  -5  28.4424 0.39099
  -9  -1  -5  116.614 1.43310
   9   1   5  115.562 1.48936
  10   1   5  0.75042 0.24326
 -10  -1  -5  0.85179 0.20858
 -11  -1  -5  1.89284 0.28654
  11   1   5  1.92716 0.33427
 -12  -1  -5  1.25301 0.29227
  12   1   5  1.07783 0.29946
   0   2   5  1323.43 5.46732
  -1  -2  -5  3141.22 13.3160
   1   2   5  3124.89 11.9722
   2   2   5  1933.89 7.55999
  -2  -2  -5  1916.02 6.71092
   3   2   5  341.570 1.54432
  -3  -2  -5  346.954 1.36860
  -4  -2  -5  132.268 0.66841
   4   2   5  132.098 0.77768
   5   2   5  158.458 0.99288
  -5  -2  -5  158.369 0.81936
  -6  -2  -5  218.017 1.22574
   6   2   5  219.696 1.45867
  -7  -2  -5  22.4167 0.26869
   7   2   5  21.6109 0.30996
   8   2   5  84.7333 0.88879
  -8  -2  -5  83.7233 0.78111
  -9  -2  -5  11.4036 0.40424
   9   2   5  11.0241 0.41221
  10   2   5  6.27652 0.47864
 -10  -2  -5  6.54670 0.35577
 -11  -2  -5  7.37234 0.50193
  11   2   5  6.84481 0.57327
 -12  -2  -5  0.28302 0.25755
  12   2   5  0.33929 0.26041
   0   3   5  0.20542 0.02135
   1   3   5  294.449 1.30715
  -1  -3  -5  294.595 1.33869
  -2  -3  -5  343.077 1.48432
   2   3   5  349.249 1.50014
   3   3   5  335.154 1.56768
  -3  -3  -5  333.699 1.29745
  -4  -3  -5  740.575 2.83885
   4   3   5  727.675 3.45794
   5   3   5  23.7264 0.27884
  -5  -3  -5  23.2860 0.21880
   6   3   5  67.9138 0.60299
  -6  -3  -5  67.5071 0.48769
  -7  -3  -5  12.6686 0.22088
   7   3   5  12.9173 0.28630
   8   3   5  5.65683 0.26607
  -8  -3  -5  5.72394 0.19813
   9   3   5  33.3460 0.74462
  -9  -3  -5  34.0161 0.67627
  10   3   5  2.82227 0.31393
 -10  -3  -5  3.21712 0.29534
  11   3   5  0.83465 0.30558
 -11  -3  -5  1.09203 0.26485
 -12  -3  -5  5.52254 0.51749
  12   3   5  5.58148 0.56739
   0   4   5  631.173 2.63032
  -1  -4  -5  149.670 0.72205
   1   4   5  151.611 0.70637
   2   4   5  840.990 3.43064
  -2  -4  -5  823.774 3.28294
   3   4   5  37.9579 0.26652
  -3  -4  -5  37.5878 0.24097
   4   4   5  89.0397 0.59761
  -4  -4  -5  88.5664 0.47286
  -5  -4  -5  27.4982 0.23584
   5   4   5  27.0321 0.29941
   6   4   5  256.911 1.57281
  -6  -4  -5  257.138 1.35308
  -7  -4  -5  44.3460 0.42153
   7   4   5  46.0354 0.51233
  -8  -4  -5  71.7307 0.71046
   8   4   5  72.2653 0.85373
  -9  -4  -5  15.3780 0.41129
   9   4   5  15.6225 0.53454
  10   4   5  14.5168 0.60353
 -10  -4  -5  13.9975 0.52695
  11   4   5  0.03916 0.26735
 -11  -4  -5  0.11728 0.20221
  12   4   5  0.37974 0.28109
 -12  -4  -5  0.36935 0.27266
   0   5   5  27.5215 0.18481
   1   5   5  875.371 3.58741
  -1  -5  -5  872.221 3.32842
   2   5   5  891.078 3.69967
  -2  -5  -5  896.317 3.45854
   3   5   5  462.099 2.35991
  -3  -5  -5  464.209 2.02913
  -4  -5  -5  1819.96 7.31643
   4   5   5  1836.28 8.34745
   5   5   5  332.914 1.88133
  -5  -5  -5  334.784 1.66324
   6   5   5  161.240 1.14491
  -6  -5  -5  160.652 0.95902
   7   5   5  24.4741 0.38095
  -7  -5  -5  23.9371 0.30885
  -8  -5  -5  13.5501 0.28733
   8   5   5  13.0989 0.32672
  -9  -5  -5  45.6736 0.80462
   9   5   5  46.2378 0.97452
  10   5   5  31.0951 0.83999
 -10  -5  -5  31.0991 0.75509
  11   5   5  11.1861 0.66659
 -11  -5  -5  10.9819 0.53241
 -12  -5  -5  12.5453 0.92770
  12   5   5  12.1746 0.91591
   0   6   5  208.965 0.90155
  -1  -6  -5  312.536 1.39473
   1   6   5  313.805 1.42412
  -2  -6  -5  603.896 2.76809
   2   6   5  600.777 2.66134
   3   6   5  1131.39 5.47281
  -3  -6  -5  1133.23 4.66412
  -4  -6  -5  184.990 0.90325
   4   6   5  185.388 1.12065
   5   6   5  93.3319 0.75241
  -5  -6  -5  95.5734 0.58052
  -6  -6  -5  78.4872 0.56698
   6   6   5  78.2847 0.73370
  -7  -6  -5  34.8593 0.40827
   7   6   5  35.7165 0.46913
   8   6   5  27.5166 0.54482
  -8  -6  -5  28.0135 0.44167
  -9  -6  -5  56.4794 0.98451
   9   6   5  56.2586 1.11541
 -10  -6  -5  15.7005 0.52605
  10   6   5  16.1502 0.60750
  11   6   5  2.64745 0.36472
 -11  -6  -5  2.91391 0.35486
 -12  -6  -5  0.84352 0.37522
  12   6   5  0.92224 0.48143
   0   7   5  41.7300 0.26626
  -1  -7  -5  423.831 1.96721
   1   7   5  418.196 1.94881
   2   7   5  0.55855 0.05615
  -2  -7  -5  0.36689 0.04728
   3   7   5  35.0594 0.31609
  -3  -7  -5  33.7660 0.24845
   4   7   5  44.6931 0.38817
  -4  -7  -5  44.0011 0.31604
  -5  -7  -5  42.0646 0.33584
   5   7   5  43.8564 0.44072
   6   7   5  16.8098 0.31811
  -6  -7  -5  17.0241 0.25650
  -7  -7  -5  29.8487 0.39072
   7   7   5  29.6854 0.48166
   8   7   5  12.3740 0.40838
  -8  -7  -5  12.7796 0.31748
  -9  -7  -5  19.8649 0.49656
   9   7   5  20.0133 0.63446
  10   7   5  1.14664 0.25659
 -10  -7  -5  1.32719 0.22715
  11   7   5  0.65587 0.27991
 -11  -7  -5  0.70850 0.26460
 -12  -7  -5  2.10493 0.62596
  12   7   5  2.19261 0.66652
   0   8   5  0.72102 0.05294
   1   8   5  229.196 1.19890
  -1  -8  -5  233.113 1.23434
  -2  -8  -5  118.483 0.70769
   2   8   5  118.476 0.82462
  -3  -8  -5  89.7534 0.52448
   3   8   5  91.9117 0.64927
   4   8   5  82.7421 0.63284
  -4  -8  -5  82.9160 0.51094
   5   8   5  226.584 1.50190
  -5  -8  -5  224.924 1.31028
   6   8   5  7.12092 0.23211
  -6  -8  -5  7.28287 0.19686
   7   8   5  51.8067 0.73941
  -7  -8  -5  51.7570 0.62087
   8   8   5  7.23136 0.36716
  -8  -8  -5  6.88457 0.26660
   9   8   5  3.35699 0.31773
  -9  -8  -5  3.19744 0.25337
 -10  -8  -5  1.67564 0.24432
  10   8   5  1.35560 0.29736
  11   8   5  11.0070 0.65044
 -11  -8  -5  11.1825 0.73991
   0   9   5  9.97634 0.14028
   1   9   5  677.460 3.45632
  -1  -9  -5  682.891 3.44588
  -2  -9  -5  101.103 0.66441
   2   9   5  100.128 0.68678
   3   9   5  25.0111 0.29831
  -3  -9  -5  25.9435 0.25346
   4   9   5  16.7197 0.24815
  -4  -9  -5  16.5917 0.18267
  -5  -9  -5  60.0574 0.48410
   5   9   5  59.2335 0.59090
  -6  -9  -5  9.84183 0.23500
   6   9   5  9.94406 0.27480
  -7  -9  -5  74.1017 0.87359
   7   9   5  73.6240 1.21906
  -8  -9  -5  14.5018 0.41106
   8   9   5  14.6323 0.49465
   9   9   5  14.9510 0.60803
  -9  -9  -5  14.9013 0.57782
  10   9   5  2.08631 0.31645
 -10  -9  -5  2.27691 0.33855
  11   9   5  0.62116 0.37532
 -11  -9  -5  0.65191 0.38700
   0  10   5  247.392 1.41967
   1  10   5  22.0078 0.27745
  -1 -10  -5  21.7257 0.22822
   2  10   5  217.199 1.36261
  -2 -10  -5  216.352 1.30613
  -3 -10  -5  144.621 0.99800
   3  10   5  145.448 0.98962
   4  10   5  38.3324 0.40713
  -4 -10  -5  37.5577 0.37426
  -5 -10  -5  11.2815 0.22292
   5  10   5  11.8899 0.27149
   6  10   5  37.7818 0.59820
  -6 -10  -5  37.7113 0.48744
   7  10   5  46.3785 0.88360
  -7 -10  -5  45.4127 0.80612
  -8 -10  -5  15.9807 0.53979
   8  10   5  16.6618 0.54632
   9  10   5  9.51417 0.47436
  -9 -10  -5  9.13183 0.49162
 -10 -10  -5  4.18074 0.40598
  10  10   5  3.97240 0.37038
 -11 -10  -5  3.63579 0.69589
  11  10   5  4.03293 0.62883
   0  11   5  21.6683 0.29679
  -1 -11  -5  89.3452 0.66559
   1  11   5  90.8772 0.72112
  -2 -11  -5  69.2957 0.58287
   2  11   5  68.8285 0.63419
  -3 -11  -5  38.7060 0.39365
   3  11   5  39.1691 0.43988
   4  11   5  205.760 1.59500
  -4 -11  -5  204.750 1.57203
  -5 -11  -5  12.1207 0.32230
   5  11   5  12.1313 0.31385
  -6 -11  -5  66.4093 1.06102
   6  11   5  66.5695 1.07700
   7  11   5  25.9988 0.71388
  -7 -11  -5  25.7265 0.70149
  -8 -11  -5  3.62069 0.31261
   8  11   5  4.03326 0.36590
  -9 -11  -5  14.0738 0.59590
   9  11   5  14.1271 0.63863
 -10 -11  -5  6.93400 0.51778
  10  11   5  7.00767 0.57497
   0  12   5  49.3176 0.53317
  -1 -12  -5  59.0975 0.53770
   1  12   5  58.2794 0.59929
  -2 -12  -5  59.6885 0.57817
   2  12   5  58.6291 0.67977
  -3 -12  -5  2.97823 0.17345
   3  12   5  3.03984 0.16312
  -4 -12  -5  0.16860 0.11534
   4  12   5  0.17419 0.12232
  -5 -12  -5  8.12091 0.32807
   5  12   5  8.90975 0.37811
  -6 -12  -5  26.9008 0.67882
   6  12   5  27.0310 0.70491
  -7 -12  -5  9.13355 0.48243
   7  12   5  8.48589 0.50410
  -8 -12  -5  5.45733 0.43651
   8  12   5  5.20684 0.43909
   9  12   5  0.13750 0.24239
  -9 -12  -5  0.02131 0.21705
 -10 -12  -5  2.34774 0.41755
  10  12   5  2.44637 0.47307
   0  13   5  13.3361 0.29366
  -1 -13  -5  54.0932 0.68096
   1  13   5  54.8443 0.68392
  -2 -13  -5  69.1680 0.82080
   2  13   5  70.3473 0.90759
  -3 -13  -5  21.1898 0.46768
   3  13   5  21.4064 0.44228
   4  13   5  80.3013 1.19688
  -4 -13  -5  78.8258 1.20557
   5  13   5  6.62667 0.35955
  -5 -13  -5  6.10226 0.34322
  -6 -13  -5  1.07299 0.23952
   6  13   5  1.27893 0.24887
  -7 -13  -5  6.97562 0.45558
   7  13   5  7.30863 0.54362
  -8 -13  -5  6.65632 0.49165
   8  13   5  6.45236 0.55130
  -9 -13  -5  1.21725 0.31826
   9  13   5  1.37535 0.33632
   0  14   5  1.73106 0.18375
   1  14   5  15.1287 0.39370
  -1 -14  -5  14.9240 0.38919
   2  14   5  27.7697 0.63695
  -2 -14  -5  27.7736 0.53506
   3  14   5  2.50285 0.22846
  -3 -14  -5  3.07511 0.27259
   4  14   5  11.4366 0.44690
  -4 -14  -5  11.5510 0.58005
  -5 -14  -5  12.3631 0.56394
   5  14   5  12.7525 0.52824
   6  14   5  5.40874 0.43325
  -6 -14  -5  5.57390 0.49706
   7  14   5  0.48601 0.28196
  -7 -14  -5  0.37834 0.25488
   8  14   5  5.34282 0.57581
  -8 -14  -5  6.03315 0.53441
   9  14   5  0.62875 0.41375
  -9 -14  -5  0.51844 0.32780
   0  15   5  9.93081 0.40975
   1  15   5  38.2315 0.89222
  -1 -15  -5  37.2392 0.73775
  -2 -15  -5  3.70645 0.27559
   2  15   5  3.42416 0.33832
   3  15   5  7.96316 0.44222
  -3 -15  -5  8.05311 0.48764
   4  15   5  20.6887 0.70953
  -4 -15  -5  20.7679 0.73281
   5  15   5  11.2736 0.59073
  -5 -15  -5  11.3871 0.66627
  -6 -15  -5  1.07683 0.28717
   6  15   5  1.09340 0.28706
  -7 -15  -5  10.9952 0.65687
   7  15   5  10.9165 0.69790
  -8 -15  -5  1.12250 0.33177
   8  15   5  0.88743 0.41625
   0  16   5  2.18610 0.29825
  -1 -16  -5  17.1942 0.57215
   1  16   5  16.8205 0.60099
  -2 -16  -5  5.24200 0.38238
   2  16   5  5.26052 0.37868
  -3 -16  -5  77.6001 1.89541
   3  16   5  76.6353 1.77484
   4  16   5  12.4522 0.70031
  -4 -16  -5  13.0369 0.62956
   5  16   5  14.1923 0.82614
  -5 -16  -5  14.3098 0.79435
   6  16   5  8.45233 0.73008
  -6 -16  -5  8.42901 0.60842
  -7 -16  -5  2.20820 0.40741
   7  16   5  2.15380 0.56279
   0  17   5  2.31489 0.31464
  -1 -17  -5  12.4439 0.54614
   1  17   5  11.9791 0.64621
   2  17   5  18.2549 0.79458
  -2 -17  -5  18.0611 0.78965
  -3 -17  -5  0.30706 0.28475
   3  17   5  0.26972 0.23954
  -4 -17  -5  4.55463 0.46638
   4  17   5  4.65549 0.47673
   5  17   5  1.44168 0.34542
  -5 -17  -5  1.30158 0.33959
   6  17   5  0.69728 0.33989
  -6 -17  -5  0.55065 0.32001
   0  18   5  3.18417 0.36112
  -1 -18  -5  5.34400 0.46706
   1  18   5  4.84546 0.49278
  -2 -18  -5  0.83438 0.30915
   2  18   5  0.94976 0.32005
   3  18   5  0.30407 0.25830
  -3 -18  -5  0.28446 0.26355
  -4 -18  -5  1.42993 0.39529
   4  18   5  1.51683 0.36158
   5  18   5  0.59295 0.31876
  -5 -18  -5  0.69153 0.32382
   0  19   5  1.73050 0.35195
   1  19   5  6.43513 0.65633
  -1 -19  -5  6.05800 0.62794
  -2 -19  -5  4.71876 0.56993
   2  19   5  5.29775 0.57052
   3  19   5  0.55613 0.31713
  -3 -19  -5  0.58132 0.32084
   0   0   6  345.172 2.20809
   1   0   6  6.18291 0.06712
   2   0   6  535.094 1.97935
   3   0   6  7.16403 0.09107
   4   0   6  213.749 1.02158
   5   0   6  76.1892 0.49725
   6   0   6  110.613 0.75763
   7   0   6  5.01199 0.15853
   8   0   6  77.2391 0.80033
   9   0   6  7.00993 0.27608
  10   0   6  23.3581 0.69504
  11   0   6  1.62010 0.30903
  12   0   6  0.03941 0.23594
   0   1   6  2539.22 10.2131
  -1  -1  -6  858.373 3.59287
   1   1   6  872.234 3.59500
  -2  -1  -6  2262.32 8.17033
   2   1   6  2249.48 8.68812
  -3  -1  -6  264.595 1.17437
   3   1   6  266.294 1.17431
  -4  -1  -6  1000.05 4.33378
   4   1   6  1002.16 4.13777
  -5  -1  -6  156.515 0.88731
   5   1   6  153.357 0.85581
  -6  -1  -6  26.0297 0.27605
   6   1   6  27.8417 0.31492
  -7  -1  -6  6.45992 0.16682
   7   1   6  6.61043 0.18591
  -8  -1  -6  35.2862 0.44825
   8   1   6  35.0974 0.45526
   9   1   6  31.6138 0.62342
  -9  -1  -6  31.3367 0.57141
 -10  -1  -6  0.32701 0.19657
  10   1   6  0.56226 0.25751
  11   1   6  8.53398 0.62462
 -11  -1  -6  8.66761 0.48616
  12   1   6  2.34729 0.36205
 -12  -1  -6  2.21369 0.33898
   0   2   6  52.6158 0.28624
   1   2   6  20.4099 0.13149
  -1  -2  -6  21.0370 0.14439
  -2  -2  -6  409.893 1.65779
   2   2   6  408.914 1.69055
  -3  -2  -6  190.442 0.80563
   3   2   6  192.369 0.93849
  -4  -2  -6  83.9596 0.47007
   4   2   6  83.0289 0.53914
  -5  -2  -6  5.34319 0.11300
   5   2   6  5.03770 0.13473
   6   2   6  15.4253 0.23242
  -6  -2  -6  15.1834 0.20221
   7   2   6  65.3792 0.58058
  -7  -2  -6  65.4962 0.54675
  -8  -2  -6  19.6701 0.36422
   8   2   6  19.7549 0.34534
   9   2   6  16.5184 0.48053
  -9  -2  -6  16.5467 0.43837
 -10  -2  -6  5.79967 0.38163
  10   2   6  5.47721 0.45393
  11   2   6  0.49667 0.28950
 -11  -2  -6  0.53218 0.27087
  12   2   6  3.21448 0.45763
 -12  -2  -6  2.73854 0.37319
   0   3   6  330.560 1.52847
  -1  -3  -6  54.5141 0.29418
   1   3   6  53.9988 0.28981
  -2  -3  -6  1354.73 5.22936
   2   3   6  1367.53 5.38227
  -3  -3  -6  179.044 0.73731
   3   3   6  177.160 0.94561
   4   3   6  9.60310 0.15639
  -4  -3  -6  10.4164 0.12492
  -5  -3  -6  114.569 0.62468
   5   3   6  114.296 0.77008
  -6  -3  -6  78.3260 0.55090
   6   3   6  78.5501 0.72421
   7   3   6  59.3362 0.66755
  -7  -3  -6  60.9861 0.51498
  -8  -3  -6  44.0574 0.51488
   8   3   6  44.4118 0.66207
  -9  -3  -6  114.429 1.45559
   9   3   6  112.136 1.62972
 -10  -3  -6  1.75611 0.23185
  10   3   6  1.67008 0.25782
 -11  -3  -6  3.75143 0.39129
  11   3   6  3.19954 0.40387
  12   3   6  2.79765 0.44106
 -12  -3  -6  2.76302 0.39927
   0   4   6  17.0842 0.14405
   1   4   6  821.241 3.43651
  -1  -4  -6  822.520 3.49104
  -2  -4  -6  707.268 2.75479
   2   4   6  704.969 2.94845
  -3  -4  -6  291.947 1.30008
   3   4   6  296.642 1.44331
  -4  -4  -6  36.5835 0.26608
   4   4   6  37.9435 0.33692
  -5  -4  -6  165.586 0.85063
   5   4   6  166.084 1.05964
  -6  -4  -6  14.9918 0.20289
   6   4   6  14.8411 0.25541
  -7  -4  -6  14.4631 0.23908
   7   4   6  14.0759 0.30019
  -8  -4  -6  28.9999 0.39802
   8   4   6  28.8386 0.50033
   9   4   6  10.9216 0.47622
  -9  -4  -6  10.3881 0.35800
 -10  -4  -6  1.87000 0.23634
  10   4   6  1.94035 0.29386
 -11  -4  -6  5.70546 0.43088
  11   4   6  5.89310 0.52706
 -12  -4  -6  2.72794 0.41603
  12   4   6  2.64404 0.46328
   0   5   6  89.8705 0.46125
  -1  -5  -6  844.497 3.27964
   1   5   6  833.916 3.54559
  -2  -5  -6  194.195 0.88042
   2   5   6  196.934 0.93280
  -3  -5  -6  239.732 1.12371
   3   5   6  236.024 1.29746
   4   5   6  178.060 1.08679
  -4  -5  -6  177.747 0.83873
  -5  -5  -6  93.5988 0.56802
   5   5   6  94.0528 0.70710
  -6  -5  -6  51.3790 0.40684
   6   5   6  53.1910 0.51234
  -7  -5  -6  42.2434 0.43865
   7   5   6  42.0856 0.52947
  -8  -5  -6  2.78516 0.16113
   8   5   6  2.96298 0.20954
   9   5   6  22.5784 0.64563
  -9  -5  -6  23.1469 0.51760
 -10  -5  -6  1.27115 0.22114
  10   5   6  1.44317 0.27230
 -11  -5  -6  0.72161 0.22404
  11   5   6  0.54137 0.30385
 -12  -5  -6  0.30807 0.35819
  12   5   6  0.12553 0.34275
   0   6   6  320.259 1.43357
   1   6   6  100.245 0.57360
  -1  -6  -6  103.351 0.50166
   2   6   6  193.430 0.97842
  -2  -6  -6  187.755 0.95437
   3   6   6  122.673 0.76172
  -3  -6  -6  125.501 0.68273
   4   6   6  322.643 1.76384
  -4  -6  -6  325.486 1.55735
  -5  -6  -6  97.7384 0.61411
   5   6   6  99.9618 0.76700
  -6  -6  -6  44.5615 0.41670
   6   6   6  44.8719 0.49480
   7   6   6  24.7445 0.38252
  -7  -6  -6  24.5260 0.34334
  -8  -6  -6  8.04768 0.26084
   8   6   6  8.63839 0.33180
   9   6   6  14.4566 0.52515
  -9  -6  -6  14.5399 0.43614
  10   6   6  18.4479 0.70767
 -10  -6  -6  18.1846 0.58159
 -11  -6  -6  6.29319 0.45559
  11   6   6  6.03506 0.50573
 -12  -6  -6  0.45489 0.35295
  12   6   6  0.36171 0.36749
   0   7   6  272.189 1.29105
   1   7   6  125.727 0.71001
  -1  -7  -6  123.216 0.63557
   2   7   6  2.28779 0.08129
  -2  -7  -6  2.61915 0.08786
   3   7   6  32.2057 0.32948
  -3  -7  -6  32.5351 0.24421
   4   7   6  163.841 1.03130
  -4  -7  -6  165.233 0.87542
   5   7   6  9.19211 0.21215
  -5  -7  -6  9.59045 0.14708
  -6  -7  -6  59.0562 0.51669
   6   7   6  57.8688 0.66049
  -7  -7  -6  17.2675 0.30356
   7   7   6  17.5766 0.36794
   8   7   6  19.0584 0.49168
  -8  -7  -6  18.8099 0.39060
   9   7   6  0.80604 0.23592
  -9  -7  -6  0.70623 0.17026
 -10  -7  -6  3.43915 0.27657
  10   7   6  3.27003 0.36391
 -11  -7  -6  0.36787 0.24035
  11   7   6  0.38001 0.26103
  12   7   6  4.40076 0.80948
 -12  -7  -6  3.55539 0.72771
   0   8   6  14.6182 0.16930
  -1  -8  -6  203.894 1.12741
   1   8   6  204.193 1.11002
  -2  -8  -6  184.759 1.06796
   2   8   6  187.956 1.13244
  -3  -8  -6  23.7766 0.22829
   3   8   6  24.0272 0.27243
   4   8   6  13.8230 0.21292
  -4  -8  -6  13.4126 0.15852
  -5  -8  -6  27.6324 0.27661
   5   8   6  27.5315 0.34926
  -6  -8  -6  5.18824 0.16316
   6   8   6  5.84460 0.21850
  -7  -8  -6  18.4098 0.32190
   7   8   6  18.5100 0.42612
  -8  -8  -6  24.1717 0.45851
   8   8   6  24.9486 0.61710
  -9  -8  -6  17.1693 0.46179
   9   8   6  17.3764 0.63293
 -10  -8  -6  8.02236 0.49349
  10   8   6  8.37953 0.52777
  11   8   6  0.09465 0.24808
 -11  -8  -6  0.10516 0.28328
   0   9   6  4.68394 0.11756
  -1  -9  -6  250.683 1.41217
   1   9   6  250.116 1.40701
  -2  -9  -6  46.9433 0.37319
   2   9   6  49.0334 0.41224
  -3  -9  -6  9.94554 0.15627
   3   9   6  9.59094 0.18700
  -4  -9  -6  87.2784 0.54059
   4   9   6  87.0418 0.70040
   5   9   6  57.1848 0.57985
  -5  -9  -6  55.9175 0.46668
   6   9   6  58.3543 0.72880
  -6  -9  -6  58.8658 0.62254
   7   9   6  7.14130 0.32037
  -7  -9  -6  7.36732 0.24543
   8   9   6  25.5606 0.65936
  -8  -9  -6  25.5148 0.55475
  -9  -9  -6  0.41239 0.20243
   9   9   6  0.39921 0.22039
  10   9   6  0.20319 0.23576
 -10  -9  -6  0.11652 0.21312
  11   9   6  0.16393 0.31985
   0  10   6  86.0945 0.61229
   1  10   6  32.3690 0.32262
  -1 -10  -6  31.4841 0.31601
   2  10   6  157.583 1.06815
  -2 -10  -6  158.942 0.99594
   3  10   6  185.188 1.26937
  -3 -10  -6  182.858 1.26680
  -4 -10  -6  66.2309 0.53790
   4  10   6  66.8118 0.60081
   5  10   6  66.4847 0.72064
  -5 -10  -6  67.3372 0.63294
  -6 -10  -6  38.6108 0.53873
   6  10   6  38.4961 0.65265
  -7 -10  -6  5.21861 0.30685
   7  10   6  4.80572 0.30148
   8  10   6  2.59173 0.27026
  -8 -10  -6  2.71187 0.27368
  -9 -10  -6  5.95726 0.42481
   9  10   6  5.86169 0.41712
  10  10   6  1.70823 0.32305
 -10 -10  -6  1.50983 0.29731
  11  10   6  3.21967 0.60265
 -11 -10  -6  2.82647 0.58679
   0  11   6  5.40672 0.16611
   1  11   6  85.7008 0.73008
  -1 -11  -6  84.8826 0.66181
   2  11   6  29.1099 0.36681
  -2 -11  -6  29.6969 0.32804
   3  11   6  14.5777 0.26316
  -3 -11  -6  14.0665 0.28390
  -4 -11  -6  64.9752 0.66714
   4  11   6  66.1247 0.68195
   5  11   6  6.05039 0.24444
  -5 -11  -6  6.52198 0.27465
  -6 -11  -6  3.31561 0.24634
   6  11   6  3.23076 0.26450
  -7 -11  -6  21.9797 0.67336
   7  11   6  21.8314 0.70440
   8  11   6  5.90462 0.43712
  -8 -11  -6  6.26464 0.42070
   9  11   6  5.09885 0.46171
  -9 -11  -6  4.82978 0.38963
  10  11   6  1.53532 0.34130
 -10 -11  -6  1.69882 0.32567
   0  12   6  4.15076 0.16566
   1  12   6  64.2777 0.66846
  -1 -12  -6  64.6554 0.63514
   2  12   6  3.49838 0.18163
  -2 -12  -6  3.23121 0.15701
   3  12   6  53.1942 0.61025
  -3 -12  -6  52.4653 0.66450
   4  12   6  14.4135 0.34295
  -4 -12  -6  14.1150 0.33576
   5  12   6  24.1034 0.59080
  -5 -12  -6  22.9788 0.53377
   6  12   6  2.96429 0.30360
  -6 -12  -6  3.17257 0.27747
  -7 -12  -6  15.3523 0.58782
   7  12   6  15.6027 0.64468
  -8 -12  -6  1.66595 0.29787
   8  12   6  1.63963 0.31875
   9  12   6  0.03104 0.23482
  10  12   6  1.37622 0.40924
 -10 -12  -6  1.50271 0.38317
   0  13   6  0.18866 0.11384
  -1 -13  -6  10.2507 0.27909
   1  13   6  9.40616 0.28998
   2  13   6  26.8129 0.50098
  -2 -13  -6  26.3804 0.45018
   3  13   6  30.1917 0.53571
  -3 -13  -6  31.3114 0.62011
  -4 -13  -6  6.60297 0.33985
   4  13   6  6.53365 0.31634
   5  13   6  12.9418 0.46740
  -5 -13  -6  12.4452 0.47522
   6  13   6  14.9377 0.68610
  -6 -13  -6  15.6447 0.60073
   7  13   6  0.46565 0.29986
  -7 -13  -6  0.54220 0.22809
  -8 -13  -6  1.16425 0.28041
   8  13   6  0.90281 0.32144
   9  13   6  11.0632 0.68919
  -9 -13  -6  11.1823 0.67507
   0  14   6  29.0350 0.56799
  -1 -14  -6  37.3632 0.64363
   1  14   6  37.8700 0.69599
  -2 -14  -6  38.4819 0.65375
   2  14   6  38.3055 0.78502
  -3 -14  -6  1.96937 0.24313
   3  14   6  2.40121 0.23280
   4  14   6  1.38918 0.22104
  -4 -14  -6  1.02009 0.27409
   5  14   6  8.47659 0.49517
  -5 -14  -6  8.88089 0.49330
   6  14   6  3.43236 0.40091
  -6 -14  -6  3.53940 0.40667
  -7 -14  -6  5.70405 0.48014
   7  14   6  5.54700 0.50164
   8  14   6  7.51472 0.67093
  -8 -14  -6  7.61507 0.59529
  -9 -14  -6  1.14348 0.38929
   9  14   6  1.16273 0.41196
   0  15   6  0.50068 0.18673
   1  15   6  2.60303 0.27228
  -1 -15  -6  2.41695 0.22986
   2  15   6  53.6151 1.18490
  -2 -15  -6  53.1645 0.99976
   3  15   6  0.32368 0.23113
  -3 -15  -6  0.41853 0.24034
  -4 -15  -6  45.6087 1.25800
   4  15   6  45.2236 1.21420
  -5 -15  -6  2.03895 0.35370
   5  15   6  1.87664 0.30995
   6  15   6  2.64737 0.36869
  -6 -15  -6  2.43589 0.35654
   7  15   6  2.31529 0.40023
  -7 -15  -6  2.26302 0.37001
  -8 -15  -6  1.19701 0.34645
   8  15   6  0.88133 0.40735
   0  16   6  25.2491 0.79726
   1  16   6  10.5739 0.53885
  -1 -16  -6  11.1377 0.47648
  -2 -16  -6  2.94045 0.33562
   2  16   6  2.90939 0.30745
  -3 -16  -6  1.47058 0.29919
   3  16   6  1.44995 0.33887
   4  16   6  7.88236 0.59744
  -4 -16  -6  7.65787 0.54757
   5  16   6  3.54553 0.45484
  -5 -16  -6  4.28062 0.50057
   6  16   6  10.2614 0.70244
  -6 -16  -6  10.5621 0.65559
   7  16   6  0.70591 0.45094
  -7 -16  -6  0.78678 0.32876
   0  17   6  1.00754 0.28803
   1  17   6  1.00868 0.26981
  -1 -17  -6  0.86528 0.23558
   2  17   6  5.50887 0.49391
  -2 -17  -6  5.78297 0.50335
   3  17   6  5.70584 0.47608
  -3 -17  -6  5.75156 0.51676
   4  17   6  6.13317 0.54696
  -4 -17  -6  6.04925 0.60496
  -5 -17  -6  0.89250 0.36784
   5  17   6  0.92534 0.34431
  -6 -17  -6  0.55304 0.31607
   6  17   6  0.52210 0.43368
   0  18   6  4.06223 0.43267
   1  18   6  2.03641 0.33936
  -1 -18  -6  2.16893 0.33620
  -2 -18  -6  4.98615 0.51786
   2  18   6  4.55894 0.49405
  -3 -18  -6  4.65270 0.54924
   3  18   6  4.39942 0.45996
   4  18   6  0.15795 0.27224
  -4 -18  -6  0.24168 0.31480
  -5 -18  -6  2.78797 0.51056
   5  18   6  2.68346 0.51300
   0  19   6  3.73157 0.44651
   1  19   6  4.39105 0.58503
  -1 -19  -6  3.72485 0.49036
   2  19   6  6.31869 0.67682
  -2 -19  -6  5.79606 0.62196
  -3 -19  -6  2.15473 0.42762
   3  19   6  2.23768 0.42245
   1   0   7  2725.50 10.0083
   2   0   7  188.674 0.77264
   3   0   7  1704.58 6.16996
   4   0   7  761.834 3.02808
   5   0   7  226.421 1.11837
   6   0   7  1.60018 0.09169
   7   0   7  12.5779 0.22793
   8   0   7  2.21156 0.15674
   9   0   7  11.7829 0.34830
  10   0   7  2.95842 0.32870
  11   0   7  5.61565 0.46487
  12   0   7  1.68424 0.32307
   0   1   7  1404.55 5.36937
  -1  -1  -7  1776.46 6.99501
   1   1   7  1784.20 7.01302
  -2  -1  -7  1208.24 4.61821
   2   1   7  1218.33 4.71312
  -3  -1  -7  512.665 2.22943
   3   1   7  516.477 2.07761
  -4  -1  -7  354.601 1.62842
   4   1   7  353.302 1.50832
   5   1   7  12.6516 0.17449
  -5  -1  -7  12.9902 0.19219
   6   1   7  234.413 1.32737
  -6  -1  -7  235.073 1.32464
  -7  -1  -7  345.380 1.97676
   7   1   7  348.207 2.03431
   8   1   7  10.4655 0.25741
  -8  -1  -7  9.87997 0.24189
   9   1   7  130.545 1.75135
  -9  -1  -7  131.033 1.77208
  10   1   7  0.36980 0.25076
 -10  -1  -7  0.36805 0.20392
  11   1   7  1.17253 0.32895
 -11  -1  -7  1.22351 0.26630
  12   1   7  0.11352 0.25039
 -12  -1  -7  0.09850 0.23673
   0   2   7  83.3268 0.43596
  -1  -2  -7  322.211 1.25468
   1   2   7  323.258 1.30702
  -2  -2  -7  18.9071 0.14097
   2   2   7  17.6538 0.14735
   3   2   7  1029.71 4.43068
  -3  -2  -7  1025.26 4.01010
  -4  -2  -7  134.831 0.69481
   4   2   7  132.584 0.79580
   5   2   7  399.540 2.07090
  -5  -2  -7  399.741 1.95198
  -6  -2  -7  13.1378 0.18536
   6   2   7  13.1634 0.21252
  -7  -2  -7  72.9007 0.58204
   7   2   7  74.2108 0.64023
   8   2   7  50.0663 0.59536
  -8  -2  -7  48.8743 0.54201
  -9  -2  -7  29.4683 0.63225
   9   2   7  30.0361 0.63076
  10   2   7  16.0982 0.66383
 -10  -2  -7  16.4992 0.60831
  11   2   7  14.6085 0.73656
 -11  -2  -7  15.0634 0.65169
 -12  -2  -7  0.93309 0.31428
  12   2   7  0.96816 0.35545
   0   3   7  1057.90 4.21267
  -1  -3  -7  958.909 4.04710
   1   3   7  952.191 3.90966
   2   3   7  3084.63 11.8690
  -2  -3  -7  3084.45 11.6982
   3   3   7  165.425 0.90282
  -3  -3  -7  167.083 0.75312
  -4  -3  -7  1522.02 6.13821
   4   3   7  1510.54 6.95760
   5   3   7  105.530 0.75804
  -5  -3  -7  108.492 0.60625
  -6  -3  -7  56.8292 0.41906
   6   3   7  54.7910 0.56862
  -7  -3  -7  10.0653 0.20497
   7   3   7  10.1373 0.25836
   8   3   7  36.0601 0.57720
  -8  -3  -7  35.9241 0.45494
   9   3   7  4.79668 0.31150
  -9  -3  -7  4.45557 0.26339
  10   3   7  21.1302 0.70087
 -10  -3  -7  21.3722 0.63632
  11   3   7  1.77990 0.34234
 -11  -3  -7  1.91023 0.31254
 -12  -3  -7  5.82916 0.53329
  12   3   7  5.56523 0.56908
   0   4   7  1185.62 4.77959
  -1  -4  -7  98.3821 0.55168
   1   4   7  99.8881 0.51477
   2   4   7  1212.34 4.85324
  -2  -4  -7  1220.50 4.84088
   3   4   7  34.2407 0.27250
  -3  -4  -7  33.3500 0.23495
   4   4   7  29.9435 0.28336
  -4  -4  -7  29.9330 0.22396
   5   4   7  24.6234 0.29384
  -5  -4  -7  24.6118 0.21656
   6   4   7  129.448 1.03212
  -6  -4  -7  129.776 0.77216
  -7  -4  -7  30.3870 0.35472
   7   4   7  30.6745 0.44214
   8   4   7  141.268 1.59432
  -8  -4  -7  140.744 1.16871
  -9  -4  -7  21.9825 0.51406
   9   4   7  21.6850 0.64277
  10   4   7  24.3802 0.82700
 -10  -4  -7  23.8854 0.64104
  11   4   7  0.20873 0.25686
 -11  -4  -7  0.05630 0.20125
  12   4   7  0.65002 0.38608
 -12  -4  -7  0.52169 0.31018
   0   5   7  36.3057 0.23815
  -1  -5  -7  177.668 0.89578
   1   5   7  179.346 0.89980
   2   5   7  200.639 0.98773
  -2  -5  -7  198.009 0.92426
   3   5   7  1197.60 5.56298
  -3  -5  -7  1202.56 4.92846
  -4  -5  -7  356.246 1.58334
   4   5   7  354.596 1.92887
   5   5   7  31.4370 0.33670
  -5  -5  -7  30.4267 0.27142
   6   5   7  142.691 1.06410
  -6  -5  -7  142.631 0.81621
   7   5   7  59.7203 0.66028
  -7  -5  -7  60.0521 0.53834
   8   5   7  4.76663 0.26845
  -8  -5  -7  4.57334 0.20555
  -9  -5  -7  50.4355 0.84998
   9   5   7  51.7991 1.03336
  10   5   7  13.0201 0.62525
 -10  -5  -7  13.3049 0.48770
  11   5   7  2.60864 0.43397
 -11  -5  -7  2.36383 0.29171
 -12  -5  -7  9.11147 0.75685
  12   5   7  8.96267 0.83131
   0   6   7  1032.85 4.39703
  -1  -6  -7  395.780 1.65908
   1   6   7  393.866 1.89477
  -2  -6  -7  390.527 1.81716
   2   6   7  388.388 1.82830
   3   6   7  180.821 1.02959
  -3  -6  -7  179.002 0.90231
  -4  -6  -7  173.146 0.91039
   4   6   7  171.822 1.03765
  -5  -6  -7  141.188 0.82436
   5   6   7  143.175 1.00884
   6   6   7  213.991 1.60362
  -6  -6  -7  212.653 1.36185
  -7  -6  -7  36.8409 0.45878
   7   6   7  36.8645 0.49242
  -8  -6  -7  28.6002 0.45281
   8   6   7  28.2410 0.64731
   9   6   7  0.74461 0.21897
  -9  -6  -7  0.76251 0.18510
 -10  -6  -7  1.39945 0.23612
  10   6   7  1.57321 0.29111
  11   6   7  4.65696 0.46613
 -11  -6  -7  3.89026 0.33938
 -12  -6  -7  0.91215 0.48870
  12   6   7  0.81966 0.41388
   0   7   7  158.805 0.82593
  -1  -7  -7  667.238 2.77623
   1   7   7  666.851 3.01315
   2   7   7  44.4379 0.35301
  -2  -7  -7  44.5758 0.33200
   3   7   7  167.835 1.01622
  -3  -7  -7  171.653 0.94783
  -4  -7  -7  186.576 0.98487
   4   7   7  188.830 1.17461
  -5  -7  -7  37.9287 0.30604
   5   7   7  38.0436 0.43869
   6   7   7  82.1675 0.84557
  -6  -7  -7  79.9204 0.66782
   7   7   7  65.0709 0.77893
  -7  -7  -7  64.7339 0.65247
  -8  -7  -7  5.47195 0.23839
   8   7   7  5.84626 0.31926
  -9  -7  -7  18.7983 0.50073
   9   7   7  18.1045 0.65864
  10   7   7  10.8630 0.58234
 -10  -7  -7  11.1185 0.43081
  11   7   7  2.87648 0.39041
 -11  -7  -7  2.43146 0.34315
   0   8   7  0.68424 0.06035
   1   8   7  195.119 1.12331
  -1  -8  -7  196.630 1.03444
  -2  -8  -7  33.9407 0.29827
   2   8   7  33.7387 0.31712
  -3  -8  -7  560.240 2.72725
   3   8   7  559.454 2.89110
   4   8   7  6.22898 0.15543
  -4  -8  -7  6.07803 0.11183
   5   8   7  165.646 1.21291
  -5  -8  -7  164.579 0.97034
   6   8   7  9.85675 0.27493
  -6  -8  -7  10.2134 0.21206
   7   8   7  2.90850 0.21700
  -7  -8  -7  2.85243 0.15454
  -8  -8  -7  1.25261 0.15334
   8   8   7  1.28900 0.21920
  -9  -8  -7  23.9790 0.58137
   9   8   7  24.4844 0.81907
  10   8   7  0.79759 0.26816
 -10  -8  -7  0.90256 0.23114
  11   8   7  11.1823 0.64089
 -11  -8  -7  10.7347 0.67529
   0   9   7  97.8913 0.62419
  -1  -9  -7  274.445 1.51170
   1   9   7  273.409 1.52394
   2   9   7  53.9018 0.45421
  -2  -9  -7  53.0468 0.40242
   3   9   7  29.2044 0.31519
  -3  -9  -7  29.5137 0.31041
   4   9   7  106.530 0.85062
  -4  -9  -7  106.696 0.70172
  -5  -9  -7  27.2561 0.30293
   5   9   7  28.0367 0.38097
  -6  -9  -7  118.751 1.07355
   6   9   7  117.669 1.19393
  -7  -9  -7  38.4045 0.59889
   7   9   7  37.3845 0.74674
  -8  -9  -7  2.66145 0.20970
   8   9   7  2.52996 0.27658
   9   9   7  19.1758 0.69954
  -9  -9  -7  19.3494 0.57539
 -10  -9  -7  4.89673 0.42746
  10   9   7  4.83251 0.47272
  11   9   7  1.53372 0.42533
 -11  -9  -7  1.12740 0.39959
   0  10   7  120.125 0.79462
   1  10   7  201.288 1.25502
  -1 -10  -7  198.937 1.20443
  -2 -10  -7  31.1928 0.31629
   2  10   7  30.9098 0.33436
  -3 -10  -7  134.644 0.96310
   3  10   7  133.424 1.02360
   4  10   7  86.3366 0.76432
  -4 -10  -7  85.5742 0.67375
  -5 -10  -7  135.627 1.13182
   5  10   7  134.023 1.26803
   6  10   7  19.1594 0.46687
  -6 -10  -7  18.9728 0.39910
   7  10   7  9.70295 0.40684
  -7 -10  -7  9.69273 0.36746
  -8 -10  -7  7.63636 0.43839
   8  10   7  7.36901 0.41311
   9  10   7  6.97116 0.50729
  -9 -10  -7  7.00298 0.46619
 -10 -10  -7  2.87002 0.36948
  10  10   7  2.57819 0.37404
 -11 -10  -7  5.51578 0.84889
  11  10   7  5.59747 0.68718
   0  11   7  18.6483 0.27059
  -1 -11  -7  19.2861 0.24222
   1  11   7  19.5103 0.29761
  -2 -11  -7  92.8391 0.71296
   2  11   7  91.0506 0.77393
  -3 -11  -7  18.8523 0.30903
   3  11   7  18.7095 0.30254
   4  11   7  82.7858 0.83791
  -4 -11  -7  81.9409 0.82061
  -5 -11  -7  8.55882 0.30958
   5  11   7  8.58651 0.29335
  -6 -11  -7  31.0499 0.65980
   6  11   7  32.4114 0.73282
   7  11   7  20.9285 0.71164
  -7 -11  -7  20.6126 0.70936
  -8 -11  -7  0.93062 0.22189
   8  11   7  0.79600 0.24902
  -9 -11  -7  5.88957 0.46211
   9  11   7  6.29938 0.54510
  10  11   7  2.10323 0.42031
 -10 -11  -7  2.26820 0.35044
   0  12   7  187.682 1.46830
  -1 -12  -7  9.04202 0.23434
   1  12   7  8.92220 0.23746
   2  12   7  124.186 1.21521
  -2 -12  -7  120.326 1.07371
  -3 -12  -7  13.4000 0.35248
   3  12   7  13.7587 0.31422
  -4 -12  -7  6.51105 0.26095
   4  12   7  6.41184 0.26424
  -5 -12  -7  0.44446 0.16170
   5  12   7  0.37126 0.16590
  -6 -12  -7  35.7162 0.82768
   6  12   7  37.4859 0.93126
  -7 -12  -7  1.44632 0.25443
   7  12   7  1.48424 0.30706
  -8 -12  -7  31.1704 0.99540
   8  12   7  31.7410 1.08793
   9  12   7  3.25244 0.41369
  -9 -12  -7  3.06234 0.37147
 -10 -12  -7  2.98279 0.43364
  10  12   7  2.65438 0.49635
   0  13   7  56.6487 0.67387
   1  13   7  4.23815 0.21543
  -1 -13  -7  3.63795 0.19151
  -2 -13  -7  44.3928 0.67037
   2  13   7  45.2053 0.71312
  -3 -13  -7  7.14304 0.34901
   3  13   7  7.14776 0.28095
   4  13   7  57.7604 0.97326
  -4 -13  -7  57.7334 1.07577
  -5 -13  -7  0.22764 0.18860
   5  13   7  0.26140 0.17813
  -6 -13  -7  10.7852 0.52399
   6  13   7  10.8424 0.66337
  -7 -13  -7  1.74115 0.27742
   7  13   7  1.63614 0.34152
  -8 -13  -7  0.15329 0.23055
   8  13   7  0.15867 0.29886
   9  13   7  0.34115 0.27641
  -9 -13  -7  0.35753 0.29471
   0  14   7  18.9318 0.49112
   1  14   7  18.3183 0.48448
  -1 -14  -7  17.9403 0.42492
  -2 -14  -7  22.2032 0.53892
   2  14   7  22.4750 0.58211
  -3 -14  -7  86.0377 1.48051
   3  14   7  88.8769 1.40738
   4  14   7  2.39048 0.27712
  -4 -14  -7  2.76522 0.34952
  -5 -14  -7  45.5288 1.22110
   5  14   7  43.7408 1.17514
  -6 -14  -7  12.9854 0.65681
   6  14   7  13.0975 0.81600
  -7 -14  -7  1.55597 0.31493
   7  14   7  1.42024 0.35040
  -8 -14  -7  5.14267 0.51103
   8  14   7  4.48006 0.54742
   0  15   7  1.44100 0.24697
  -1 -15  -7  15.2837 0.47687
   1  15   7  15.3537 0.56751
   2  15   7  23.8032 0.70150
  -2 -15  -7  23.1339 0.70032
  -3 -15  -7  33.4371 0.91419
   3  15   7  34.0448 0.96785
   4  15   7  9.00488 0.53094
  -4 -15  -7  8.80237 0.61557
   5  15   7  0.53726 0.25861
  -5 -15  -7  0.43801 0.24102
  -6 -15  -7  1.48708 0.31033
   6  15   7  1.39612 0.38679
  -7 -15  -7  10.0312 0.64690
   7  15   7  9.82768 0.68708
  -8 -15  -7  2.88874 0.46101
   8  15   7  3.42209 0.49433
   0  16   7  0.64124 0.23359
   1  16   7  10.0941 0.52025
  -1 -16  -7  10.3800 0.46851
  -2 -16  -7  18.3526 0.70179
   2  16   7  18.0103 0.66331
   3  16   7  19.9784 0.85756
  -3 -16  -7  19.9058 0.79567
   4  16   7  19.8110 0.97112
  -4 -16  -7  19.5746 0.92134
   5  16   7  2.15834 0.39119
  -5 -16  -7  2.04076 0.42092
  -6 -16  -7  0.23458 0.25837
   6  16   7  0.20345 0.30652
   7  16   7  0.03490 0.31460
  -7 -16  -7  0.17626 0.29050
   0  17   7  0.08378 0.23498
  -1 -17  -7  25.1863 0.82113
   1  17   7  25.6620 0.88116
  -2 -17  -7  0.77873 0.28129
   2  17   7  0.95486 0.29497
  -3 -17  -7  6.22401 0.53556
   3  17   7  5.66725 0.46941
  -4 -17  -7  0.14330 0.28827
   4  17   7  0.14912 0.28229
   5  17   7  1.33758 0.37860
  -5 -17  -7  1.44510 0.41146
   6  17   7  0.82603 0.46259
  -6 -17  -7  0.82573 0.33843
   0  18   7  0.57387 0.27388
  -1 -18  -7  2.56039 0.35199
   1  18   7  2.25298 0.35839
   2  18   7  7.67508 0.62403
  -2 -18  -7  7.38185 0.60286
   3  18   7  5.92227 0.52183
  -3 -18  -7  6.22149 0.63206
  -4 -18  -7  0.66259 0.35196
   4  18   7  0.56520 0.30188
   5  18   7  3.14822 0.46294
  -5 -18  -7  3.07671 0.54926
   0  19   7  0.03744 0.27017
  -1 -19  -7  3.47085 0.52027
   1  19   7  3.34393 0.46559
   2  19   7  11.5902 0.77606
  -2 -19  -7  10.8981 0.75593
   3  19   7  0.34183 0.30413
  -3 -19  -7  0.36986 0.33304
   0   0   8  623.759 3.76238
   1   0   8  415.122 1.62426
   2   0   8  538.601 2.01541
   3   0   8  3.21936 0.07196
   4   0   8  3.45050 0.09201
   5   0   8  0.65778 0.06776
   6   0   8  32.2687 0.29425
   7   0   8  140.135 0.98321
   8   0   8  163.962 1.48423
   9   0   8  63.7638 0.95106
  10   0   8  20.5187 0.70486
  11   0   8  1.84751 0.36273
  12   0   8  0.25796 0.26345
   0   1   8  228.693 1.00616
  -1  -1  -8  804.600 3.21966
   1   1   8  805.318 3.22374
   2   1   8  375.839 1.54680
  -2  -1  -8  373.458 1.52102
  -3  -1  -8  390.959 1.65449
   3   1   8  386.970 1.66370
   4   1   8  192.062 0.91223
  -4  -1  -8  193.071 0.99163
  -5  -1  -8  77.4186 0.53369
   5   1   8  78.9809 0.50261
   6   1   8  69.9172 0.51446
  -6  -1  -8  70.0444 0.53338
   7   1   8  77.9509 0.66174
  -7  -1  -8  78.5448 0.62444
  -8  -1  -8  7.76776 0.24062
   8   1   8  7.69981 0.24007
  -9  -1  -8  28.1195 0.63642
   9   1   8  27.1518 0.57052
  10   1   8  4.84169 0.43096
 -10  -1  -8  4.84019 0.39280
 -11  -1  -8  4.93837 0.42193
  11   1   8  5.04081 0.51204
  12   1   8  2.50159 0.42414
 -12  -1  -8  2.48692 0.36897
   0   2   8  32.7019 0.20249
   1   2   8  1768.26 6.46143
  -1  -2  -8  1758.96 6.70724
  -2  -2  -8  268.607 1.13836
   2   2   8  262.520 1.23507
   3   2   8  7.06186 0.10488
  -3  -2  -8  6.38249 0.09648
   4   2   8  289.950 1.49874
  -4  -2  -8  288.851 1.37902
   5   2   8  93.4271 0.64473
  -5  -2  -8  91.9655 0.61119
   6   2   8  1.32280 0.09996
  -6  -2  -8  1.55062 0.09446
   7   2   8  30.1771 0.37539
  -7  -2  -8  29.0501 0.34378
   8   2   8  33.5473 0.50117
  -8  -2  -8  34.8088 0.44402
   9   2   8  16.8810 0.47841
  -9  -2  -8  17.4645 0.46599
 -10  -2  -8  10.9653 0.54046
  10   2   8  11.2703 0.58039
  11   2   8  0.95557 0.29843
 -11  -2  -8  1.06870 0.30396
  12   2   8  0.10158 0.27164
 -12  -2  -8  0.15452 0.26429
   0   3   8  74.9718 0.41701
   1   3   8  17.2117 0.14447
  -1  -3  -8  14.8165 0.12903
   2   3   8  383.336 1.63593
  -2  -3  -8  382.774 1.65965
  -3  -3  -8  81.0628 0.43659
   3   3   8  78.7400 0.50671
   4   3   8  16.0936 0.20186
  -4  -3  -8  15.5580 0.17337
   5   3   8  3.05634 0.11824
  -5  -3  -8  3.34305 0.09901
   6   3   8  28.9479 0.36123
  -6  -3  -8  29.8392 0.27230
   7   3   8  25.4269 0.39573
  -7  -3  -8  26.3613 0.33117
  -8  -3  -8  18.3414 0.31049
   8   3   8  17.3766 0.38527
  -9  -3  -8  9.79244 0.36520
   9   3   8  10.2684 0.41585
 -10  -3  -8  2.11600 0.25113
  10   3   8  2.42128 0.30345
  11   3   8  4.04742 0.45039
 -11  -3  -8  4.20892 0.39360
  12   3   8  0.25575 0.29974
 -12  -3  -8  0.14109 0.27999
   0   4   8  15.6745 0.13422
  -1  -4  -8  28.5890 0.23080
   1   4   8  29.6417 0.21344
  -2  -4  -8  389.768 1.67176
   2   4   8  391.959 1.74879
  -3  -4  -8  738.240 3.08808
   3   4   8  744.462 3.42087
  -4  -4  -8  640.836 2.59904
   4   4   8  634.065 3.19015
  -5  -4  -8  189.503 0.97739
   5   4   8  189.308 1.19461
  -6  -4  -8  35.2604 0.31209
   6   4   8  35.2131 0.39791
   7   4   8  32.5786 0.47883
  -7  -4  -8  33.1150 0.37737
   8   4   8  3.56827 0.24896
  -8  -4  -8  3.69567 0.17018
   9   4   8  5.59849 0.37940
  -9  -4  -8  5.69613 0.29752
 -10  -4  -8  3.31287 0.28382
  10   4   8  3.20036 0.35110
  11   4   8  2.04422 0.35359
 -11  -4  -8  2.37254 0.30052
 -12  -4  -8  3.91513 0.50067
  12   4   8  4.14908 0.62032
   0   5   8  483.098 2.01969
  -1  -5  -8  88.1672 0.52953
   1   5   8  91.7394 0.51808
  -2  -5  -8  553.638 2.32458
   2   5   8  553.263 2.52400
  -3  -5  -8  191.762 0.96557
   3   5   8  193.953 1.08974
  -4  -5  -8  83.2759 0.47570
   4   5   8  83.8496 0.61753
   5   5   8  4.31931 0.13983
  -5  -5  -8  4.01831 0.10282
  -6  -5  -8  181.591 1.04111
   6   5   8  182.108 1.34259
  -7  -5  -8  46.5278 0.46597
   7   5   8  47.0999 0.60649
   8   5   8  9.83734 0.39146
  -8  -5  -8  9.41420 0.28893
  -9  -5  -8  37.6101 0.75597
   9   5   8  38.4984 0.86620
  10   5   8  1.88241 0.31823
 -10  -5  -8  1.88606 0.24271
  11   5   8  12.4039 0.78056
 -11  -5  -8  12.6078 0.54594
 -12  -5  -8  0.21499 0.25965
  12   5   8  0.27898 0.35639
   0   6   8  20.7853 0.15495
  -1  -6  -8  409.063 1.80086
   1   6   8  408.315 1.94201
  -2  -6  -8  481.433 2.28126
   2   6   8  471.295 2.26147
  -3  -6  -8  68.7609 0.42853
   3   6   8  68.1829 0.49955
  -4  -6  -8  29.2363 0.23646
   4   6   8  28.9856 0.30286
  -5  -6  -8  121.697 0.71747
   5   6   8  120.668 0.95365
   6   6   8  56.0812 0.58223
  -6  -6  -8  56.8193 0.50501
  -7  -6  -8  25.6960 0.37259
   7   6   8  25.6833 0.40895
   8   6   8  90.3560 1.48553
  -8  -6  -8  90.3637 1.05265
  -9  -6  -8  4.46498 0.27757
   9   6   8  4.54467 0.34840
  10   6   8  14.2999 0.63329
 -10  -6  -8  14.0007 0.50682
 -11  -6  -8  4.10848 0.37360
  11   6   8  3.85653 0.47988
  12   6   8  7.93302 0.83301
 -12  -6  -8  6.85662 0.90876
   0   7   8  158.823 0.85367
  -1  -7  -8  78.5318 0.44579
   1   7   8  76.6608 0.51438
  -2  -7  -8  416.908 1.96716
   2   7   8  411.864 2.04427
  -3  -7  -8  50.4969 0.37078
   3   7   8  49.9633 0.40618
  -4  -7  -8  177.313 0.96387
   4   7   8  179.837 1.10918
   5   7   8  28.3402 0.36475
  -5  -7  -8  27.6609 0.25808
   6   7   8  96.4707 0.94476
  -6  -7  -8  95.2748 0.77258
   7   7   8  7.07581 0.26804
  -7  -7  -8  6.56796 0.21150
   8   7   8  2.03137 0.25251
  -8  -7  -8  2.00309 0.17003
  -9  -7  -8  3.24365 0.25612
   9   7   8  3.20117 0.33904
 -10  -7  -8  2.85906 0.26990
  10   7   8  2.69280 0.34381
  11   7   8  1.16557 0.29821
 -11  -7  -8  0.90644 0.24865
   0   8   8  327.742 1.59353
  -1  -8  -8  59.4938 0.38448
   1   8   8  59.8587 0.43712
  -2  -8  -8  1.67797 0.08245
   2   8   8  1.79865 0.09034
   3   8   8  106.215 0.76679
  -3  -8  -8  105.269 0.72515
   4   8   8  1.45590 0.09955
  -4  -8  -8  1.38524 0.06506
  -5  -8  -8  6.15878 0.13736
   5   8   8  6.25515 0.18825
  -6  -8  -8  19.9236 0.29696
   6   8   8  20.7401 0.39256
   7   8   8  5.88376 0.29122
  -7  -8  -8  5.47611 0.20633
   8   8   8  2.80651 0.26410
  -8  -8  -8  2.53300 0.19812
   9   8   8  4.44652 0.39488
  -9  -8  -8  4.17723 0.27883
 -10  -8  -8  3.58126 0.32171
  10   8   8  3.31402 0.37721
 -11  -8  -8  0.31983 0.27563
  11   8   8  0.44580 0.29098
   0   9   8  179.770 1.02271
   1   9   8  44.5242 0.35830
  -1  -9  -8  43.5265 0.34659
  -2  -9  -8  52.2940 0.39763
   2   9   8  54.6149 0.45343
   3   9   8  96.4168 0.72562
  -3  -9  -8  96.5133 0.70248
   4   9   8  46.9810 0.50113
  -4  -9  -8  48.5356 0.41910
   5   9   8  37.2677 0.46125
  -5  -9  -8  37.7969 0.38252
   6   9   8  44.1005 0.64279
  -6  -9  -8  43.7549 0.51179
   7   9   8  14.0708 0.45668
  -7  -9  -8  14.3160 0.35527
  -8  -9  -8  16.6629 0.46142
   8   9   8  16.4065 0.56650
  -9  -9  -8  9.89059 0.43865
   9   9   8  10.0019 0.63490
  10   9   8  2.83817 0.42157
 -10  -9  -8  2.70791 0.34507
 -11  -9  -8  5.75931 0.69077
  11   9   8  5.84956 0.66787
   0  10   8  165.660 1.04642
   1  10   8  100.884 0.72002
  -1 -10  -8  100.647 0.70122
   2  10   8  98.9412 0.74248
  -2 -10  -8  97.6527 0.67271
  -3 -10  -8  16.0290 0.25213
   3  10   8  16.4588 0.25227
   4  10   8  4.39852 0.16564
  -4 -10  -8  4.44560 0.15816
  -5 -10  -8  73.1941 0.77550
   5  10   8  73.0052 0.82770
  -6 -10  -8  27.4983 0.51388
   6  10   8  28.0812 0.57309
  -7 -10  -8  20.4475 0.50514
   7  10   8  20.2424 0.60362
  -8 -10  -8  31.3511 0.79377
   8  10   8  31.7561 0.87832
  -9 -10  -8  5.48418 0.38105
   9  10   8  5.46694 0.45989
 -10 -10  -8  2.64007 0.35511
  10  10   8  2.80653 0.43840
   0  11   8  37.1707 0.38339
  -1 -11  -8  171.293 1.14534
   1  11   8  176.341 1.33301
  -2 -11  -8  29.7020 0.34537
   2  11   8  29.8037 0.37616
  -3 -11  -8  30.3045 0.42121
   3  11   8  30.0694 0.40505
   4  11   8  2.71937 0.17092
  -4 -11  -8  2.94342 0.17179
   5  11   8  29.5592 0.53724
  -5 -11  -8  29.5498 0.51420
   6  11   8  22.4364 0.60003
  -6 -11  -8  22.5406 0.52184
  -7 -11  -8  12.6314 0.53254
   7  11   8  11.9818 0.55635
   8  11   8  2.48283 0.35059
  -8 -11  -8  2.32650 0.28257
  -9 -11  -8  12.0760 0.60773
   9  11   8  12.5187 0.69982
 -10 -11  -8  0.25911 0.24692
  10  11   8  0.21600 0.32382
   0  12   8  52.9490 0.57152
   1  12   8  17.5167 0.33177
  -1 -12  -8  17.0305 0.31547
  -2 -12  -8  30.4579 0.46749
   2  12   8  30.1088 0.47934
  -3 -12  -8  29.7457 0.51186
   3  12   8  29.4270 0.45938
  -4 -12  -8  37.0953 0.63523
   4  12   8  37.9750 0.61913
  -5 -12  -8  35.9206 0.73606
   5  12   8  34.7320 0.72722
   6  12   8  9.36807 0.51765
  -6 -12  -8  8.86372 0.44434
  -7 -12  -8  1.65779 0.25870
   7  12   8  2.02766 0.32066
   8  12   8  0.55484 0.28922
  -8 -12  -8  0.78840 0.24719
   9  12   8  4.35610 0.48924
  -9 -12  -8  4.30255 0.42857
 -10 -12  -8  0.13060 0.26912
  10  12   8  0.06269 0.36364
   0  13   8  12.7502 0.33189
   1  13   8  6.48561 0.24823
  -1 -13  -8  5.92469 0.23724
  -2 -13  -8  19.2872 0.44816
   2  13   8  18.9405 0.44419
  -3 -13  -8  5.63379 0.31848
   3  13   8  5.83767 0.25848
  -4 -13  -8  6.97609 0.41550
   4  13   8  7.41031 0.34790
   5  13   8  7.34389 0.42048
  -5 -13  -8  6.96852 0.42090
   6  13   8  17.6074 0.82582
  -6 -13  -8  16.5971 0.69658
   7  13   8  1.83164 0.35140
  -7 -13  -8  1.67297 0.30196
  -8 -13  -8  1.97499 0.37027
   8  13   8  2.14235 0.44084
  -9 -13  -8  1.44298 0.37242
   9  13   8  1.22899 0.33426
   0  14   8  20.2365 0.47946
  -1 -14  -8  9.36866 0.35979
   1  14   8  9.56867 0.39251
  -2 -14  -8  1.70831 0.22166
   2  14   8  1.72410 0.21669
  -3 -14  -8  50.4685 1.03471
   3  14   8  50.4799 1.00193
  -4 -14  -8  17.9272 0.74055
   4  14   8  17.8912 0.57654
  -5 -14  -8  0.15403 0.21514
   6  14   8  4.32063 0.51095
  -6 -14  -8  4.38080 0.44100
   7  14   8  1.99895 0.39143
  -7 -14  -8  2.03186 0.34610
  -8 -14  -8  2.40415 0.39254
   8  14   8  2.32353 0.41355
   0  15   8  0.34399 0.18538
  -1 -15  -8  11.4155 0.47895
   1  15   8  10.9135 0.46954
   2  15   8  32.9743 0.87668
  -2 -15  -8  32.4223 0.87460
  -3 -15  -8  17.8659 0.70474
   3  15   8  18.2629 0.68523
  -4 -15  -8  25.8323 0.98217
   4  15   8  25.5800 0.86190
   5  15   8  5.51483 0.45809
  -5 -15  -8  5.36623 0.44495
   6  15   8  8.08203 0.69402
  -6 -15  -8  8.15266 0.57406
   7  15   8  1.00309 0.33709
  -7 -15  -8  0.97315 0.31182
  -8 -15  -8  0.20047 0.30414
   8  15   8  0.07160 0.29471
   0  16   8  0.13268 0.22467
  -1 -16  -8  2.54600 0.28610
   1  16   8  2.65271 0.33317
   2  16   8  24.1442 0.83951
  -2 -16  -8  23.7252 0.84487
  -3 -16  -8  8.91195 0.56749
   3  16   8  9.50121 0.61192
  -4 -16  -8  5.19458 0.58177
   4  16   8  5.05285 0.55128
  -5 -16  -8  0.12926 0.27326
   5  16   8  0.15732 0.29415
   6  16   8  0.30211 0.31672
  -6 -16  -8  0.11402 0.25432
   7  16   8  1.88957 0.45235
  -7 -16  -8  1.69774 0.42305
   0  17   8  15.2341 0.68523
   1  17   8  4.03949 0.39841
  -1 -17  -8  4.02781 0.36297
   2  17   8  6.72328 0.54116
  -2 -17  -8  6.49091 0.53600
   3  17   8  4.42230 0.46417
  -3 -17  -8  4.65309 0.47675
   4  17   8  3.43236 0.46385
  -4 -17  -8  3.89557 0.51976
   5  17   8  0.99888 0.35444
  -5 -17  -8  1.59474 0.43527
   6  17   8  0.93919 0.47223
  -6 -17  -8  1.12148 0.39443
   0  18   8  5.95831 0.54090
  -1 -18  -8  8.98301 0.60829
   1  18   8  8.82306 0.61158
   2  18   8  2.53027 0.40457
  -2 -18  -8  2.50031 0.39995
   3  18   8  9.56620 0.64051
  -3 -18  -8  9.08230 0.72903
   4  18   8  0.65134 0.31693
  -4 -18  -8  0.53589 0.34392
   0  19   8  0.10571 0.27335
   1  19   8  1.08041 0.34317
  -1 -19  -8  1.26182 0.38601
   2  19   8  1.27455 0.36639
  -2 -19  -8  1.21544 0.36008
   1   0   9  1041.48 3.88123
   2   0   9  46.5976 0.25504
   3   0   9  2405.46 8.81526
   4   0   9  61.2810 0.39598
   5   0   9  700.022 3.11163
   6   0   9  0.18675 0.06547
   7   0   9  23.6752 0.30429
   8   0   9  36.7430 0.50702
   9   0   9  19.7551 0.49347
  10   0   9  0.97969 0.26096
  11   0   9  6.81826 0.59206
  12   0   9  0.52475 0.30112
   0   1   9  77.1408 0.40211
  -1  -1  -9  564.199 2.29167
   1   1   9  561.376 2.41206
   2   1   9  458.655 1.94539
  -2  -1  -9  461.686 1.85855
   3   1   9  256.298 1.12312
  -3  -1  -9  254.156 1.15760
   4   1   9  5.88787 0.11217
  -4  -1  -9  6.46277 0.12292
  -5  -1  -9  61.8027 0.43100
   5   1   9  59.7128 0.42900
   6   1   9  23.0257 0.26404
  -6  -1  -9  21.9610 0.26230
   7   1   9  111.513 0.90428
  -7  -1  -9  111.651 0.82627
   8   1   9  23.0743 0.39814
  -8  -1  -9  22.2638 0.40105
  -9  -1  -9  25.9364 0.60951
   9   1   9  27.1913 0.58711
 -10  -1  -9  5.52625 0.46551
  10   1   9  5.20921 0.43351
  11   1   9  5.70233 0.50872
 -11  -1  -9  5.66978 0.46970
 -12  -1  -9  0.13663 0.26611
  12   1   9  0.29067 0.27527
   0   2   9  6.71586 0.07921
   1   2   9  111.304 0.55712
  -1  -2  -9  113.546 0.51889
  -2  -2  -9  169.847 0.79058
   2   2   9  168.697 0.84579
  -3  -2  -9  784.471 3.20722
   3   2   9  774.623 3.42233
   4   2   9  222.023 1.14223
  -4  -2  -9  224.997 1.15917
   5   2   9  247.358 1.36770
  -5  -2  -9  244.503 1.33265
  -6  -2  -9  18.7731 0.24697
   6   2   9  17.4647 0.24812
   7   2   9  10.4598 0.23120
  -7  -2  -9  10.4270 0.22656
   8   2   9  127.739 1.27183
  -8  -2  -9  128.646 1.18481
   9   2   9  16.9711 0.48538
  -9  -2  -9  17.5578 0.53095
 -10  -2  -9  25.4333 0.77855
  10   2   9  26.2036 0.86916
 -11  -2  -9  4.20338 0.45385
  11   2   9  4.29495 0.46322
  12   2   9  1.26362 0.36401
 -12  -2  -9  1.19228 0.33431
   0   3   9  107.283 0.57769
  -1  -3  -9  318.024 1.41862
   1   3   9  321.939 1.36358
   2   3   9  573.272 2.42814
  -2  -3  -9  564.595 2.36377
   3   3   9  161.556 0.89921
  -3  -3  -9  158.182 0.79677
   4   3   9  334.981 1.81944
  -4  -3  -9  337.315 1.64004
  -5  -3  -9  19.4466 0.24047
   5   3   9  17.9785 0.24184
  -6  -3  -9  220.229 1.22706
   6   3   9  221.453 1.50051
   7   3   9  80.1459 0.79303
  -7  -3  -9  79.3597 0.63379
  -8  -3  -9  33.3974 0.43040
   8   3   9  33.1153 0.55007
  -9  -3  -9  9.49469 0.36667
   9   3   9  10.1219 0.42434
 -10  -3  -9  16.2717 0.58520
  10   3   9  16.8248 0.64114
 -11  -3  -9  0.61951 0.23441
  11   3   9  0.81310 0.30098
 -12  -3  -9  6.49319 0.61940
  12   3   9  6.41745 0.69178
   0   4   9  2724.92 10.9881
   1   4   9  625.848 2.74530
  -1  -4  -9  622.258 2.87634
  -2  -4  -9  625.013 2.62025
   2   4   9  617.819 2.81354
   3   4   9  764.674 3.50105
  -3  -4  -9  760.501 3.26641
   4   4   9  199.432 1.18526
  -4  -4  -9  200.907 1.00192
  -5  -4  -9  52.5295 0.37576
   5   4   9  53.1168 0.45985
  -6  -4  -9  158.769 0.92597
   6   4   9  159.552 1.14904
  -7  -4  -9  24.5008 0.34460
   7   4   9  25.4301 0.40983
  -8  -4  -9  80.2191 0.81499
   8   4   9  79.2368 1.16752
   9   4   9  30.9085 0.82969
  -9  -4  -9  29.3046 0.61124
 -10  -4  -9  3.04053 0.29005
  10   4   9  2.87205 0.32791
 -11  -4  -9  0.27146 0.21932
  11   4   9  0.24706 0.26146
 -12  -4  -9  0.91457 0.33583
  12   4   9  0.83911 0.40703
   0   5   9  0.49624 0.03798
   1   5   9  95.8862 0.54266
  -1  -5  -9  94.4698 0.55478
   2   5   9  435.419 2.09608
  -2  -5  -9  438.880 2.00079
  -3  -5  -9  257.639 1.25469
   3   5   9  255.354 1.37619
   4   5   9  252.207 1.43285
  -4  -5  -9  249.246 1.19580
  -5  -5  -9  74.5628 0.50346
   5   5   9  73.5650 0.63514
   6   5   9  76.2365 0.70197
  -6  -5  -9  76.0896 0.54628
   7   5   9  16.0579 0.35606
  -7  -5  -9  16.2993 0.27007
  -8  -5  -9  4.55296 0.22372
   8   5   9  4.18586 0.29041
   9   5   9  9.32960 0.48988
  -9  -5  -9  9.84711 0.38535
  10   5   9  17.6147 0.73024
 -10  -5  -9  17.3829 0.56257
 -11  -5  -9  5.95531 0.41646
  11   5   9  6.34022 0.61056
 -12  -5  -9  1.38152 0.37922
  12   5   9  1.39527 0.44695
   0   6   9  812.731 3.51077
   1   6   9  143.904 0.82536
  -1  -6  -9  145.352 0.76467
   2   6   9  224.701 1.17037
  -2  -6  -9  219.966 1.18543
  -3  -6  -9  22.4835 0.21693
   3   6   9  23.9171 0.24705
   4   6   9  2.60706 0.10857
  -4  -6  -9  3.09636 0.09543
  -5  -6  -9  103.069 0.65148
   5   6   9  104.770 0.83702
  -6  -6  -9  35.4616 0.37483
   6   6   9  34.9730 0.43411
   7   6   9  4.27420 0.21418
  -7  -6  -9  4.17236 0.17758
  -8  -6  -9  56.2912 0.81878
   8   6   9  57.0262 1.07177
   9   6   9  1.08402 0.24326
  -9  -6  -9  1.48852 0.20480
 -10  -6  -9  2.81537 0.27607
  10   6   9  2.81673 0.38396
 -11  -6  -9  2.57044 0.31365
  11   6   9  2.99655 0.43096
  12   6   9  0.51949 0.44134
 -12  -6  -9  0.58391 0.33634
   0   7   9  202.665 1.01658
  -1  -7  -9  256.645 1.22578
   1   7   9  254.783 1.34022
  -2  -7  -9  395.569 2.04143
   2   7   9  391.426 2.02397
  -3  -7  -9  264.934 1.47305
   3   7   9  267.283 1.50670
   4   7   9  122.466 0.83712
  -4  -7  -9  121.599 0.71049
  -5  -7  -9  47.5712 0.36592
   5   7   9  48.2779 0.49719
   6   7   9  24.8266 0.41809
  -6  -7  -9  25.2076 0.33019
   7   7   9  61.0824 0.84405
  -7  -7  -9  61.0072 0.67493
  -8  -7  -9  14.3568 0.35964
   8   7   9  14.0039 0.51758
   9   7   9  21.6706 0.78398
  -9  -7  -9  21.0548 0.58789
 -10  -7  -9  13.1037 0.50897
  10   7   9  12.9818 0.63621
 -11  -7  -9  2.95632 0.33889
  11   7   9  2.79275 0.39944
   0   8   9  44.3271 0.33465
  -1  -8  -9  47.6499 0.34498
   1   8   9  48.6264 0.37775
  -2  -8  -9  78.9779 0.52661
   2   8   9  77.2354 0.59728
  -3  -8  -9  250.781 1.42488
   3   8   9  252.974 1.50939
  -4  -8  -9  6.45710 0.11955
   4   8   9  7.00615 0.17739
   5   8   9  233.141 1.68979
  -5  -8  -9  234.857 1.41169
   6   8   9  46.3294 0.63678
  -6  -8  -9  45.6967 0.48696
   7   8   9  58.2050 0.97861
  -7  -8  -9  57.6950 0.71135
  -8  -8  -9  5.94820 0.27543
   8   8   9  6.14972 0.36180
  -9  -8  -9  0.84162 0.20290
   9   8   9  0.83163 0.25555
  10   8   9  0.98432 0.28571
 -10  -8  -9  0.78117 0.22275
  11   8   9  5.52579 0.56129
 -11  -8  -9  5.33940 0.55318
   0   9   9  9.05605 0.14722
   1   9   9  91.2304 0.62731
  -1  -9  -9  89.7447 0.57515
   2   9   9  162.289 1.06348
  -2  -9  -9  162.718 0.97792
  -3  -9  -9  104.915 0.76035
   3   9   9  104.569 0.76520
  -4  -9  -9  84.3503 0.67481
   4   9   9  83.6459 0.74406
   5   9   9  38.2525 0.49336
  -5  -9  -9  37.9756 0.40497
   6   9   9  7.07976 0.28582
  -6  -9  -9  6.62686 0.21486
  -7  -9  -9  54.9558 0.80019
   7   9   9  56.9213 1.11393
  -8  -9  -9  2.06231 0.21235
   8   9   9  2.38129 0.27359
  -9  -9  -9  9.96244 0.45148
   9   9   9  9.17238 0.55372
 -10  -9  -9  0.93752 0.23870
  10   9   9  0.94864 0.31050
  11   9   9  3.70068 0.55465
 -11  -9  -9  3.70371 0.54428
   0  10   9  144.733 0.94418
   1  10   9  89.3025 0.66023
  -1 -10  -9  89.3120 0.62459
  -2 -10  -9  68.6832 0.53982
   2  10   9  68.8217 0.56864
   3  10   9  93.1929 0.80917
  -3 -10  -9  94.8330 0.77629
  -4 -10  -9  6.26244 0.18573
   4  10   9  6.08689 0.19338
   5  10   9  36.8513 0.53977
  -5 -10  -9  37.2516 0.51668
   6  10   9  14.6895 0.42262
  -6 -10  -9  14.1416 0.37514
  -7 -10  -9  22.5418 0.53685
   7  10   9  21.7958 0.66857
   8  10   9  10.9359 0.51529
  -8 -10  -9  11.0221 0.43288
  -9 -10  -9  0.71379 0.20826
   9  10   9  0.73652 0.29807
  10  10   9  2.27544 0.41140
 -10 -10  -9  2.21719 0.33960
   0  11   9  1.00432 0.09722
   1  11   9  80.2358 0.72831
  -1 -11  -9  78.7971 0.64967
   2  11   9  114.725 0.93239
  -2 -11  -9  114.038 0.90948
   3  11   9  19.2005 0.35665
  -3 -11  -9  17.9812 0.29910
  -4 -11  -9  72.8354 0.80150
   4  11   9  72.9804 0.85392
   5  11   9  31.5081 0.60831
  -5 -11  -9  33.1418 0.58072
   6  11   9  27.4259 0.66994
  -6 -11  -9  27.2562 0.59218
  -7 -11  -9  18.4544 0.59302
   7  11   9  18.4826 0.69949
   8  11   9  2.61242 0.37622
  -8 -11  -9  2.28756 0.28286
   9  11   9  0.43454 0.27535
  -9 -11  -9  0.46710 0.22966
  10  11   9  4.12759 0.63313
 -10 -11  -9  3.61764 0.47715
   0  12   9  24.8003 0.38220
  -1 -12  -9  18.4805 0.33821
   1  12   9  19.4848 0.36278
   2  12   9  16.7055 0.33818
  -2 -12  -9  15.8155 0.32788
   3  12   9  8.91789 0.27126
  -3 -12  -9  9.44425 0.31615
   4  12   9  16.4026 0.39779
  -4 -12  -9  16.0467 0.42199
   5  12   9  3.54597 0.33123
  -5 -12  -9  3.29246 0.26886
   6  12   9  2.92307 0.36173
  -6 -12  -9  2.84892 0.30266
  -7 -12  -9  0.07887 0.20177
   7  12   9  0.27888 0.22897
   8  12   9  10.1154 0.66308
  -8 -12  -9  10.1837 0.54269
   9  12   9  2.19899 0.39529
  -9 -12  -9  2.31174 0.34554
   0  13   9  6.55060 0.26914
  -1 -13  -9  11.0238 0.32653
   1  13   9  10.8133 0.33446
  -2 -13  -9  55.9076 0.92027
   2  13   9  56.2754 0.81475
   3  13   9  8.77560 0.32681
  -3 -13  -9  8.87454 0.38723
  -4 -13  -9  44.2122 1.05391
   4  13   9  44.0215 0.88007
   5  13   9  3.87874 0.34192
  -5 -13  -9  3.76085 0.33121
  -6 -13  -9  17.3054 0.71325
   6  13   9  17.0606 0.80369
  -7 -13  -9  4.70569 0.43850
   7  13   9  4.21529 0.46701
   8  13   9  2.05025 0.43398
  -8 -13  -9  1.62992 0.32590
  -9 -13  -9  2.13592 0.41229
   9  13   9  2.24143 0.47539
   0  14   9  38.3268 0.68367
  -1 -14  -9  3.66975 0.26610
   1  14   9  3.83079 0.26380
  -2 -14  -9  6.62913 0.38989
   2  14   9  6.10760 0.33924
   3  14   9  39.7438 0.88169
  -3 -14  -9  40.3246 0.91468
  -4 -14  -9  14.6234 0.68205
   4  14   9  15.1803 0.54911
   5  14   9  7.52314 0.49750
  -5 -14  -9  8.19327 0.50372
   6  14   9  8.68330 0.67070
  -6 -14  -9  8.37584 0.57158
  -7 -14  -9  2.22910 0.36093
   7  14   9  1.68072 0.36855
   8  14   9  8.63769 0.73274
  -8 -14  -9  8.78546 0.64424
   0  15   9  39.6167 0.87473
  -1 -15  -9  63.7765 1.34045
   1  15   9  64.5294 1.44120
   2  15   9  3.44302 0.30907
  -2 -15  -9  3.17089 0.31843
   3  15   9  2.28066 0.31601
  -3 -15  -9  2.39621 0.35992
  -4 -15  -9  2.94939 0.45290
   4  15   9  3.20166 0.34839
  -5 -15  -9  18.5379 0.75128
   5  15   9  18.4503 0.77264
   6  15   9  8.92747 0.73135
  -6 -15  -9  8.94008 0.60226
  -7 -15  -9  8.67262 0.64399
   7  15   9  8.71253 0.72060
   8  15   9  1.03114 0.39797
  -8 -15  -9  1.00906 0.36437
   0  16   9  13.7855 0.56133
   1  16   9  6.05112 0.46286
  -1 -16  -9  6.65638 0.47227
  -2 -16  -9  0.82654 0.24993
   2  16   9  0.88479 0.26240
  -3 -16  -9  5.96084 0.49076
   3  16   9  5.98891 0.51607
  -4 -16  -9  4.57325 0.56320
   4  16   9  4.92191 0.49007
   5  16   9  11.6372 0.96757
  -5 -16  -9  11.8762 0.76221
   6  16   9  1.19354 0.42001
  -6 -16  -9  1.40717 0.35710
  -7 -16  -9  0.10923 0.33096
   7  16   9  0.09803 0.32233
   0  17   9  0.22155 0.23817
   1  17   9  5.16509 0.45166
  -1 -17  -9  5.13830 0.46525
  -2 -17  -9  2.79983 0.39195
   2  17   9  2.71618 0.40427
  -3 -17  -9  7.26245 0.57894
   3  17   9  7.73758 0.61729
   4  17   9  0.86372 0.34509
  -4 -17  -9  0.81078 0.34999
  -5 -17  -9  1.18921 0.46482
   5  17   9  1.36991 0.38343
  -6 -17  -9  0.04254 0.30333
   6  17   9  0.06850 0.39528
   0  18   9  2.82029 0.40588
  -1 -18  -9  0.12441 0.24643
   1  18   9  0.28060 0.27350
  -2 -18  -9  3.78932 0.47106
   2  18   9  3.74755 0.46154
   3  18   9  11.2572 0.68014
  -3 -18  -9  10.9727 0.78990
   4  18   9  2.43581 0.42134
  -4 -18  -9  2.32791 0.43871
   0  19   9  3.66523 0.49780
  -1 -19  -9  0.06979 0.29108
   1  19   9  0.05559 0.26815
  -2 -19  -9  4.47652 0.54001
   2  19   9  4.01494 0.51825
   0   0  10  2590.82 12.3716
   1   0  10  5185.02 18.0886
   2   0  10  630.310 2.55255
   3   0  10  113.344 0.55695
   4   0  10  1.25264 0.07008
   5   0  10  594.447 2.77594
   6   0  10  56.9103 0.44214
   7   0  10  255.749 1.66972
   8   0  10  143.419 1.32350
   9   0  10  30.2950 0.69507
  10   0  10  11.4297 0.53872
  11   0  10  2.46771 0.37847
  12   0  10  0.54353 0.29551
   0   1  10  22.3637 0.17115
  -1  -1 -10  242.604 1.02340
   1   1  10  245.187 1.06910
  -2  -1 -10  266.077 1.21610
   2   1  10  267.894 1.18731
  -3  -1 -10  505.707 2.13415
   3   1  10  507.737 2.22745
  -4  -1 -10  35.1555 0.29174
   4   1  10  34.9028 0.27927
   5   1  10  206.980 1.13956
  -5  -1 -10  207.747 1.14438
   6   1  10  137.517 0.88288
  -6  -1 -10  137.305 0.86028
   7   1  10  11.5955 0.25572
  -7  -1 -10  11.2032 0.22132
  -8  -1 -10  88.9043 0.89287
   8   1  10  89.1627 0.98562
  -9  -1 -10  18.5320 0.51765
   9   1  10  18.8383 0.54112
  10   1  10  9.07052 0.54097
 -10  -1 -10  8.98631 0.56800
 -11  -1 -10  8.70517 0.59136
  11   1  10  8.81206 0.60572
 -12  -1 -10  3.88996 0.50431
  12   1  10  3.37975 0.48295
   0   2  10  341.846 1.42438
  -1  -2 -10  6.67172 0.07909
   1   2  10  5.95279 0.08691
   2   2  10  39.2555 0.26954
  -2  -2 -10  36.5911 0.24603
  -3  -2 -10  491.172 2.08588
   3   2  10  491.730 2.29929
   4   2  10  9.10104 0.14481
  -4  -2 -10  9.97488 0.14390
   5   2  10  140.317 0.85056
  -5  -2 -10  141.953 0.83202
  -6  -2 -10  16.8824 0.24644
   6   2  10  17.4065 0.24790
   7   2  10  28.0337 0.39385
  -7  -2 -10  27.6495 0.34168
  -8  -2 -10  67.8823 0.72215
   8   2  10  68.9373 0.86561
  -9  -2 -10  6.64145 0.36209
   9   2  10  6.36552 0.33611
 -10  -2 -10  3.10994 0.33026
  10   2  10  3.33374 0.37061
  11   2  10  1.04756 0.30865
 -11  -2 -10  1.18179 0.34198
  12   2  10  2.03799 0.44699
 -12  -2 -10  1.95147 0.43536
   0   3  10  1140.69 4.77659
   1   3  10  250.302 1.15340
  -1  -3 -10  247.446 1.15511
   2   3  10  303.054 1.34337
  -2  -3 -10  304.547 1.35541
  -3  -3 -10  362.718 1.59058
   3   3  10  359.948 1.78923
   4   3  10  123.685 0.83492
  -4  -3 -10  124.744 0.71724
   5   3  10  46.1128 0.42647
  -5  -3 -10  46.6111 0.38573
   6   3  10  126.595 0.99320
  -6  -3 -10  126.641 0.85679
   7   3  10  54.4697 0.62149
  -7  -3 -10  56.3903 0.52872
  -8  -3 -10  12.4069 0.29019
   8   3  10  12.5762 0.37519
   9   3  10  12.0930 0.46471
  -9  -3 -10  12.3896 0.44125
  10   3  10  8.73423 0.49007
 -10  -3 -10  8.70978 0.44393
  11   3  10  6.85826 0.56913
 -11  -3 -10  6.34337 0.47598
 -12  -3 -10  2.53996 0.43881
  12   3  10  2.40096 0.51164
   0   4  10  15.2255 0.15327
  -1  -4 -10  69.8109 0.44303
   1   4  10  69.3543 0.40492
   2   4  10  254.191 1.22444
  -2  -4 -10  256.712 1.21295
   3   4  10  213.728 1.13461
  -3  -4 -10  216.007 1.13066
   4   4  10  227.598 1.34863
  -4  -4 -10  225.791 1.13742
   5   4  10  240.493 1.51716
  -5  -4 -10  240.549 1.26282
  -6  -4 -10  58.3106 0.46698
   6   4  10  59.0387 0.58934
   7   4  10  3.79060 0.19450
  -7  -4 -10  3.80273 0.15372
   8   4  10  9.23415 0.37783
  -8  -4 -10  9.34757 0.26787
   9   4  10  1.82235 0.26510
  -9  -4 -10  2.05711 0.22161
  10   4  10  14.2072 0.61021
 -10  -4 -10  13.9179 0.53113
 -11  -4 -10  5.57872 0.44135
  11   4  10  5.36909 0.52185
  12   4  10  3.13198 0.57314
 -12  -4 -10  3.05561 0.47198
   0   5  10  943.266 3.85441
  -1  -5 -10  306.214 1.52610
   1   5  10  302.627 1.52197
  -2  -5 -10  773.759 3.51017
   2   5  10  773.565 3.65224
  -3  -5 -10  730.517 3.29786
   3   5  10  731.254 3.50043
  -4  -5 -10  200.453 1.02887
   4   5  10  201.907 1.26559
   5   5  10  42.3791 0.42475
  -5  -5 -10  42.7826 0.35867
   6   5  10  148.025 1.19229
  -6  -5 -10  148.679 0.96525
  -7  -5 -10  58.6380 0.57935
   7   5  10  57.2915 0.72408
   8   5  10  83.7376 1.32803
  -8  -5 -10  84.8967 0.98611
  -9  -5 -10  20.8923 0.52201
   9   5  10  20.6079 0.70559
  10   5  10  1.08960 0.28892
 -10  -5 -10  1.11877 0.22385
  11   5  10  5.55818 0.53188
 -11  -5 -10  5.82963 0.43495
 -12  -5 -10  0.94217 0.40035
  12   5  10  0.95273 0.41993
   0   6  10  418.628 1.90367
  -1  -6 -10  36.8143 0.28214
   1   6  10  37.6694 0.29928
  -2  -6 -10  403.377 2.12180
   2   6  10  408.971 2.04862
   3   6  10  99.9051 0.66985
  -3  -6 -10  98.3441 0.59776
  -4  -6 -10  395.804 1.84640
   4   6  10  395.884 2.25248
   5   6  10  136.732 1.05264
  -5  -6 -10  134.478 0.79159
   6   6  10  73.1389 0.74007
  -6  -6 -10  73.0878 0.61231
  -7  -6 -10  28.4968 0.40010
   7   6  10  28.3763 0.50535
   8   6  10  28.0567 0.70112
  -8  -6 -10  27.0260 0.51996
  -9  -6 -10  19.8243 0.53080
   9   6  10  20.0354 0.70104
 -10  -6 -10  21.9012 0.67954
  10   6  10  22.0614 0.87431
  11   6  10  2.44046 0.43525
 -11  -6 -10  2.29974 0.31689
 -12  -6 -10  1.39376 0.90505
  12   6  10  1.55365 0.88872
   0   7  10  148.786 0.83695
  -1  -7 -10  24.5705 0.21888
   1   7  10  25.6664 0.25454
   2   7  10  223.918 1.24322
  -2  -7 -10  220.871 1.23169
   3   7  10  7.67434 0.15525
  -3  -7 -10  6.58349 0.14132
  -4  -7 -10  108.732 0.66270
   4   7  10  108.471 0.80085
   5   7  10  72.5313 0.66724
  -5  -7 -10  72.0416 0.52295
  -6  -7 -10  54.6192 0.56311
   6   7  10  55.5728 0.63405
  -7  -7 -10  38.6424 0.53446
   7   7  10  39.2894 0.65317
   8   7  10  6.03759 0.38048
  -8  -7 -10  6.11845 0.27940
   9   7  10  1.92691 0.29201
  -9  -7 -10  2.02468 0.23799
  10   7  10  6.99542 0.51501
 -10  -7 -10  6.33857 0.41593
 -11  -7 -10  7.34326 0.49008
  11   7  10  7.10264 0.61947
   0   8  10  297.438 1.50197
   1   8  10  358.347 1.92831
  -1  -8 -10  358.472 1.68634
  -2  -8 -10  172.573 0.94607
   2   8  10  170.245 1.04926
  -3  -8 -10  2.41063 0.10673
   3   8  10  2.37979 0.10110
  -4  -8 -10  1.64080 0.08459
   4   8  10  1.62380 0.10814
  -5  -8 -10  53.9452 0.48087
   5   8  10  54.6650 0.57867
   6   8  10  4.58405 0.21662
  -6  -8 -10  5.14288 0.17425
  -7  -8 -10  6.20557 0.23175
   7   8  10  6.30590 0.31361
   8   8  10  51.8266 1.15188
  -8  -8 -10  52.0432 0.83949
  -9  -8 -10  0.55145 0.19329
   9   8  10  0.58340 0.23572
  10   8  10  3.89441 0.45596
 -10  -8 -10  3.85753 0.34829
  11   8  10  0.70021 0.35187
 -11  -8 -10  0.61267 0.27516
   0   9  10  70.7712 0.49761
   1   9  10  4.10656 0.11894
  -1  -9 -10  4.59685 0.10106
  -2  -9 -10  155.660 0.96778
   2   9  10  154.126 1.04965
   3   9  10  2.26492 0.10948
  -3  -9 -10  2.69569 0.11861
   4   9  10  35.7428 0.44155
  -4  -9 -10  37.1337 0.40372
   5   9  10  47.2620 0.58113
  -5  -9 -10  47.4548 0.47491
  -6  -9 -10  54.8866 0.66633
   6   9  10  55.0629 0.84077
   7   9  10  23.0382 0.66023
  -7  -9 -10  23.3308 0.49217
  -8  -9 -10  3.03112 0.25422
   8   9  10  2.92284 0.28444
   9   9  10  5.36427 0.47273
  -9  -9 -10  5.85566 0.36291
 -10  -9 -10  4.63148 0.38053
  10   9  10  4.51518 0.48904
 -11  -9 -10  4.97027 0.61791
  11   9  10  5.77010 0.73009
   0  10  10  44.1757 0.37976
   1  10  10  227.831 1.46086
  -1 -10 -10  230.483 1.33837
  -2 -10 -10  13.5719 0.20525
   2  10  10  13.0067 0.22091
  -3 -10 -10  79.4088 0.70384
   3  10  10  77.9357 0.69962
  -4 -10 -10  57.8909 0.59813
   4  10  10  57.5807 0.64499
  -5 -10 -10  105.803 1.15507
   5  10  10  108.148 1.20369
  -6 -10 -10  26.4320 0.52449
   6  10  10  27.2977 0.60891
   7  10  10  62.9848 1.32722
  -7 -10 -10  62.0694 1.08752
  -8 -10 -10  10.6095 0.44896
   8  10  10  10.6380 0.54555
   9  10  10  8.28597 0.61027
  -9 -10 -10  8.75029 0.43758
 -10 -10 -10  7.61920 0.52861
  10  10  10  7.71463 0.66788
   0  11  10  380.659 2.31983
  -1 -11 -10  174.100 1.31729
   1  11  10  175.431 1.30986
  -2 -11 -10  142.267 1.13175
   2  11  10  142.392 1.12339
   3  11  10  142.395 1.27789
  -3 -11 -10  140.068 1.25072
   4  11  10  60.3749 0.73351
  -4 -11 -10  61.3065 0.76385
  -5 -11 -10  15.0819 0.39023
   5  11  10  14.9872 0.39792
  -6 -11 -10  46.9289 0.89239
   6  11  10  46.9445 0.99175
  -7 -11 -10  36.7144 0.89602
   7  11  10  37.1588 1.02329
  -8 -11 -10  8.45764 0.44578
   8  11  10  8.51222 0.55121
  -9 -11 -10  4.00384 0.38191
   9  11  10  4.24410 0.55579
 -10 -11 -10  2.27666 0.41391
  10  11  10  2.02711 0.54560
   0  12  10  1.22658 0.13457
  -1 -12 -10  5.24477 0.22221
   1  12  10  5.66167 0.22725
  -2 -12 -10  7.40190 0.28155
   2  12  10  6.89324 0.24158
  -3 -12 -10  27.1076 0.55446
   3  12  10  26.8432 0.46488
  -4 -12 -10  6.15272 0.32461
   4  12  10  6.47833 0.30152
  -5 -12 -10  15.7098 0.51744
   5  12  10  15.4294 0.61638
  -6 -12 -10  8.90900 0.46838
   6  12  10  9.23588 0.56375
  -7 -12 -10  0.98749 0.25149
   7  12  10  0.98461 0.27217
  -8 -12 -10  0.29169 0.22172
   8  12  10  0.27538 0.26615
  -9 -12 -10  0.06926 0.21386
   0  13  10  1.40426 0.16584
   1  13  10  32.9801 0.59880
  -1 -13 -10  33.0758 0.61505
   2  13  10  10.6771 0.37356
  -2 -13 -10  9.74757 0.41001
  -3 -13 -10  26.4513 0.63951
   3  13  10  27.0226 0.55376
   4  13  10  41.2072 0.89336
  -4 -13 -10  42.0664 1.03308
  -5 -13 -10  15.2912 0.58951
   5  13  10  15.1341 0.63018
  -6 -13 -10  5.26684 0.45078
   6  13  10  5.11248 0.48557
   7  13  10  9.29999 0.64995
  -7 -13 -10  8.25601 0.55547
  -8 -13 -10  1.85719 0.33788
   8  13  10  2.04053 0.40463
   9  13  10  2.09399 0.47326
  -9 -13 -10  1.95225 0.40284
   0  14  10  3.43381 0.24416
   1  14  10  27.2167 0.62087
  -1 -14 -10  27.3955 0.64265
   2  14  10  51.4677 0.99211
  -2 -14 -10  51.4312 1.07525
  -3 -14 -10  7.61014 0.48379
   3  14  10  7.29541 0.38081
   4  14  10  17.3350 0.61568
  -4 -14 -10  17.0509 0.74509
  -5 -14 -10  31.9525 0.95423
   5  14  10  31.6250 1.09925
  -6 -14 -10  0.36952 0.25715
   6  14  10  0.27060 0.30422
   7  14  10  5.22593 0.55853
  -7 -14 -10  5.36244 0.49412
  -8 -14 -10  4.13684 0.45846
   8  14  10  4.41312 0.55811
   0  15  10  0.10995 0.17609
  -1 -15 -10  4.94951 0.41582
   1  15  10  5.30754 0.36637
  -2 -15 -10  23.3368 0.74671
   2  15  10  22.7138 0.73392
  -3 -15 -10  35.1747 1.13319
   3  15  10  35.3230 1.02705
   4  15  10  14.4429 0.61622
  -4 -15 -10  14.4273 0.78976
   5  15  10  4.23095 0.48182
  -5 -15 -10  4.28755 0.45793
  -6 -15 -10  2.86464 0.41274
   6  15  10  3.02370 0.48155
   7  15  10  0.20762 0.30746
  -7 -15 -10  0.14829 0.27707
   0  16  10  36.7750 0.96325
   1  16  10  28.2861 0.93208
  -1 -16 -10  27.8620 0.96164
   2  16  10  2.74223 0.34962
  -2 -16 -10  2.43770 0.31956
  -3 -16 -10  3.57422 0.41182
   3  16  10  3.47966 0.41716
  -4 -16 -10  3.61469 0.46694
   4  16  10  3.67775 0.42451
   5  16  10  1.82350 0.41222
  -5 -16 -10  1.61395 0.42302
   6  16  10  2.01197 0.43424
  -6 -16 -10  2.24060 0.41160
   7  16  10  6.42506 0.71950
  -7 -16 -10  6.44181 0.76345
   0  17  10  14.6689 0.67678
  -1 -17 -10  6.17820 0.50516
   1  17  10  6.47302 0.51820
   2  17  10  4.54062 0.48272
  -2 -17 -10  5.27865 0.49280
  -3 -17 -10  6.86880 0.58402
   3  17  10  7.62875 0.62272
  -4 -17 -10  2.66959 0.44978
   4  17  10  2.54871 0.42722
  -5 -17 -10  1.94788 0.49228
   5  17  10  1.76418 0.51988
   0  18  10  2.34179 0.35829
   1  18  10  2.26247 0.38540
  -1 -18 -10  2.48666 0.39048
   2  18  10  2.38099 0.39339
  -2 -18 -10  2.57965 0.41179
   3  18  10  2.74463 0.42075
  -3 -18 -10  2.94578 0.47874
  -4 -18 -10  2.89969 0.49296
   4  18  10  2.72249 0.47833
   0  19  10  5.25218 0.60403
   1  19  10  3.84296 0.49955
  -1 -19 -10  4.08720 0.69226
   2  19  10  0.63562 0.32723
  -2 -19 -10  0.54184 0.31876
   1   0  11  128.089 0.58304
   2   0  11  46.1936 0.29186
   3   0  11  171.167 0.80485
   4   0  11  35.8113 0.29324
   5   0  11  176.985 1.01220
   6   0  11  16.9580 0.23707
   7   0  11  60.1349 0.56196
   8   0  11  25.0404 0.43042
   9   0  11  0.13244 0.15551
  10   0  11  0.77487 0.25643
  11   0  11  4.34100 0.46430
  12   0  11  0.21568 0.28231
   0   1  11  264.221 1.16598
  -1  -1 -11  714.186 2.73491
   1   1  11  706.604 2.85765
  -2  -1 -11  1.48750 0.05895
   2   1  11  1.39412 0.05349
   3   1  11  141.593 0.72210
  -3  -1 -11  138.868 0.71774
   4   1  11  87.8444 0.55027
  -4  -1 -11  89.1366 0.55062
  -5  -1 -11  96.8827 0.63524
   5   1  11  94.7911 0.63675
   6   1  11  92.0561 0.69588
  -6  -1 -11  93.4872 0.67750
   7   1  11  125.924 1.02184
  -7  -1 -11  128.843 1.01060
   8   1  11  53.8065 0.70426
  -8  -1 -11  54.2327 0.64176
  -9  -1 -11  11.5525 0.44146
   9   1  11  11.4904 0.43471
 -10  -1 -11  15.3591 0.66478
  10   1  11  15.3571 0.67556
  11   1  11  6.11296 0.53857
 -11  -1 -11  5.23778 0.45935
  12   1  11  1.62419 0.41283
 -12  -1 -11  1.60748 0.38001
   0   2  11  1468.24 5.53537
   1   2  11  61.1799 0.36433
  -1  -2 -11  62.5142 0.35912
  -2  -2 -11  38.3283 0.24927
   2   2  11  36.3596 0.26439
  -3  -2 -11  64.2843 0.39493
   3   2  11  67.5292 0.44447
   4   2  11  65.5543 0.44929
  -4  -2 -11  63.9089 0.42616
  -5  -2 -11  183.947 1.01148
   5   2  11  183.647 1.06242
   6   2  11  85.9328 0.67302
  -6  -2 -11  86.2631 0.63668
  -7  -2 -11  0.46868 0.09379
   7   2  11  0.47514 0.11649
  -8  -2 -11  5.73615 0.22532
   8   2  11  5.12937 0.25860
   9   2  11  13.0939 0.50308
  -9  -2 -11  12.7588 0.49913
 -10  -2 -11  1.57624 0.27914
  10   2  11  1.50911 0.30190
 -11  -2 -11  4.98580 0.51824
  11   2  11  5.30708 0.51122
 -12  -2 -11  1.25779 0.38778
  12   2  11  1.22408 0.39692
   0   3  11  242.115 1.10917
  -1  -3 -11  35.0055 0.22902
   1   3  11  34.6192 0.25017
  -2  -3 -11  249.827 1.15275
   2   3  11  250.140 1.18413
  -3  -3 -11  192.582 0.92943
   3   3  11  191.553 1.06141
   4   3  11  175.605 1.04911
  -4  -3 -11  171.088 0.91616
  -5  -3 -11  112.175 0.72552
   5   3  11  110.975 0.81679
  -6  -3 -11  48.7273 0.44846
   6   3  11  47.6789 0.48534
  -7  -3 -11  7.46576 0.19839
   7   3  11  6.98908 0.23777
   8   3  11  0.05281 0.14536
  -8  -3 -11  0.19309 0.12029
   9   3  11  0.01569 0.19529
 -10  -3 -11  5.96838 0.40871
  10   3  11  6.32239 0.44549
 -11  -3 -11  1.18150 0.27764
  11   3  11  1.22308 0.32471
 -12  -3 -11  1.42064 0.37915
  12   3  11  1.31428 0.43850
   0   4  11  220.326 1.07708
   1   4  11  62.5018 0.38376
  -1  -4 -11  63.0507 0.40729
  -2  -4 -11  202.636 0.94174
   2   4  11  200.431 1.06427
   3   4  11  397.676 2.06982
  -3  -4 -11  399.704 1.89540
  -4  -4 -11  72.9546 0.50098
   4   4  11  73.7148 0.55412
  -5  -4 -11  45.5726 0.37196
   5   4  11  44.7674 0.45545
  -6  -4 -11  0.96249 0.09550
   6   4  11  1.19890 0.11321
   7   4  11  29.5500 0.48409
  -7  -4 -11  29.5273 0.36714
   8   4  11  85.5790 1.30048
  -8  -4 -11  85.1957 0.91954
   9   4  11  7.75573 0.45427
  -9  -4 -11  8.42409 0.35601
 -10  -4 -11  14.3192 0.55841
  10   4  11  14.2163 0.62431
 -11  -4 -11  2.39698 0.32037
  11   4  11  2.63121 0.40606
 -12  -4 -11  0.63990 0.36151
  12   4  11  0.88912 0.41988
   0   5  11  229.470 1.11284
  -1  -5 -11  412.312 2.23828
   1   5  11  413.725 2.02244
  -2  -5 -11  438.594 2.13795
   2   5  11  439.467 2.23331
   3   5  11  15.4533 0.19798
  -3  -5 -11  14.9295 0.19484
   4   5  11  115.877 0.79848
  -4  -5 -11  115.103 0.67683
  -5  -5 -11  59.9714 0.43259
   5   5  11  62.0159 0.54589
   6   5  11  79.5300 0.74026
  -6  -5 -11  79.6227 0.62249
  -7  -5 -11  59.9427 0.59724
   7   5  11  59.3565 0.73179
  -8  -5 -11  22.7249 0.43797
   8   5  11  22.5464 0.63077
   9   5  11  1.55807 0.28228
  -9  -5 -11  1.74891 0.20816
 -10  -5 -11  8.70609 0.44376
  10   5  11  8.96228 0.56873
 -11  -5 -11  2.20825 0.32899
  11   5  11  2.16756 0.38720
  12   5  11  1.88343 0.56124
 -12  -5 -11  1.80870 0.45502
   0   6  11  211.651 1.04106
  -1  -6 -11  223.850 1.21206
   1   6  11  221.654 1.24666
   2   6  11  93.0279 0.65271
  -2  -6 -11  88.8962 0.63622
  -3  -6 -11  371.261 1.87377
   3   6  11  371.754 2.07569
   4   6  11  67.9006 0.53697
  -4  -6 -11  67.7274 0.45427
   5   6  11  88.1362 0.76140
  -5  -6 -11  86.3133 0.57316
  -6  -6 -11  15.0785 0.24216
   6   6  11  15.3053 0.31370
   7   6  11  48.5432 0.71547
  -7  -6 -11  48.2041 0.54966
  -8  -6 -11  35.1020 0.59432
   8   6  11  35.7840 0.81504
   9   6  11  2.63047 0.29477
  -9  -6 -11  2.45053 0.25660
  10   6  11  4.12687 0.43445
 -10  -6 -11  4.18430 0.34769
 -11  -6 -11  1.38611 0.27649
  11   6  11  1.50091 0.43256
   0   7  11  246.270 1.27190
   1   7  11  99.1965 0.65314
  -1  -7 -11  99.7841 0.62117
   2   7  11  54.8693 0.43070
  -2  -7 -11  53.7994 0.42992
  -3  -7 -11  88.8167 0.60895
   3   7  11  86.8409 0.65125
   4   7  11  89.4660 0.70885
  -4  -7 -11  90.6765 0.58437
   5   7  11  18.7130 0.31825
  -5  -7 -11  18.7828 0.24311
   6   7  11  21.2895 0.37970
  -6  -7 -11  21.3719 0.32537
   7   7  11  32.4489 0.67885
  -7  -7 -11  31.6016 0.48530
  -8  -7 -11  5.55156 0.29665
   8   7  11  6.07817 0.38123
  -9  -7 -11  8.04150 0.38860
   9   7  11  7.88196 0.49071
  10   7  11  0.36462 0.25599
 -10  -7 -11  0.40715 0.21378
  11   7  11  2.95332 0.46527
 -11  -7 -11  2.75302 0.33434
   0   8  11  15.0962 0.19305
   1   8  11  118.749 0.77161
  -1  -8 -11  117.512 0.67474
   2   8  11  36.0936 0.34294
  -2  -8 -11  36.9684 0.31627
  -3  -8 -11  67.6993 0.50968
   3   8  11  67.0865 0.52653
  -4  -8 -11  50.3229 0.46128
   4   8  11  49.6569 0.49555
   5   8  11  69.4433 0.71509
  -5  -8 -11  69.5494 0.59469
   6   8  11  46.8543 0.63300
  -6  -8 -11  47.2032 0.52824
   7   8  11  22.9741 0.59837
  -7  -8 -11  22.6259 0.41767
   8   8  11  4.01889 0.36544
  -8  -8 -11  3.87941 0.24655
  -9  -8 -11  0.70716 0.20259
   9   8  11  0.83545 0.26480
  10   8  11  3.46148 0.44134
 -10  -8 -11  3.08487 0.30853
  11   8  11  0.40188 0.33438
 -11  -8 -11  0.30799 0.26589
   0   9  11  43.2347 0.35000
  -1  -9 -11  87.7434 0.54153
   1   9  11  89.5109 0.65803
   2   9  11  11.3943 0.18734
  -2  -9 -11  11.2124 0.17694
  -3  -9 -11  51.1328 0.46815
   3   9  11  50.8192 0.47553
  -4  -9 -11  7.60940 0.20970
   4   9  11  6.85852 0.20548
  -5  -9 -11  37.6744 0.46306
   5   9  11  37.8723 0.53429
   6   9  11  18.2129 0.44882
  -6  -9 -11  19.1604 0.39452
  -7  -9 -11  25.3447 0.54653
   7   9  11  26.6427 0.68472
   8   9  11  1.04698 0.26342
  -8  -9 -11  1.34358 0.20818
  -9  -9 -11  4.20474 0.33711
   9   9  11  4.39086 0.44036
  10   9  11  2.23354 0.38678
 -10  -9 -11  2.12157 0.28253
 -11  -9 -11  4.17118 0.53324
  11   9  11  4.46536 0.65545
   0  10  11  62.0700 0.49652
  -1 -10 -11  100.384 0.70979
   1  10  11  104.461 0.78617
  -2 -10 -11  35.9461 0.36363
   2  10  11  36.0403 0.39031
   3  10  11  60.7510 0.63303
  -3 -10 -11  60.9089 0.61116
  -4 -10 -11  4.95828 0.18820
   4  10  11  5.01241 0.19860
  -5 -10 -11  55.8631 0.74910
   5  10  11  55.3850 0.80364
   6  10  11  5.07671 0.29770
  -6 -10 -11  4.77606 0.25367
  -7 -10 -11  17.2822 0.53017
   7  10  11  17.3525 0.61504
  -8 -10 -11  12.3198 0.48340
   8  10  11  12.1173 0.61891
   9  10  11  4.67518 0.48167
  -9 -10 -11  4.42793 0.35607
  10  10  11  5.01851 0.54921
 -10 -10 -11  4.84672 0.41640
   0  11  11  1.46291 0.10939
   1  11  11  0.66916 0.10422
  -1 -11 -11  0.97650 0.11157
   2  11  11  49.0304 0.53721
  -2 -11 -11  48.4521 0.56169
   3  11  11  5.17869 0.19780
  -3 -11 -11  4.66046 0.18973
  -4 -11 -11  46.5816 0.65071
   4  11  11  45.8116 0.65348
   5  11  11  18.8633 0.48591
  -5 -11 -11  18.5914 0.47395
   6  11  11  8.91996 0.42690
  -6 -11 -11  9.26407 0.41633
   7  11  11  2.10652 0.29149
  -7 -11 -11  2.02828 0.26045
  -8 -11 -11  7.92637 0.44575
   8  11  11  8.01291 0.54810
   9  11  11  0.38067 0.34982
  -9 -11 -11  0.35772 0.22962
 -10 -11 -11  2.18523 0.38027
  10  11  11  2.09206 0.54157
   0  12  11  127.908 1.26217
  -1 -12 -11  9.02514 0.29170
   1  12  11  9.41810 0.29970
   2  12  11  25.3421 0.43731
  -2 -12 -11  24.5931 0.47422
   3  12  11  7.41208 0.29323
  -3 -12 -11  7.06775 0.32362
   4  12  11  2.10580 0.21809
  -4 -12 -11  2.06783 0.23420
   5  12  11  7.87222 0.48741
  -5 -12 -11  7.88858 0.40347
   6  12  11  8.17597 0.57934
  -6 -12 -11  7.83444 0.40278
  -7 -12 -11  6.18534 0.44502
   7  12  11  6.07198 0.47803
   8  12  11  10.1856 0.63370
  -8 -12 -11  10.0517 0.52980
  -9 -12 -11  0.23735 0.23165
   9  12  11  0.28410 0.34134
   0  13  11  25.6529 0.51359
   1  13  11  8.38187 0.33090
  -1 -13 -11  8.41321 0.33996
   2  13  11  12.8894 0.41235
  -2 -13 -11  12.3103 0.49199
   3  13  11  12.6103 0.40816
  -3 -13 -11  12.2064 0.50821
  -4 -13 -11  1.99212 0.29988
   4  13  11  2.50817 0.26004
   5  13  11  4.97786 0.41947
  -5 -13 -11  4.55154 0.37582
   6  13  11  5.03075 0.47969
  -6 -13 -11  5.83139 0.47622
  -7 -13 -11  1.31458 0.29881
   7  13  11  1.24687 0.34062
   8  13  11  0.05236 0.27675
  -9 -13 -11  0.88432 0.32440
   9  13  11  0.83813 0.39378
   0  14  11  26.7656 0.61281
  -1 -14 -11  11.8627 0.48050
   1  14  11  12.0497 0.42655
  -2 -14 -11  9.64336 0.53818
   2  14  11  9.32230 0.43287
   3  14  11  3.32465 0.31302
  -3 -14 -11  3.32413 0.33638
  -4 -14 -11  22.1691 0.85548
   4  14  11  21.7802 0.75080
   5  14  11  11.2550 0.66745
  -5 -14 -11  11.8156 0.64418
   6  14  11  7.03367 0.64150
  -6 -14 -11  7.16150 0.55179
  -7 -14 -11  1.53498 0.33419
   7  14  11  1.59898 0.38393
   8  14  11  1.25188 0.38509
  -8 -14 -11  1.34475 0.34742
   0  15  11  2.68224 0.27029
   1  15  11  7.50139 0.44066
  -1 -15 -11  7.49123 0.49768
  -2 -15 -11  13.9804 0.58889
   2  15  11  13.5221 0.55828
   3  15  11  6.20276 0.48028
  -3 -15 -11  6.36474 0.51490
  -4 -15 -11  3.08227 0.42516
   4  15  11  2.73402 0.32763
  -5 -15 -11  1.79531 0.38228
   5  15  11  1.92567 0.38524
  -6 -15 -11  3.41522 0.45015
   6  15  11  4.18981 0.56335
  -7 -15 -11  3.06549 0.50143
   7  15  11  3.13792 0.50195
   0  16  11  0.40019 0.23522
  -1 -16 -11  5.43139 0.48306
   1  16  11  5.20161 0.44081
  -2 -16 -11  4.93482 0.41796
   2  16  11  5.06208 0.46856
  -3 -16 -11  19.6628 0.98488
   3  16  11  20.0175 0.84299
  -4 -16 -11  0.53703 0.28073
   4  16  11  0.57613 0.26655
   5  16  11  4.01973 0.51993
  -5 -16 -11  4.51109 0.58140
   6  16  11  2.05894 0.44558
  -6 -16 -11  1.77036 0.39316
   0  17  11  2.05741 0.34290
  -1 -17 -11  8.48403 0.57605
   1  17  11  8.60021 0.58092
  -2 -17 -11  0.69544 0.28326
   2  17  11  0.75365 0.30656
   3  17  11  1.25793 0.33949
  -3 -17 -11  1.11094 0.33706
   4  17  11  4.01314 0.49715
  -4 -17 -11  4.64289 0.56466
  -5 -17 -11  4.55294 0.70791
   5  17  11  4.10001 0.70354
   0  18  11  3.12933 0.44245
   1  18  11  5.38844 0.54294
  -1 -18 -11  5.63429 0.52779
   2  18  11  2.39904 0.42148
  -2 -18 -11  2.70610 0.42858
  -3 -18 -11  1.01619 0.36382
   3  18  11  1.05793 0.36010
   4  18  11  0.28925 0.31466
  -4 -18 -11  0.13869 0.33126
   0  19  11  0.60805 0.32450
  -1 -19 -11  1.43394 0.50527
   1  19  11  1.48604 0.37911
   0   0  12  922.359 4.93231
   1   0  12  766.734 3.03780
   2   0  12  15.2099 0.15949
   3   0  12  203.433 0.95165
   4   0  12  2.44688 0.08731
   5   0  12  151.654 0.88662
   6   0  12  55.4013 0.47575
   7   0  12  294.473 1.99236
   8   0  12  0.64977 0.13414
   9   0  12  16.0283 0.49814
  10   0  12  3.65355 0.39936
  11   0  12  0.30626 0.28322
  12   0  12  0.09335 0.27589
   0   1  12  550.613 2.28612
   1   1  12  55.6081 0.32334
  -1  -1 -12  57.4421 0.32663
   2   1  12  660.926 2.76036
  -2  -1 -12  668.681 3.02558
  -3  -1 -12  565.009 2.39728
   3   1  12  563.669 2.46169
  -4  -1 -12  555.590 2.55141
   4   1  12  549.352 2.72336
   5   1  12  200.058 1.19983
  -5  -1 -12  202.249 1.14616
  -6  -1 -12  113.101 0.78355
   6   1  12  111.616 0.81869
   7   1  12  0.63912 0.12019
  -7  -1 -12  0.47844 0.10343
  -8  -1 -12  1.62836 0.15527
   8   1  12  1.46615 0.16712
  -9  -1 -12  5.82633 0.34165
   9   1  12  5.68365 0.38821
  10   1  12  24.8623 0.88194
 -10  -1 -12  25.2145 0.81757
  11   1  12  4.19037 0.46615
 -11  -1 -12  4.29687 0.43147
 -12  -1 -12  1.88540 0.42953
  12   1  12  1.59932 0.42677
   0   2  12  1317.36 5.20862
   1   2  12  401.734 1.70294
  -1  -2 -12  403.444 1.75502
   2   2  12  760.843 3.37049
  -2  -2 -12  750.587 3.13901
   3   2  12  49.0693 0.37158
  -3  -2 -12  51.8000 0.34052
  -4  -2 -12  31.4059 0.27576
   4   2  12  29.4962 0.27486
   5   2  12  265.301 1.47947
  -5  -2 -12  264.628 1.40577
   6   2  12  105.453 0.82136
  -6  -2 -12  106.227 0.72825
   7   2  12  55.1955 0.65439
  -7  -2 -12  55.5601 0.55212
   8   2  12  88.5657 1.19777
  -8  -2 -12  88.5512 0.94358
   9   2  12  2.33020 0.26953
  -9  -2 -12  2.63614 0.27340
  10   2  12  7.23102 0.51688
 -10  -2 -12  7.03268 0.43913
 -11  -2 -12  9.22966 0.64511
  11   2  12  8.23769 0.61859
 -12  -2 -12  1.30304 0.40190
  12   2  12  1.21439 0.44204
   0   3  12  237.146 1.10144
   1   3  12  1038.21 4.51890
  -1  -3 -12  1039.10 4.24773
   2   3  12  200.977 1.00278
  -2  -3 -12  197.554 0.98595
   3   3  12  41.3699 0.33243
  -3  -3 -12  42.9784 0.31118
  -4  -3 -12  55.4621 0.38870
   4   3  12  55.1793 0.44093
   5   3  12  220.712 1.56028
  -5  -3 -12  221.793 1.20236
   6   3  12  16.4728 0.27082
  -6  -3 -12  15.8022 0.23744
  -7  -3 -12  112.787 0.92907
   7   3  12  114.198 1.19829
  -8  -3 -12  91.1953 1.03117
   8   3  12  90.9842 1.31935
   9   3  12  21.9912 0.69511
  -9  -3 -12  22.0362 0.60223
  10   3  12  1.47835 0.27733
 -10  -3 -12  1.15903 0.24866
  11   3  12  3.18314 0.42961
 -11  -3 -12  3.00254 0.38062
 -12  -3 -12  2.46456 0.44045
  12   3  12  2.90186 0.55895
   0   4  12  117.754 0.67043
  -1  -4 -12  53.1089 0.36795
   1   4  12  55.4339 0.36840
   2   4  12  570.791 2.71704
  -2  -4 -12  567.894 2.49189
  -3  -4 -12  299.263 1.46067
   3   4  12  302.341 1.60038
   4   4  12  254.534 1.56499
  -4  -4 -12  253.268 1.31595
   5   4  12  211.438 1.50670
  -5  -4 -12  214.604 1.20596
   6   4  12  40.3614 0.47588
  -6  -4 -12  40.1638 0.40849
   7   4  12  64.3022 0.81723
  -7  -4 -12  64.0865 0.61759
   8   4  12  0.61130 0.17667
  -8  -4 -12  0.69766 0.13499
  -9  -4 -12  1.89405 0.22908
   9   4  12  1.69570 0.26370
  10   4  12  18.8809 0.71976
 -10  -4 -12  18.4433 0.63299
  11   4  12  6.36135 0.56711
 -11  -4 -12  6.57482 0.52368
  12   4  12  2.84044 0.65886
 -12  -4 -12  2.71153 0.49515
   0   5  12  1579.33 6.63542
  -1  -5 -12  446.389 2.20806
   1   5  12  450.338 2.13702
   2   5  12  20.4909 0.22170
  -2  -5 -12  20.6292 0.20395
   3   5  12  7.09995 0.13819
  -3  -5 -12  7.15443 0.13332
  -4  -5 -12  12.6406 0.17636
   4   5  12  12.6204 0.21291
   5   5  12  95.2194 0.75225
  -5  -5 -12  95.2069 0.61122
  -6  -5 -12  137.450 0.97959
   6   5  12  138.511 1.21647
   7   5  12  70.5818 0.90403
  -7  -5 -12  69.9668 0.68253
   8   5  12  39.1007 0.88381
  -8  -5 -12  38.2406 0.61297
  -9  -5 -12  0.68087 0.17536
   9   5  12  0.55700 0.24010
  10   5  12  9.22526 0.54517
 -10  -5 -12  9.18042 0.48175
 -11  -5 -12  1.09927 0.28654
  11   5  12  1.02957 0.33106
 -12  -5 -12  2.98923 0.67739
  12   5  12  3.20957 0.78640
   0   6  12  256.621 1.31096
  -1  -6 -12  183.773 1.02966
   1   6  12  183.445 1.04261
  -2  -6 -12  188.710 1.09224
   2   6  12  189.834 1.13976
   3   6  12  314.353 1.87590
  -3  -6 -12  314.451 1.62352
  -4  -6 -12  77.2597 0.53461
   4   6  12  78.1453 0.62080
   5   6  12  58.1030 0.54951
  -5  -6 -12  59.1216 0.46064
  -6  -6 -12  84.2487 0.70284
   6   6  12  83.4088 0.84740
   7   6  12  22.6496 0.48083
  -7  -6 -12  23.7243 0.38683
   8   6  12  7.89531 0.42485
  -8  -6 -12  7.91761 0.32883
   9   6  12  5.70529 0.41088
  -9  -6 -12  6.46256 0.37502
 -10  -6 -12  24.3173 0.74075
  10   6  12  25.6258 0.95475
  11   6  12  1.16946 0.41336
 -11  -6 -12  1.05719 0.26339
   0   7  12  185.256 0.99640
  -1  -7 -12  49.2343 0.37017
   1   7  12  50.6093 0.42937
  -2  -7 -12  156.314 0.92942
   2   7  12  154.278 1.01470
   3   7  12  170.068 1.10034
  -3  -7 -12  167.708 1.05685
  -4  -7 -12  147.896 0.91456
   4   7  12  152.319 1.08258
  -5  -7 -12  70.0039 0.56459
   5   7  12  70.7015 0.72913
   6   7  12  73.3511 0.84322
  -6  -7 -12  74.1214 0.67248
  -7  -7 -12  14.3609 0.33327
   7   7  12  14.6197 0.49812
   8   7  12  24.8195 0.71467
  -8  -7 -12  24.4141 0.57783
   9   7  12  20.4466 0.73010
  -9  -7 -12  20.3774 0.58276
  10   7  12  1.66340 0.34393
 -10  -7 -12  1.46291 0.26718
  11   7  12  2.31443 0.45881
 -11  -7 -12  2.33393 0.38905
   0   8  12  166.344 0.97998
   1   8  12  114.853 0.77517
  -1  -8 -12  117.380 0.71242
  -2  -8 -12  113.357 0.71870
   2   8  12  113.486 0.78065
  -3  -8 -12  43.9906 0.41727
   3   8  12  43.2023 0.39471
  -4  -8 -12  13.3017 0.23825
   4   8  12  12.8573 0.23942
  -5  -8 -12  39.7735 0.42199
   5   8  12  40.6029 0.50373
   6   8  12  25.4951 0.46922
  -6  -8 -12  25.3590 0.39493
  -7  -8 -12  28.7504 0.51115
   7   8  12  28.3174 0.74245
   8   8  12  75.2948 1.57529
  -8  -8 -12  75.8559 1.26857
   9   8  12  4.12106 0.42904
  -9  -8 -12  3.95196 0.30636
 -10  -8 -12  9.00142 0.46686
  10   8  12  8.48786 0.62431
  11   8  12  0.87699 0.40288
 -11  -8 -12  0.74420 0.29603
   0   9  12  78.2850 0.57307
   1   9  12  270.299 1.67151
  -1  -9 -12  272.726 1.46498
  -2  -9 -12  165.555 0.99131
   2   9  12  165.694 1.11272
   3   9  12  85.1130 0.75304
  -3  -9 -12  86.7663 0.69262
   4   9  12  113.338 1.05199
  -4  -9 -12  113.672 0.95275
  -5  -9 -12  96.9418 1.02162
   5   9  12  98.2421 1.08690
  -6  -9 -12  12.2844 0.33273
   6   9  12  11.8431 0.38144
  -7  -9 -12  35.5221 0.70714
   7   9  12  35.5970 0.89638
  -8  -9 -12  2.07184 0.24515
   8   9  12  2.15888 0.34443
   9   9  12  4.87552 0.46471
  -9  -9 -12  4.59780 0.34146
 -10  -9 -12  2.24785 0.29452
  10   9  12  2.17315 0.38942
   0  10  12  185.698 1.21381
   1  10  12  194.629 1.30258
  -1 -10 -12  192.947 1.21785
  -2 -10 -12  14.3599 0.22254
   2  10  12  14.4732 0.26206
  -3 -10 -12  87.9833 0.85778
   3  10  12  87.7556 0.87305
   4  10  12  21.3040 0.38037
  -4 -10 -12  21.3029 0.38867
  -5 -10 -12  52.4444 0.72305
   5  10  12  53.3311 0.85059
  -6 -10 -12  34.8283 0.70229
   6  10  12  34.0692 0.81499
  -7 -10 -12  33.4771 0.79987
   7  10  12  34.7979 0.97531
  -8 -10 -12  2.04648 0.27366
   8  10  12  2.12509 0.34904
   9  10  12  1.21185 0.31442
  -9 -10 -12  1.18692 0.25709
 -10 -10 -12  3.25363 0.37321
  10  10  12  3.46426 0.52163
   0  11  12  159.945 1.21446
   1  11  12  1.46877 0.12444
  -1 -11 -12  1.19710 0.12628
   2  11  12  21.6912 0.35339
  -2 -11 -12  21.9720 0.42481
  -3 -11 -12  59.0138 0.76154
   3  11  12  59.3919 0.73325
   4  11  12  3.90840 0.23026
  -4 -11 -12  4.01679 0.22404
  -5 -11 -12  20.0879 0.50446
   5  11  12  19.5496 0.52091
  -6 -11 -12  25.8425 0.69018
   6  11  12  25.7046 0.74568
   7  11  12  3.66807 0.34877
  -7 -11 -12  3.38166 0.29851
  -8 -11 -12  8.22771 0.44543
   8  11  12  7.52306 0.55023
  -9 -11 -12  7.44887 0.46886
   9  11  12  7.61013 0.71746
 -10 -11 -12  2.36756 0.37158
  10  11  12  3.15659 0.66773
   0  12  12  19.7997 0.38177
  -1 -12 -12  19.6489 0.42438
   1  12  12  20.0625 0.41015
  -2 -12 -12  46.1734 0.70068
   2  12  12  46.5418 0.68490
  -3 -12 -12  91.1679 1.34961
   3  12  12  91.2548 1.25788
  -4 -12 -12  39.3755 0.77208
   4  12  12  37.3457 0.78801
  -5 -12 -12  61.8836 1.36584
   5  12  12  62.7230 1.48814
  -6 -12 -12  7.01545 0.42176
   6  12  12  7.19142 0.54241
   7  12  12  3.43676 0.38940
  -7 -12 -12  3.28647 0.33511
  -8 -12 -12  0.72785 0.26176
   8  12  12  0.68864 0.28343
   9  12  12  2.32998 0.54838
  -9 -12 -12  2.50239 0.38610
   0  13  12  24.5616 0.51227
  -1 -13 -12  52.3812 0.91429
   1  13  12  53.1681 0.85931
  -2 -13 -12  13.1988 0.51575
   2  13  12  13.3111 0.41265
   3  13  12  5.22734 0.30316
  -3 -13 -12  4.81883 0.34996
   4  13  12  5.84989 0.37239
  -4 -13 -12  5.16002 0.41174
  -5 -13 -12  5.36678 0.44819
   5  13  12  5.53954 0.44480
  -6 -13 -12  0.19070 0.23539
   6  13  12  0.24717 0.26131
   7  13  12  13.7400 0.78705
  -7 -13 -12  13.1929 0.67331
  -8 -13 -12  8.33270 0.59563
   8  13  12  8.26906 0.69268
   9  13  12  2.31459 0.57990
  -9 -13 -12  2.13805 0.38989
   0  14  12  83.9725 1.47939
   1  14  12  29.2726 0.67479
  -1 -14 -12  28.2791 0.73035
   2  14  12  53.8300 1.11545
  -2 -14 -12  54.1832 1.43266
  -3 -14 -12  1.16264 0.25396
   3  14  12  1.38762 0.25123
   4  14  12  7.64491 0.45409
  -4 -14 -12  7.32416 0.54683
  -5 -14 -12  4.61825 0.48574
   5  14  12  4.69259 0.47054
  -6 -14 -12  11.8559 0.72624
   6  14  12  12.1158 0.79736
  -7 -14 -12  6.31967 0.54405
   7  14  12  6.88722 0.64421
  -8 -14 -12  4.88864 0.51164
   8  14  12  4.95044 0.63722
   0  15  12  21.4387 0.65768
   1  15  12  19.1335 0.61935
  -1 -15 -12  18.7348 0.63327
   2  15  12  4.00770 0.35170
  -2 -15 -12  3.72787 0.42389
  -3 -15 -12  19.4159 0.90693
   3  15  12  19.2469 0.74617
   4  15  12  7.55130 0.51518
  -4 -15 -12  8.40730 0.67071
   5  15  12  12.3306 0.75439
  -5 -15 -12  12.1303 0.76018
  -6 -15 -12  8.20222 0.63465
   6  15  12  8.01464 0.72923
   7  15  12  1.21819 0.38956
  -7 -15 -12  1.30070 0.42985
   0  16  12  24.9366 0.83345
   1  16  12  6.73931 0.50812
  -1 -16 -12  6.50148 0.47698
   2  16  12  13.1265 0.70374
  -2 -16 -12  12.4414 0.74083
  -3 -16 -12  3.64317 0.45858
   3  16  12  3.28593 0.38475
   4  16  12  7.38831 0.55175
  -4 -16 -12  8.13334 0.62248
   5  16  12  1.81490 0.41617
  -5 -16 -12  1.72905 0.41645
  -6 -16 -12  5.19684 0.61903
   6  16  12  4.75081 0.58868
   0  17  12  0.87065 0.31797
  -1 -17 -12  1.84882 0.35972
   1  17  12  1.53178 0.32354
   2  17  12  3.13860 0.43607
  -2 -17 -12  3.25078 0.42186
  -3 -17 -12  4.47113 0.57665
   3  17  12  5.19417 0.54705
  -4 -17 -12  6.27977 0.65958
   4  17  12  6.88731 0.64044
   5  17  12  2.77616 0.62771
  -5 -17 -12  2.96036 0.60909
   0  18  12  3.71436 0.47506
  -1 -18 -12  1.86111 0.38226
   1  18  12  1.71916 0.38128
   2  18  12  1.82064 0.39501
  -2 -18 -12  1.96789 0.38299
   3  18  12  0.46573 0.31681
  -3 -18 -12  0.57723 0.32871
   0  19  12  0.07412 1.00684
   1   0  13  172.536 0.80460
   2   0  13  710.316 3.10424
   3   0  13  160.540 0.80837
   4   0  13  228.743 1.16095
   5   0  13  198.569 1.11798
   6   0  13  44.5453 0.42647
   7   0  13  214.002 1.58631
   8   0  13  15.9426 0.39603
   9   0  13  5.22223 0.32134
  10   0  13  29.4047 1.04107
  11   0  13  17.3815 0.90019
  12   0  13  1.00038 0.35880
   0   1  13  627.831 2.51009
  -1  -1 -13  715.155 2.96287
   1   1  13  726.956 2.96201
  -2  -1 -13  145.897 0.79946
   2   1  13  144.801 0.75608
  -3  -1 -13  29.6197 0.23830
   3   1  13  27.6593 0.23503
  -4  -1 -13  39.0470 0.34003
   4   1  13  39.2004 0.33589
  -5  -1 -13  38.9269 0.35597
   5   1  13  38.3177 0.36633
   6   1  13  56.6956 0.52515
  -6  -1 -13  57.7051 0.49707
  -7  -1 -13  116.761 0.97656
   7   1  13  120.078 1.11379
  -8  -1 -13  45.3612 0.67303
   8   1  13  45.3435 0.76072
   9   1  13  4.25937 0.30618
  -9  -1 -13  4.34814 0.30580
 -10  -1 -13  1.72041 0.29256
  10   1  13  1.84987 0.34157
  11   1  13  1.83354 0.36196
 -11  -1 -13  1.88344 0.34252
  12   1  13  1.92004 0.49204
 -12  -1 -13  2.06072 0.44988
   0   2  13  614.377 2.53414
   1   2  13  22.7952 0.19132
  -1  -2 -13  22.8482 0.20141
   2   2  13  292.161 1.49397
  -2  -2 -13  291.002 1.33082
  -3  -2 -13  75.0650 0.48347
   3   2  13  74.7500 0.49693
   4   2  13  110.730 0.71018
  -4  -2 -13  107.918 0.66404
  -5  -2 -13  12.9373 0.20186
   5   2  13  11.6662 0.19405
   6   2  13  89.3779 0.74190
  -6  -2 -13  90.0959 0.66448
   7   2  13  25.8136 0.41655
  -7  -2 -13  26.2928 0.36914
  -8  -2 -13  6.58770 0.24511
   8   2  13  5.99146 0.32086
   9   2  13  0.10865 0.19832
  -9  -2 -13  0.30021 0.19859
  10   2  13  3.06047 0.37211
 -10  -2 -13  2.55962 0.30458
  11   2  13  1.50571 0.35553
 -11  -2 -13  1.26696 0.31494
  12   2  13  0.23720 0.36043
 -12  -2 -13  0.34081 0.34031
   0   3  13  0.38867 0.04216
  -1  -3 -13  81.0006 0.47759
   1   3  13  80.2026 0.49148
  -2  -3 -13  199.350 1.00405
   2   3  13  200.744 1.06873
  -3  -3 -13  70.0827 0.44174
   3   3  13  73.1230 0.51083
   4   3  13  23.5342 0.27127
  -4  -3 -13  25.6816 0.24842
  -5  -3 -13  77.3629 0.54791
   5   3  13  79.5071 0.65105
  -6  -3 -13  52.6170 0.47270
   6   3  13  50.7307 0.54796
   7   3  13  1.07349 0.15541
  -7  -3 -13  1.30075 0.12607
  -8  -3 -13  13.3982 0.33603
   8   3  13  12.9477 0.43890
  -9  -3 -13  21.4356 0.59120
   9   3  13  22.2238 0.67968
 -10  -3 -13  2.32052 0.30180
  10   3  13  2.03065 0.30994
 -11  -3 -13  1.06843 0.30199
  11   3  13  1.02896 0.32646
  12   3  13  0.62522 0.43073
 -12  -3 -13  0.60684 0.35661
   0   4  13  194.370 1.05605
  -1  -4 -13  489.529 2.35999
   1   4  13  484.150 2.23681
  -2  -4 -13  86.1735 0.50590
   2   4  13  83.9379 0.54451
  -3  -4 -13  220.967 1.12925
   3   4  13  220.853 1.25690
  -4  -4 -13  26.6861 0.24610
   4   4  13  26.0571 0.30411
   5   4  13  62.9827 0.60487
  -5  -4 -13  62.2870 0.48048
  -6  -4 -13  27.5094 0.33878
   6   4  13  27.1582 0.42655
  -7  -4 -13  80.2860 0.74564
   7   4  13  78.2472 0.95836
  -8  -4 -13  25.1791 0.45193
   8   4  13  23.9210 0.60486
   9   4  13  11.1472 0.51247
  -9  -4 -13  11.2675 0.46549
 -10  -4 -13  7.21938 0.46005
  10   4  13  7.41483 0.49879
 -11  -4 -13  2.28423 0.39412
  11   4  13  2.34485 0.39668
 -12  -4 -13  1.56056 0.44598
  12   4  13  1.43204 0.53060
   0   5  13  9.22595 0.14363
  -1  -5 -13  49.2524 0.37574
   1   5  13  50.2930 0.36038
  -2  -5 -13  82.6413 0.54940
   2   5  13  81.8470 0.54443
  -3  -5 -13  430.235 2.20103
   3   5  13  428.224 2.28929
   4   5  13  139.331 1.03446
  -4  -5 -13  139.870 0.85127
  -5  -5 -13  157.247 0.93635
   5   5  13  157.486 1.19010
  -6  -5 -13  28.5656 0.33806
   6   5  13  28.4344 0.40786
  -7  -5 -13  6.68771 0.21299
   7   5  13  6.74907 0.29666
   8   5  13  2.40703 0.28014
  -8  -5 -13  2.31538 0.19698
  -9  -5 -13  13.0765 0.45676
   9   5  13  13.1057 0.60129
 -10  -5 -13  0.08311 0.20838
  10   5  13  0.05885 0.22405
  11   5  13  1.96915 0.41525
 -11  -5 -13  2.04613 0.33945
   0   6  13  52.6461 0.37862
   1   6  13  187.109 1.05837
  -1  -6 -13  182.913 1.11298
  -2  -6 -13  116.263 0.73990
   2   6  13  115.490 0.81686
   3   6  13  61.6914 0.53063
  -3  -6 -13  61.9508 0.45316
   4   6  13  225.894 1.49951
  -4  -6 -13  223.127 1.20879
  -5  -6 -13  172.483 1.10871
   5   6  13  173.043 1.26988
   6   6  13  30.5396 0.43219
  -6  -6 -13  29.2914 0.37570
   7   6  13  14.2085 0.42155
  -7  -6 -13  14.3427 0.32923
   8   6  13  12.8512 0.52247
  -8  -6 -13  12.9602 0.38562
   9   6  13  0.05451 0.21916
  -9  -6 -13  0.17046 0.17222
  10   6  13  12.9572 0.77070
 -10  -6 -13  12.6966 0.57080
 -11  -6 -13  2.69038 0.37370
  11   6  13  2.58534 0.52103
   0   7  13  82.2052 0.57838
   1   7  13  113.665 0.80245
  -1  -7 -13  112.160 0.69698
  -2  -7 -13  0.49623 0.06445
   2   7  13  0.68310 0.08168
   3   7  13  54.6767 0.49148
  -3  -7 -13  53.5252 0.47314
   4   7  13  37.7661 0.40915
  -4  -7 -13  36.9822 0.34333
   5   7  13  43.7099 0.53712
  -5  -7 -13  42.8454 0.43134
  -6  -7 -13  4.63745 0.17050
   6   7  13  4.40929 0.20188
   7   7  13  14.5617 0.50378
  -7  -7 -13  13.5557 0.33596
  -8  -7 -13  12.9787 0.42558
   8   7  13  12.9093 0.52644
   9   7  13  8.07034 0.54167
  -9  -7 -13  7.53862 0.43168
 -10  -7 -13  10.2690 0.54789
  10   7  13  10.3317 0.66020
 -11  -7 -13  0.46432 0.28678
  11   7  13  0.48636 0.37212
   0   8  13  1.11152 0.07675
  -1  -8 -13  36.1030 0.30787
   1   8  13  37.2614 0.38623
  -2  -8 -13  5.92664 0.13662
   2   8  13  6.41481 0.13754
   3   8  13  30.2709 0.34625
  -3  -8 -13  30.3409 0.33761
   4   8  13  36.6713 0.42992
  -4  -8 -13  38.3778 0.44677
   5   8  13  12.2318 0.29364
  -5  -8 -13  12.9774 0.22087
   6   8  13  14.4317 0.37102
  -6  -8 -13  14.5926 0.31763
  -7  -8 -13  13.3623 0.38074
   7   8  13  13.2193 0.52421
  -8  -8 -13  5.80661 0.35326
   8   8  13  5.48330 0.43566
  -9  -8 -13  0.62207 0.20046
   9   8  13  0.82694 0.27596
 -10  -8 -13  1.90201 0.27343
  10   8  13  1.87729 0.37188
  11   8  13  0.97349 0.41747
 -11  -8 -13  0.91307 0.31099
   0   9  13  171.918 1.06618
  -1  -9 -13  127.859 0.80488
   1   9  13  126.292 0.91894
  -2  -9 -13  83.5798 0.60937
   2   9  13  82.5814 0.67537
  -3  -9 -13  20.3149 0.31116
   3   9  13  19.9178 0.28372
  -4  -9 -13  20.1961 0.32713
   4   9  13  20.0324 0.34841
   5   9  13  35.7070 0.55959
  -5  -9 -13  35.5869 0.54412
  -6  -9 -13  3.57047 0.21353
   6   9  13  3.72899 0.25685
   7   9  13  15.6651 0.55252
  -7  -9 -13  15.7709 0.46908
   8   9  13  24.0681 0.91265
  -8  -9 -13  24.1071 0.71987
  -9  -9 -13  3.99510 0.34260
   9   9  13  4.46905 0.45699
  10   9  13  0.43689 0.29878
 -10  -9 -13  0.51201 0.22206
   0  10  13  22.5400 0.31818
  -1 -10 -13  75.8589 0.63182
   1  10  13  75.8366 0.62064
   2  10  13  78.1893 0.74527
  -2 -10 -13  77.8142 0.65466
   3  10  13  3.88915 0.20215
  -3 -10 -13  4.02976 0.17964
  -4 -10 -13  16.3755 0.33325
   4  10  13  15.7617 0.36670
   5  10  13  24.1605 0.54092
  -5 -10 -13  25.0034 0.50231
  -6 -10 -13  25.0746 0.61156
   6  10  13  24.3755 0.65594
  -7 -10 -13  15.1082 0.53358
   7  10  13  15.4516 0.58022
   8  10  13  10.4790 0.67657
  -8 -10 -13  10.7472 0.47086
  -9 -10 -13  1.09180 0.24627
   9  10  13  1.26427 0.32115
  10  10  13  3.59701 0.51790
 -10 -10 -13  3.85911 0.40018
   0  11  13  62.8491 0.65098
   1  11  13  1.90043 0.13729
  -1 -11 -13  1.71786 0.13792
  -2 -11 -13  0.98238 0.14583
   2  11  13  1.03289 0.12739
   3  11  13  130.642 1.35749
  -3 -11 -13  129.789 1.58025
  -4 -11 -13  18.1480 0.40807
   4  11  13  19.1939 0.49338
  -5 -11 -13  15.5891 0.49214
   5  11  13  15.3700 0.49884
   6  11  13  34.1635 0.96514
  -6 -11 -13  34.3778 0.81122
  -7 -11 -13  2.51477 0.27030
   7  11  13  2.57307 0.31865
   8  11  13  4.15983 0.43494
  -8 -11 -13  4.49795 0.35413
   9  11  13  4.56363 0.54226
  -9 -11 -13  4.81810 0.40477
  10  11  13  0.50646 0.42960
 -10 -11 -13  0.42272 0.31668
   0  12  13  55.9138 0.76218
  -1 -12 -13  12.3315 0.34583
   1  12  13  12.9652 0.35895
   2  12  13  45.1555 0.71224
  -2 -12 -13  44.1029 0.67515
   3  12  13  29.8507 0.60351
  -3 -12 -13  30.0915 0.75246
   4  12  13  4.45796 0.35380
  -4 -12 -13  4.51488 0.30332
  -5 -12 -13  4.00976 0.36700
   5  12  13  4.00071 0.38926
   6  12  13  11.6653 0.64943
  -6 -12 -13  11.3064 0.52019
  -7 -12 -13  2.67629 0.32787
   7  12  13  2.90761 0.39714
  -8 -12 -13  3.49106 0.35199
   8  12  13  3.57270 0.44806
  -9 -12 -13  2.35542 0.37034
   9  12  13  2.49805 0.63508
   0  13  13  2.30268 0.22008
   1  13  13  9.04778 0.36198
  -1 -13 -13  8.98394 0.40143
   2  13  13  7.31137 0.32781
  -2 -13 -13  7.03024 0.40303
   3  13  13  7.92740 0.38083
  -3 -13 -13  9.08672 0.45171
  -4 -13 -13  11.4930 0.58759
   4  13  13  10.9731 0.55702
   5  13  13  9.30687 0.54099
  -5 -13 -13  9.30913 0.60272
   6  13  13  4.57133 0.48298
  -6 -13 -13  4.48746 0.43877
  -7 -13 -13  5.89425 0.51164
   7  13  13  6.82351 0.62756
  -8 -13 -13  0.39991 0.26945
   8  13  13  0.40819 0.32349
   0  14  13  3.67490 0.30316
   1  14  13  4.11776 0.29586
  -1 -14 -13  4.11887 0.32131
  -2 -14 -13  7.60430 0.52674
   2  14  13  7.75284 0.43212
   3  14  13  5.61335 0.38982
  -3 -14 -13  5.56636 0.42229
  -4 -14 -13  9.56970 0.59345
   4  14  13  9.76619 0.55998
   5  14  13  0.28609 0.26231
  -5 -14 -13  0.30433 0.27004
   6  14  13  1.48433 0.39133
  -6 -14 -13  1.62043 0.34311
  -7 -14 -13  3.27330 0.45301
   7  14  13  2.85455 0.47203
   8  14  13  0.03883 0.33538
  -8 -14 -13  0.13801 0.28077
   0  15  13  59.7993 1.32024
  -1 -15 -13  12.3614 0.52951
   1  15  13  12.2260 0.51187
   2  15  13  9.37844 0.49245
  -2 -15 -13  8.98741 0.60385
   3  15  13  8.51380 0.52518
  -3 -15 -13  7.93970 0.58787
  -4 -15 -13  2.99928 0.46091
   4  15  13  2.77776 0.38269
  -5 -15 -13  3.71762 0.49277
   5  15  13  4.19636 0.50691
   6  15  13  8.52332 0.76924
  -6 -15 -13  8.38945 0.65612
  -7 -15 -13  0.33929 0.35132
   7  15  13  0.34892 0.32864
   0  16  13  3.29528 0.39511
   1  16  13  3.39470 0.37885
  -1 -16 -13  3.77530 0.38705
   2  16  13  11.1756 0.62591
  -2 -16 -13  10.7710 0.68381
  -3 -16 -13  0.34235 0.27802
   3  16  13  0.26799 0.24120
   4  16  13  8.68045 0.67741
  -4 -16 -13  8.76671 0.64258
   5  16  13  15.9545 0.92510
  -5 -16 -13  15.8122 0.93269
   6  16  13  0.68704 0.36144
  -6 -16 -13  0.58341 0.34953
   0  17  13  6.31959 0.53649
  -1 -17 -13  2.86130 0.40966
   1  17  13  2.86630 0.39475
   2  17  13  4.43511 0.50632
  -2 -17 -13  4.62211 0.54451
   3  17  13  1.27302 0.34814
  -3 -17 -13  1.53125 0.41837
   4  17  13  4.67743 0.64477
  -4 -17 -13  4.81319 0.55569
  -5 -17 -13  1.20048 0.43233
   5  17  13  1.04717 0.48377
   0  18  13  7.38997 0.67156
  -1 -18 -13  0.27227 0.26505
   1  18  13  0.28880 0.29286
   2  18  13  0.85223 0.33292
  -2 -18 -13  0.82526 0.36038
  -3 -18 -13  0.71156 0.34984
   3  18  13  0.58231 0.32385
   0   0  14  770.171 4.46620
   1   0  14  61.4306 0.37666
   2   0  14  1203.96 5.16235
   3   0  14  53.8625 0.36467
   4   0  14  146.083 0.82979
   5   0  14  35.9729 0.33733
   6   0  14  101.695 0.76175
   7   0  14  6.84737 0.21376
   8   0  14  52.3337 0.77116
   9   0  14  5.73310 0.34192
  10   0  14  0.71536 0.27323
  11   0  14  1.60845 0.38211
  12   0  14  1.43711 0.45675
   0   1  14  62.5776 0.37473
   1   1  14  36.3881 0.26224
  -1  -1 -14  36.7198 0.26283
   2   1  14  35.1759 0.27139
  -2  -1 -14  36.5796 0.29757
  -3  -1 -14  228.303 1.15987
   3   1  14  232.419 1.18298
  -4  -1 -14  171.980 0.98323
   4   1  14  174.226 1.00761
   5   1  14  247.422 1.44866
  -5  -1 -14  248.498 1.46380
   6   1  14  119.007 0.89289
  -6  -1 -14  117.549 0.85154
  -7  -1 -14  5.78242 0.21038
   7   1  14  5.68063 0.22159
   8   1  14  2.89263 0.21416
  -8  -1 -14  2.84625 0.20843
  -9  -1 -14  3.66665 0.30045
   9   1  14  3.87081 0.29967
  10   1  14  2.31683 0.37063
 -10  -1 -14  2.73938 0.34708
  11   1  14  8.17523 0.67161
 -11  -1 -14  7.47131 0.56476
 -12  -1 -14  7.75751 0.77975
  12   1  14  7.92677 0.83617
   0   2  14  565.806 2.39712
  -1  -2 -14  349.507 1.62991
   1   2  14  350.191 1.63532
   2   2  14  345.359 1.74639
  -2  -2 -14  349.305 1.59012
   3   2  14  608.254 2.91452
  -3  -2 -14  608.370 2.79377
   4   2  14  119.573 0.76552
  -4  -2 -14  119.007 0.72063
  -5  -2 -14  161.769 0.95457
   5   2  14  161.242 1.02597
  -6  -2 -14  181.202 1.16740
   6   2  14  177.952 1.32738
  -7  -2 -14  100.775 0.89246
   7   2  14  99.3870 1.04261
   8   2  14  5.58080 0.35760
  -8  -2 -14  5.57023 0.24248
  -9  -2 -14  33.0081 0.87846
   9   2  14  33.5688 0.92572
  10   2  14  7.89368 0.55652
 -10  -2 -14  8.14170 0.52212
  11   2  14  7.95080 0.62374
 -11  -2 -14  7.86208 0.62284
 -12  -2 -14  0.47450 0.35305
  12   2  14  0.46351 0.38672
   0   3  14  766.863 3.29255
   1   3  14  897.110 3.97349
  -1  -3 -14  893.305 3.89477
   2   3  14  232.635 1.24051
  -2  -3 -14  236.246 1.17004
   3   3  14  41.4274 0.35671
  -3  -3 -14  40.0539 0.30880
  -4  -3 -14  232.955 1.22959
   4   3  14  232.966 1.38250
   5   3  14  46.6783 0.43483
  -5  -3 -14  46.0232 0.39227
  -6  -3 -14  47.3510 0.46594
   6   3  14  46.1064 0.51637
  -7  -3 -14  49.3475 0.55568
   7   3  14  49.8394 0.71225
   8   3  14  25.5941 0.65070
  -8  -3 -14  26.0880 0.48174
   9   3  14  8.16142 0.45532
  -9  -3 -14  8.05240 0.40527
  10   3  14  5.60805 0.48949
 -10  -3 -14  5.49037 0.39501
 -11  -3 -14  0.76248 0.27066
  11   3  14  0.60482 0.30785
 -12  -3 -14  0.09234 0.31193
  12   3  14  0.11628 0.42041
   0   4  14  29.2482 0.25137
  -1  -4 -14  87.9071 0.58519
   1   4  14  88.1014 0.55704
   2   4  14  59.4304 0.44126
  -2  -4 -14  57.9044 0.39203
   3   4  14  40.6696 0.34777
  -3  -4 -14  39.1321 0.31367
   4   4  14  73.6011 0.58555
  -4  -4 -14  73.3873 0.50960
   5   4  14  87.0796 0.76082
  -5  -4 -14  86.3653 0.64321
   6   4  14  121.046 1.22240
  -6  -4 -14  120.768 0.91830
   7   4  14  28.6990 0.54608
  -7  -4 -14  28.9687 0.38741
  -8  -4 -14  5.28059 0.24866
   8   4  14  5.16327 0.32343
   9   4  14  11.4653 0.54850
  -9  -4 -14  11.1095 0.46961
  10   4  14  11.6886 0.59668
 -10  -4 -14  11.6848 0.59383
  11   4  14  10.8133 0.78822
 -11  -4 -14  10.6891 0.70751
   0   5  14  129.085 0.78317
  -1  -5 -14  391.859 2.01443
   1   5  14  394.914 2.01296
   2   5  14  112.091 0.71720
  -2  -5 -14  113.596 0.72828
   3   5  14  42.9025 0.38687
  -3  -5 -14  42.9289 0.34893
  -4  -5 -14  26.9696 0.28496
   4   5  14  27.5488 0.32971
   5   5  14  21.8556 0.33172
  -5  -5 -14  22.0114 0.25606
   6   5  14  41.3468 0.55623
  -6  -5 -14  42.7698 0.43732
   7   5  14  49.0179 0.80223
  -7  -5 -14  49.5047 0.57538
  -8  -5 -14  48.9920 0.79405
   8   5  14  48.1202 1.12331
   9   5  14  44.6114 1.11145
  -9  -5 -14  43.3062 0.93912
  10   5  14  0.80430 0.29130
 -10  -5 -14  0.81687 0.26721
  11   5  14  1.63142 0.41900
 -11  -5 -14  1.43506 0.39821
   0   6  14  281.235 1.53685
  -1  -6 -14  151.291 0.96505
   1   6  14  151.340 0.94752
  -2  -6 -14  272.435 1.55731
   2   6  14  276.175 1.65004
  -3  -6 -14  63.4864 0.46568
   3   6  14  62.1915 0.54765
   4   6  14  70.3199 0.65791
  -4  -6 -14  68.1390 0.51776
   5   6  14  41.6949 0.47518
  -5  -6 -14  41.6388 0.40056
  -6  -6 -14  67.0697 0.64613
   6   6  14  68.4146 0.71794
   7   6  14  25.5574 0.60284
  -7  -6 -14  24.9850 0.44147
   8   6  14  13.4308 0.54359
  -8  -6 -14  13.5975 0.42589
  -9  -6 -14  0.28103 0.18144
   9   6  14  0.23145 0.25669
 -10  -6 -14  2.23231 0.32159
  10   6  14  2.67500 0.42870
  11   6  14  1.06356 0.41959
 -11  -6 -14  1.29864 0.34087
   0   7  14  82.0933 0.58317
  -1  -7 -14  10.0085 0.14385
   1   7  14  10.6084 0.20384
   2   7  14  43.8447 0.44555
  -2  -7 -14  43.3351 0.36088
   3   7  14  69.8262 0.61841
  -3  -7 -14  70.1843 0.52822
   4   7  14  152.276 1.21868
  -4  -7 -14  153.337 0.99166
  -5  -7 -14  38.0848 0.40739
   5   7  14  38.1895 0.51613
   6   7  14  15.1814 0.35023
  -6  -7 -14  14.8295 0.28731
   7   7  14  23.6482 0.65979
  -7  -7 -14  23.6857 0.46207
  -8  -7 -14  24.7413 0.63970
   8   7  14  25.2869 0.81164
  -9  -7 -14  5.28979 0.38942
   9   7  14  5.35555 0.47288
  10   7  14  6.10116 0.55374
 -10  -7 -14  6.36462 0.47414
  11   7  14  0.77415 0.41387
 -11  -7 -14  0.55990 0.30952
   0   8  14  371.694 2.01002
  -1  -8 -14  113.540 0.66490
   1   8  14  114.795 0.85220
  -2  -8 -14  141.925 0.90928
   2   8  14  141.353 1.04623
  -3  -8 -14  46.7480 0.45354
   3   8  14  46.3540 0.46423
   4   8  14  9.67830 0.23839
  -4  -8 -14  9.97457 0.24310
  -5  -8 -14  20.7086 0.29223
   5   8  14  20.6891 0.38157
   6   8  14  92.7625 1.29983
  -6  -8 -14  93.6763 1.10231
   7   8  14  26.3434 0.76805
  -7  -8 -14  25.8093 0.58302
  -8  -8 -14  12.4775 0.57455
   8   8  14  12.0592 0.65345
   9   8  14  6.97780 0.54744
  -9  -8 -14  6.46860 0.43313
 -10  -8 -14  4.40077 0.36886
  10   8  14  4.48482 0.50261
  11   8  14  1.29068 0.46142
 -11  -8 -14  1.36762 0.33681
   0   9  14  26.9448 0.31330
   1   9  14  51.6164 0.49437
  -1  -9 -14  50.9411 0.43408
   2   9  14  144.888 1.09440
  -2  -9 -14  144.702 1.00142
   3   9  14  131.002 1.11203
  -3  -9 -14  130.579 1.08371
   4   9  14  165.420 1.49546
  -4  -9 -14  163.018 1.32234
  -5  -9 -14  44.3377 0.71268
   5   9  14  43.0584 0.67764
  -6  -9 -14  15.8113 0.44177
   6   9  14  15.4095 0.46496
   7   9  14  10.0421 0.51877
  -7  -9 -14  9.91974 0.42186
  -8  -9 -14  31.0162 0.80635
   8   9  14  30.4097 1.12919
   9   9  14  3.66836 0.43094
  -9  -9 -14  4.03683 0.34945
 -10  -9 -14  5.52869 0.45036
  10   9  14  6.07223 0.60906
   0  10  14  36.4254 0.43396
  -1 -10 -14  1.70092 0.11852
   1  10  14  2.06837 0.13316
  -2 -10 -14  91.1085 0.81838
   2  10  14  91.2391 0.85044
  -3 -10 -14  63.8964 0.76791
   3  10  14  63.7228 0.79530
   4  10  14  31.4106 0.53583
  -4 -10 -14  31.8864 0.52549
  -5 -10 -14  5.49127 0.30267
   5  10  14  5.21993 0.28699
   6  10  14  1.24301 0.22168
  -6 -10 -14  1.09301 0.19258
   7  10  14  8.65161 0.46687
  -7 -10 -14  8.61550 0.42041
  -8 -10 -14  6.53487 0.38527
   8  10  14  6.12361 0.49653
   9  10  14  3.99848 0.49809
  -9 -10 -14  3.98256 0.36085
 -10 -10 -14  1.64880 0.31145
  10  10  14  1.57339 0.40950
   0  11  14  9.15958 0.25627
  -1 -11 -14  105.005 0.97248
   1  11  14  104.410 0.95271
  -2 -11 -14  0.70344 0.14217
   2  11  14  0.65221 0.13220
  -3 -11 -14  11.3342 0.38825
   3  11  14  11.5816 0.32225
   4  11  14  32.5652 0.64891
  -4 -11 -14  32.1393 0.58175
  -5 -11 -14  15.3043 0.51079
   5  11  14  15.4173 0.51198
  -6 -11 -14  7.79809 0.40687
   6  11  14  8.26824 0.46051
   7  11  14  16.4699 0.66289
  -7 -11 -14  16.9830 0.58208
  -8 -11 -14  2.10064 0.26544
   8  11  14  2.06210 0.34397
  -9 -11 -14  5.08334 0.42098
   9  11  14  5.00351 0.56369
   0  12  14  21.8452 0.44935
   1  12  14  34.0991 0.61117
  -1 -12 -14  35.0421 0.59119
  -2 -12 -14  32.8651 0.59352
   2  12  14  32.9083 0.60468
  -3 -12 -14  12.1252 0.52250
   3  12  14  12.4976 0.38686
  -4 -12 -14  25.5073 0.67518
   4  12  14  26.8978 0.76557
  -5 -12 -14  17.6421 0.66819
   5  12  14  17.9732 0.77438
  -6 -12 -14  17.0153 0.63373
   6  12  14  16.1737 0.82080
  -7 -12 -14  5.86436 0.44300
   7  12  14  5.98506 0.51633
  -8 -12 -14  2.98303 0.34042
   8  12  14  2.57550 0.40697
   9  12  14  1.53526 0.49658
  -9 -12 -14  1.53290 0.33581
   0  13  14  77.2296 1.26699
  -1 -13 -14  111.393 1.89358
   1  13  14  111.208 1.65255
   2  13  14  33.5225 0.71911
  -2 -13 -14  32.9197 0.76481
  -3 -13 -14  13.2730 0.60141
   3  13  14  12.9281 0.47328
   4  13  14  8.34308 0.50018
  -4 -13 -14  8.69675 0.55423
  -5 -13 -14  15.0731 0.74361
   5  13  14  15.1889 0.66786
  -6 -13 -14  7.35135 0.59925
   6  13  14  7.29297 0.59360
  -7 -13 -14  9.38571 0.62022
   7  13  14  8.89299 0.68561
  -8 -13 -14  2.56022 0.40686
   8  13  14  2.74473 0.47329
   0  14  14  12.2439 0.51416
   1  14  14  29.0487 0.73194
  -1 -14 -14  28.9507 0.80910
  -2 -14 -14  2.51199 0.31184
   2  14  14  2.86896 0.29300
  -3 -14 -14  9.51214 0.53427
   3  14  14  10.0005 0.50064
   4  14  14  2.30811 0.33870
  -4 -14 -14  2.39408 0.37050
  -5 -14 -14  9.99598 0.68132
   5  14  14  10.6262 0.62983
  -6 -14 -14  2.57551 0.39949
   6  14  14  3.02024 0.48692
   7  14  14  6.91585 0.66791
  -7 -14 -14  6.59925 0.60724
  -8 -14 -14  0.15633 0.29440
   0  15  14  2.02117 0.29339
  -1 -15 -14  2.28105 0.29175
   1  15  14  2.56423 0.29228
  -2 -15 -14  1.19607 0.31648
   2  15  14  1.00310 0.24495
   3  15  14  4.09648 0.39921
  -3 -15 -14  4.20385 0.44916
   4  15  14  7.17394 0.55562
  -4 -15 -14  6.65118 0.63615
   5  15  14  6.93340 0.63074
  -5 -15 -14  6.66862 0.57598
  -6 -15 -14  4.62217 0.57404
   6  15  14  4.36862 0.60135
  -7 -15 -14  3.33867 0.58595
   7  15  14  2.94801 0.55362
   0  16  14  20.8271 0.83896
  -1 -16 -14  6.05663 0.48281
   1  16  14  5.84878 0.48469
   2  16  14  13.2689 0.67753
  -2 -16 -14  13.2220 0.82483
  -3 -16 -14  0.46943 0.29003
   3  16  14  0.34231 0.24746
   4  16  14  1.16245 0.36657
  -4 -16 -14  1.07896 0.33625
   5  16  14  2.02164 0.43450
  -5 -16 -14  1.79204 0.38584
  -6 -16 -14  2.76806 0.56074
   6  16  14  2.35960 0.45826
   0  17  14  0.18846 0.25692
  -1 -17 -14  3.54949 0.44598
   1  17  14  3.40059 0.41707
   2  17  14  1.41950 0.34905
  -2 -17 -14  1.47941 0.40776
  -3 -17 -14  2.56711 0.47698
   3  17  14  2.71529 0.43005
  -4 -17 -14  4.59598 0.58756
   4  17  14  4.32566 0.61533
   5  17  14  6.25713 0.87458
  -5 -17 -14  6.84430 0.76871
   0  18  14  2.50099 0.45282
  -1 -18 -14  1.52837 0.34439
   1  18  14  1.55235 0.43171
  -2 -18 -14  1.04577 0.38377
   2  18  14  1.09304 0.35229
   3  18  14  1.14812 0.36693
  -3 -18 -14  1.19950 0.42267
   1   0  15  217.467 1.04759
   2   0  15  81.3398 0.53156
   3   0  15  42.1629 0.34143
   4   0  15  374.437 1.87799
   5   0  15  21.4697 0.27017
   6   0  15  239.054 1.52642
   7   0  15  6.04939 0.21432
   8   0  15  11.4429 0.35709
   9   0  15  0.21839 0.17771
  10   0  15  17.8540 0.77186
  11   0  15  0.09916 0.27416
  12   0  15  11.0776 0.96498
   0   1  15  1239.36 5.11845
   1   1  15  233.986 1.13388
  -1  -1 -15  235.892 1.08010
  -2  -1 -15  377.197 1.85256
   2   1  15  369.864 1.90728
  -3  -1 -15  14.8337 0.18646
   3   1  15  15.2722 0.18932
   4   1  15  32.4680 0.30187
  -4  -1 -15  31.3984 0.30720
  -5  -1 -15  101.033 0.71330
   5   1  15  101.828 0.72252
   6   1  15  183.413 1.32583
  -6  -1 -15  182.930 1.23274
  -7  -1 -15  4.22596 0.19301
   7   1  15  3.70724 0.19061
  -8  -1 -15  42.1652 0.69436
   8   1  15  41.3438 0.69074
   9   1  15  9.32087 0.40981
  -9  -1 -15  9.15659 0.44861
 -10  -1 -15  0.87947 0.25976
  10   1  15  0.96419 0.30837
  11   1  15  5.58138 0.60143
 -11  -1 -15  5.90915 0.55967
 -12  -1 -15  1.18937 0.52593
  12   1  15  1.24170 0.45733
   0   2  15  141.753 0.74173
   1   2  15  201.110 1.04101
  -1  -2 -15  197.889 1.00897
  -2  -2 -15  198.503 1.02595
   2   2  15  201.142 1.09022
  -3  -2 -15  15.7411 0.19353
   3   2  15  16.6376 0.20345
   4   2  15  70.9829 0.52163
  -4  -2 -15  71.5788 0.50370
  -5  -2 -15  24.2601 0.27689
   5   2  15  23.5253 0.28950
   6   2  15  28.3547 0.37813
  -6  -2 -15  27.8897 0.35137
   7   2  15  58.2601 0.76083
  -7  -2 -15  56.8628 0.63301
  -8  -2 -15  5.22882 0.23628
   8   2  15  5.58762 0.33964
   9   2  15  3.88935 0.36041
  -9  -2 -15  4.17706 0.36153
 -10  -2 -15  6.94184 0.49366
  10   2  15  7.11750 0.57350
 -11  -2 -15  3.34033 0.43083
  11   2  15  3.29773 0.44110
  12   2  15  1.50372 0.55077
 -12  -2 -15  1.69031 0.52724
   0   3  15  73.4862 0.46588
   1   3  15  55.9339 0.38187
  -1  -3 -15  54.7876 0.38148
   2   3  15  38.8426 0.34003
  -2  -3 -15  40.0384 0.29968
  -3  -3 -15  285.144 1.42171
   3   3  15  285.699 1.58732
   4   3  15  154.041 0.97791
  -4  -3 -15  155.466 0.90747
  -5  -3 -15  50.7267 0.42938
   5   3  15  50.7401 0.46109
  -6  -3 -15  93.6481 0.76832
   6   3  15  90.6235 0.89169
   7   3  15  25.9987 0.50281
  -7  -3 -15  25.9063 0.40231
  -8  -3 -15  23.0013 0.47539
   8   3  15  23.3132 0.66779
  -9  -3 -15  13.8834 0.51496
   9   3  15  13.9199 0.60381
  10   3  15  6.97307 0.54249
 -10  -3 -15  7.02504 0.44544
  11   3  15  2.10467 0.43997
 -11  -3 -15  2.21676 0.37306
   0   4  15  7.91815 0.13706
  -1  -4 -15  98.9885 0.66964
   1   4  15  99.5728 0.61062
   2   4  15  192.138 1.10409
  -2  -4 -15  191.224 1.06814
  -3  -4 -15  35.0372 0.28694
   3   4  15  36.1200 0.36063
  -4  -4 -15  11.1908 0.17759
   4   4  15  11.1433 0.21213
  -5  -4 -15  31.5474 0.33883
   5   4  15  30.6444 0.38301
  -6  -4 -15  25.8426 0.35525
   6   4  15  25.7229 0.42350
  -7  -4 -15  47.5613 0.54152
   7   4  15  47.5923 0.76123
  -8  -4 -15  7.45179 0.30200
   8   4  15  8.40522 0.42527
   9   4  15  14.9054 0.60333
  -9  -4 -15  14.3401 0.55608
 -10  -4 -15  1.37374 0.27990
  10   4  15  1.31894 0.29145
 -11  -4 -15  1.15945 0.32418
  11   4  15  0.99949 0.38088
   0   5  15  150.394 0.88971
  -1  -5 -15  412.669 2.24134
   1   5  15  413.240 2.15531
   2   5  15  81.3373 0.57677
  -2  -5 -15  78.8574 0.55899
  -3  -5 -15  637.382 3.20925
   3   5  15  643.622 3.35744
   4   5  15  28.0926 0.34208
  -4  -5 -15  28.2696 0.29396
  -5  -5 -15  237.002 1.50569
   5   5  15  237.825 1.72044
  -6  -5 -15  15.3656 0.26374
   6   5  15  14.3799 0.33923
  -7  -5 -15  2.79968 0.16724
   7   5  15  3.09521 0.24713
  -8  -5 -15  11.7568 0.39166
   8   5  15  11.3384 0.52289
   9   5  15  8.75114 0.50759
  -9  -5 -15  8.81105 0.43716
  10   5  15  5.39726 0.50168
 -10  -5 -15  5.18703 0.45131
 -11  -5 -15  8.00484 0.71196
  11   5  15  7.95009 0.75508
   0   6  15  17.9555 0.22700
   1   6  15  149.209 0.98760
  -1  -6 -15  149.534 0.96770
   2   6  15  240.298 1.53803
  -2  -6 -15  239.645 1.46409
   3   6  15  63.9959 0.54671
  -3  -6 -15  66.2092 0.50361
   4   6  15  81.6919 0.74068
  -4  -6 -15  82.8393 0.62212
  -5  -6 -15  2.96272 0.13265
   5   6  15  3.03668 0.15838
  -6  -6 -15  31.0095 0.44901
   6   6  15  30.3044 0.44616
  -7  -6 -15  72.1179 0.91029
   7   6  15  72.3701 1.36252
  -8  -6 -15  7.00841 0.34709
   8   6  15  7.01919 0.46004
   9   6  15  19.8470 0.85862
  -9  -6 -15  19.8880 0.66190
  10   6  15  1.67383 0.35924
 -10  -6 -15  1.43061 0.35979
 -11  -6 -15  0.67093 0.36358
  11   6  15  0.71637 0.39765
   0   7  15  1.48145 0.08384
  -1  -7 -15  35.7606 0.31224
   1   7  15  35.2337 0.33516
  -2  -7 -15  41.5637 0.36797
   2   7  15  41.7479 0.40362
  -3  -7 -15  7.42369 0.15545
   3   7  15  7.46761 0.21009
   4   7  15  38.3098 0.48698
  -4  -7 -15  37.9661 0.36767
   5   7  15  20.1228 0.35497
  -5  -7 -15  20.7126 0.30538
  -6  -7 -15  1.92576 0.14828
   6   7  15  1.41825 0.16285
  -7  -7 -15  13.2625 0.40270
   7   7  15  13.6009 0.58217
   8   7  15  19.4292 0.87720
  -8  -7 -15  19.7613 0.62947
   9   7  15  15.1377 0.71444
  -9  -7 -15  15.0209 0.59546
 -10  -7 -15  2.81246 0.34719
  10   7  15  3.11566 0.46587
 -11  -7 -15  0.49596 0.34681
  11   7  15  0.61059 0.45682
   0   8  15  58.0086 0.45424
  -1  -8 -15  62.6239 0.43748
   1   8  15  62.3459 0.55583
  -2  -8 -15  119.507 0.81483
   2   8  15  118.628 0.89813
   3   8  15  40.0507 0.45515
  -3  -8 -15  39.4228 0.42004
   4   8  15  131.729 1.19892
  -4  -8 -15  129.464 1.16347
   5   8  15  40.3361 0.60085
  -5  -8 -15  39.4189 0.44921
   6   8  15  7.80545 0.34070
  -6  -8 -15  7.32216 0.29660
   7   8  15  27.6031 0.87530
  -7  -8 -15  27.4822 0.64872
   8   8  15  0.53312 0.27035
  -8  -8 -15  0.50518 0.22322
  -9  -8 -15  0.60282 0.23364
   9   8  15  0.64057 0.28721
  10   8  15  2.04202 0.38265
 -10  -8 -15  1.99007 0.28688
   0   9  15  91.5374 0.72085
  -1  -9 -15  23.4014 0.27873
   1   9  15  23.3807 0.32757
   2   9  15  16.7611 0.27966
  -2  -9 -15  16.1746 0.24982
   3   9  15  111.024 0.98523
  -3  -9 -15  112.841 0.92932
  -4  -9 -15  15.6436 0.31219
   4   9  15  15.4425 0.33347
   5   9  15  3.12393 0.21464
  -5  -9 -15  3.00847 0.24854
   6   9  15  22.7007 0.59153
  -6  -9 -15  23.0267 0.55136
  -7  -9 -15  2.39451 0.24701
   7   9  15  2.16863 0.29568
   8   9  15  9.48442 0.61621
  -8  -9 -15  9.63872 0.47448
  -9  -9 -15  13.4638 0.57318
   9   9  15  13.0295 0.77693
  10   9  15  2.72305 0.47004
 -10  -9 -15  2.71654 0.35311
   0  10  15  45.9334 0.55051
  -1 -10 -15  79.5649 0.75183
   1  10  15  80.1887 0.76039
   2  10  15  81.6311 0.79804
  -2 -10 -15  81.4904 0.85289
   3  10  15  34.9433 0.53109
  -3 -10 -15  33.9957 0.53187
  -4 -10 -15  65.8151 0.89634
   4  10  15  65.8333 0.89269
   5  10  15  5.77601 0.30652
  -5 -10 -15  6.78302 0.35481
  -6 -10 -15  12.3611 0.44668
   6  10  15  12.3394 0.47630
  -7 -10 -15  22.1611 0.62722
   7  10  15  22.7238 0.79997
   8  10  15  5.20429 0.46935
  -8 -10 -15  4.99954 0.35134
  -9 -10 -15  7.03202 0.46641
   9  10  15  7.43976 0.63435
  10  10  15  4.34584 0.57108
 -10 -10 -15  4.24073 0.43354
   0  11  15  40.4393 0.54872
  -1 -11 -15  75.2222 0.82100
   1  11  15  76.0189 0.80096
   2  11  15  36.1401 0.55884
  -2 -11 -15  37.7628 0.62291
   3  11  15  17.0012 0.39544
  -3 -11 -15  17.8062 0.54901
  -4 -11 -15  24.4188 0.56216
   4  11  15  24.5277 0.56488
   5  11  15  58.6722 1.18803
  -5 -11 -15  57.6507 1.17592
  -6 -11 -15  4.25169 0.31746
   6  11  15  4.52467 0.34843
  -7 -11 -15  0.33570 0.18831
   7  11  15  0.23061 0.21164
   8  11  15  4.25158 0.45619
  -8 -11 -15  4.27017 0.34870
  -9 -11 -15  0.42517 0.24747
   9  11  15  0.37806 0.31677
   0  12  15  0.51673 0.14602
   1  12  15  32.6077 0.58379
  -1 -12 -15  32.7804 0.60778
   2  12  15  9.30404 0.33879
  -2 -12 -15  9.78954 0.35198
   3  12  15  3.74904 0.26405
  -3 -12 -15  3.83130 0.36090
   4  12  15  6.54102 0.46654
  -4 -12 -15  7.14126 0.39674
   5  12  15  12.8293 0.67399
  -5 -12 -15  12.9576 0.65059
   6  12  15  1.50594 0.34498
  -6 -12 -15  1.84343 0.27790
  -7 -12 -15  10.8022 0.53938
   7  12  15  10.5816 0.65596
   8  12  15  1.31959 0.39275
  -8 -12 -15  1.10010 0.25762
  -9 -12 -15  1.88800 0.34438
   9  12  15  2.02290 0.60951
   0  13  15  3.69988 0.29709
  -1 -13 -15  15.3024 0.57802
   1  13  15  15.1944 0.48881
  -2 -13 -15  3.95605 0.30875
   2  13  15  4.29707 0.29366
   3  13  15  28.2193 0.72529
  -3 -13 -15  27.9760 0.91471
  -4 -13 -15  16.5475 0.73517
   4  13  15  16.7355 0.68341
  -5 -13 -15  2.13493 0.33593
   5  13  15  2.55361 0.34497
   6  13  15  11.5452 0.71577
  -6 -13 -15  11.3370 0.73334
   7  13  15  3.12487 0.48733
  -7 -13 -15  3.19895 0.43685
   8  13  15  2.34314 0.50462
  -8 -13 -15  2.10423 0.39602
   0  14  15  0.17402 0.19180
  -1 -14 -15  9.55596 0.49312
   1  14  15  9.38558 0.44834
  -2 -14 -15  17.8789 0.65813
   2  14  15  17.9927 0.59125
   3  14  15  5.78265 0.41409
  -3 -14 -15  5.99491 0.49770
  -4 -14 -15  9.42875 0.62669
   4  14  15  8.94127 0.61502
  -5 -14 -15  5.21262 0.50107
   5  14  15  5.20806 0.50952
   6  14  15  0.71865 0.35848
  -6 -14 -15  0.65280 0.32880
  -7 -14 -15  2.40155 0.42564
   7  14  15  2.01026 0.42170
   0  15  15  10.4694 0.53694
  -1 -15 -15  17.2286 0.67317
   1  15  15  17.2286 0.62075
   2  15  15  14.5972 0.60880
  -2 -15 -15  13.7648 0.67772
   3  15  15  1.84249 0.31507
  -3 -15 -15  1.87527 0.41199
  -4 -15 -15  0.74771 0.31082
   4  15  15  0.55794 0.28237
  -5 -15 -15  9.09120 0.65572
   5  15  15  9.03057 0.69551
   6  15  15  2.15328 0.47781
  -6 -15 -15  2.57101 0.49442
   7  15  15  1.16049 0.43888
  -7 -15 -15  1.11537 0.42092
   0  16  15  4.09137 0.43562
   1  16  15  0.77313 0.24298
  -1 -16 -15  0.87895 0.29218
  -2 -16 -15  16.0181 0.91904
   2  16  15  16.0849 0.75422
  -3 -16 -15  0.64301 0.31299
   3  16  15  0.77447 0.27881
   4  16  15  19.0925 0.98514
  -4 -16 -15  19.1008 1.01396
   5  16  15  1.79149 0.42858
  -5 -16 -15  1.78564 0.42175
   6  16  15  6.91740 0.79551
  -6 -16 -15  6.88756 0.81428
   0  17  15  5.16575 0.50500
  -1 -17 -15  3.39506 0.43373
   1  17  15  3.46384 0.46847
  -2 -17 -15  2.47328 0.54758
   2  17  15  2.22515 0.39598
   3  17  15  0.45146 0.29743
  -3 -17 -15  0.39122 0.34640
   4  17  15  0.75621 0.39631
  -4 -17 -15  1.02957 0.37547
   0  18  15  3.71500 0.52792
  -1 -18 -15  3.02353 0.46089
   1  18  15  2.94195 0.52648
  -2 -18 -15  2.12847 0.50065
   2  18  15  1.77891 0.40706
   0   0  16  439.844 3.02150
   1   0  16  250.273 1.25325
   2   0  16  13.5740 0.19090
   3   0  16  13.5205 0.19138
   4   0  16  56.6868 0.43764
   5   0  16  0.20098 0.07695
   6   0  16  119.025 0.89637
   7   0  16  34.7357 0.48938
   8   0  16  3.83831 0.23513
   9   0  16  14.5230 0.52053
  10   0  16  16.8572 0.76952
  11   0  16  1.48880 0.35470
   0   1  16  71.4939 0.47838
   1   1  16  907.575 4.07693
  -1  -1 -16  912.048 3.77807
  -2  -1 -16  27.8531 0.26031
   2   1  16  28.4933 0.27257
   3   1  16  368.740 1.88394
  -3  -1 -16  368.006 1.79653
   4   1  16  226.905 1.31264
  -4  -1 -16  229.238 1.29675
   5   1  16  162.512 1.05875
  -5  -1 -16  157.968 1.02270
  -6  -1 -16  51.1237 0.52151
   6   1  16  51.9063 0.51808
  -7  -1 -16  49.3136 0.60361
   7   1  16  49.9335 0.65071
  -8  -1 -16  0.89009 0.17520
   8   1  16  1.07258 0.17681
  -9  -1 -16  15.9907 0.58769
   9   1  16  16.7465 0.61129
  10   1  16  0.93531 0.28865
 -10  -1 -16  0.90628 0.28104
  11   1  16  4.09936 0.52937
 -11  -1 -16  3.92934 0.47933
   0   2  16  1.74369 0.06796
  -1  -2 -16  59.9405 0.39462
   1   2  16  61.0777 0.41544
  -2  -2 -16  213.439 1.12970
   2   2  16  217.634 1.20345
  -3  -2 -16  3.62996 0.10918
   3   2  16  3.21987 0.11428
  -4  -2 -16  37.7393 0.34113
   4   2  16  36.3350 0.34726
  -5  -2 -16  33.5668 0.33967
   5   2  16  32.6842 0.35954
  -6  -2 -16  95.8824 0.80117
   6   2  16  96.1467 0.83959
  -7  -2 -16  17.0249 0.32979
   7   2  16  16.2731 0.40084
  -8  -2 -16  12.7124 0.34602
   8   2  16  12.8672 0.46142
   9   2  16  5.94760 0.43675
  -9  -2 -16  6.01520 0.42551
 -10  -2 -16  0.70513 0.26693
  10   2  16  0.59563 0.28900
  11   2  16  3.07662 0.49589
 -11  -2 -16  3.15022 0.41763
   0   3  16  76.3200 0.49879
  -1  -3 -16  198.528 1.07299
   1   3  16  197.885 1.06745
  -2  -3 -16  72.6782 0.50294
   2   3  16  71.1682 0.53894
  -3  -3 -16  24.9974 0.24248
   3   3  16  24.6042 0.28654
  -4  -3 -16  62.5781 0.49227
   4   3  16  63.6862 0.48584
   5   3  16  32.5667 0.35230
  -5  -3 -16  32.2371 0.33912
   6   3  16  21.1659 0.36798
  -6  -3 -16  21.6152 0.32738
  -7  -3 -16  33.8548 0.47137
   7   3  16  32.1998 0.57828
   8   3  16  14.2605 0.54726
  -8  -3 -16  14.6753 0.39410
  -9  -3 -16  12.3368 0.49091
   9   3  16  12.0563 0.58162
 -10  -3 -16  7.45042 0.49266
  10   3  16  7.47196 0.55284
  11   3  16  1.47075 0.40528
 -11  -3 -16  1.29731 0.32828
   0   4  16  63.9039 0.46553
   1   4  16  132.755 0.78210
  -1  -4 -16  133.313 0.88643
   2   4  16  78.6078 0.56632
  -2  -4 -16  77.7291 0.53013
   3   4  16  294.050 1.94481
  -3  -4 -16  295.544 1.58479
   4   4  16  124.537 0.86768
  -4  -4 -16  123.009 0.79508
  -5  -4 -16  59.5912 0.53654
   5   4  16  58.2215 0.57797
   6   4  16  38.5147 0.53309
  -6  -4 -16  40.5501 0.45795
   7   4  16  22.2519 0.53700
  -7  -4 -16  21.9933 0.38041
   8   4  16  3.62765 0.33292
  -8  -4 -16  3.42933 0.25397
  -9  -4 -16  5.58087 0.39468
   9   4  16  5.92109 0.42981
 -10  -4 -16  0.63305 0.24309
  10   4  16  0.83472 0.29116
  11   4  16  1.36809 0.40412
 -11  -4 -16  1.30819 0.33486
   0   5  16  121.518 0.79068
   1   5  16  128.556 0.83719
  -1  -5 -16  128.327 0.88146
   2   5  16  116.893 0.78172
  -2  -5 -16  117.464 0.79416
  -3  -5 -16  62.3086 0.47985
   3   5  16  61.2235 0.50092
   4   5  16  6.30271 0.16961
  -4  -5 -16  6.92107 0.16008
   5   5  16  83.5412 0.80418
  -5  -5 -16  82.4961 0.70994
   6   5  16  52.2892 0.66293
  -6  -5 -16  52.5599 0.55580
   7   5  16  33.1181 0.75237
  -7  -5 -16  32.7697 0.48138
  -8  -5 -16  22.9702 0.54460
   8   5  16  23.4603 0.76158
  -9  -5 -16  27.1772 0.75440
   9   5  16  26.8913 0.92968
  10   5  16  1.69625 0.34866
 -10  -5 -16  1.47499 0.29351
  11   5  16  4.46899 0.66145
 -11  -5 -16  3.98904 0.60759
   0   6  16  125.262 0.84324
   1   6  16  12.1610 0.20949
  -1  -6 -16  13.1612 0.20893
   2   6  16  250.973 1.60040
  -2  -6 -16  247.004 1.49024
   3   6  16  19.2358 0.25579
  -3  -6 -16  19.8127 0.26594
  -4  -6 -16  191.928 1.22156
   4   6  16  191.999 1.47332
   5   6  16  6.78848 0.22548
  -5  -6 -16  6.60423 0.18985
   6   6  16  19.3493 0.37145
  -6  -6 -16  18.7022 0.34244
   7   6  16  14.8788 0.55382
  -7  -6 -16  14.3413 0.38188
  -8  -6 -16  16.1612 0.54520
   8   6  16  16.6660 0.72359
   9   6  16  9.31990 0.63937
  -9  -6 -16  9.36787 0.49638
  10   6  16  7.93774 0.62186
 -10  -6 -16  7.94713 0.67078
  11   6  16  3.31917 0.59926
 -11  -6 -16  3.62706 0.56702
   0   7  16  9.84807 0.18309
   1   7  16  61.0586 0.49797
  -1  -7 -16  61.0931 0.47654
   2   7  16  126.909 0.88633
  -2  -7 -16  125.678 0.86267
  -3  -7 -16  19.2915 0.27055
   3   7  16  18.4262 0.29504
  -4  -7 -16  154.819 1.09450
   4   7  16  154.358 1.43068
   5   7  16  6.51796 0.24590
  -5  -7 -16  6.53487 0.19826
   6   7  16  9.00588 0.34571
  -6  -7 -16  9.26906 0.29743
   7   7  16  4.59503 0.39810
  -7  -7 -16  4.56205 0.29631
  -8  -7 -16  4.82749 0.40891
   8   7  16  5.67647 0.48509
  -9  -7 -16  1.37514 0.27998
   9   7  16  1.28922 0.34524
 -10  -7 -16  1.30682 0.30230
  10   7  16  1.47987 0.38433
  11   7  16  0.51188 0.45652
 -11  -7 -16  0.41774 0.34757
   0   8  16  13.8800 0.22844
   1   8  16  26.1135 0.34510
  -1  -8 -16  27.9463 0.29076
   2   8  16  59.0942 0.55104
  -2  -8 -16  60.0279 0.52284
   3   8  16  40.9975 0.50416
  -3  -8 -16  40.7399 0.45423
  -4  -8 -16  14.0790 0.31200
   4   8  16  13.5904 0.31417
  -5  -8 -16  37.0716 0.49665
   5   8  16  37.2606 0.57954
   6   8  16  22.9731 0.58237
  -6  -8 -16  22.7973 0.55588
   7   8  16  14.9433 0.59929
  -7  -8 -16  14.9903 0.53732
  -8  -8 -16  6.57855 0.44010
   8   8  16  6.48850 0.53212
  -9  -8 -16  24.4489 0.80416
   9   8  16  24.2527 0.96965
  10   8  16  0.48417 0.30691
 -10  -8 -16  0.52212 0.23553
   0   9  16  71.8951 0.66350
  -1  -9 -16  9.91419 0.20994
   1   9  16  10.3228 0.23699
   2   9  16  1.28261 0.12109
  -2  -9 -16  1.37846 0.11982
  -3  -9 -16  53.1030 0.60521
   3   9  16  52.5145 0.61163
   4   9  16  42.4944 0.59848
  -4  -9 -16  42.5571 0.60269
  -5  -9 -16  2.30576 0.22255
   5   9  16  2.01072 0.19962
   6   9  16  27.2064 0.63689
  -6  -9 -16  27.6149 0.62619
   7   9  16  5.83893 0.44285
  -7  -9 -16  5.94247 0.37903
  -8  -9 -16  3.71625 0.33227
   8   9  16  3.83324 0.41005
   9   9  16  0.04727 0.26949
 -10  -9 -16  0.12965 0.22787
  10   9  16  0.07019 0.29664
   0  10  16  228.678 1.84394
  -1 -10 -16  40.5127 0.49351
   1  10  16  40.4774 0.50882
   2  10  16  181.003 1.59457
  -2 -10 -16  182.148 1.64326
   3  10  16  3.93854 0.21616
  -3 -10 -16  3.86507 0.21248
   4  10  16  79.4994 1.14263
  -4 -10 -16  78.3167 1.06941
   5  10  16  13.8010 0.43340
  -5 -10 -16  14.0340 0.46606
   6  10  16  61.7121 1.23626
  -6 -10 -16  62.7865 1.13436
   7  10  16  6.69872 0.48966
  -7 -10 -16  6.78356 0.38603
  -8 -10 -16  6.33798 0.41805
   8  10  16  5.95394 0.51035
  -9 -10 -16  0.61992 0.23739
   9  10  16  0.49000 0.31638
  10  10  16  1.37491 0.40613
 -10 -10 -16  1.35587 0.31764
   0  11  16  11.8124 0.33463
   1  11  16  57.0103 0.69266
  -1 -11 -16  57.7437 0.74283
   2  11  16  38.8620 0.60502
  -2 -11 -16  37.8533 0.61083
  -3 -11 -16  9.56596 0.40374
   3  11  16  9.72290 0.35905
   4  11  16  8.67201 0.36412
  -4 -11 -16  8.58865 0.38676
   5  11  16  9.80378 0.48414
  -5 -11 -16  9.96206 0.45730
   6  11  16  0.78579 0.22330
  -6 -11 -16  0.68155 0.20907
   7  11  16  9.43606 0.52084
  -7 -11 -16  9.76559 0.48606
   8  11  16  11.6811 0.67699
  -8 -11 -16  11.4171 0.54178
  -9 -11 -16  5.68877 0.50081
   9  11  16  5.81989 0.62402
   0  12  16  110.797 1.62754
   1  12  16  32.5384 0.60766
  -1 -12 -16  32.7027 0.64259
   2  12  16  10.9560 0.36926
  -2 -12 -16  11.0447 0.40048
   3  12  16  36.8687 0.77821
  -3 -12 -16  36.1061 1.01502
   4  12  16  13.4897 0.61120
  -4 -12 -16  13.1134 0.51628
   5  12  16  21.0515 0.86962
  -5 -12 -16  20.0822 0.70416
  -6 -12 -16  11.9530 0.63404
   6  12  16  12.2095 0.74845
   7  12  16  1.75486 0.37720
  -7 -12 -16  1.93905 0.29623
   8  12  16  0.21270 0.34954
  -8 -12 -16  0.20551 0.21248
   9  12  16  1.41802 0.56503
  -9 -12 -16  1.26982 0.31753
   0  13  16  6.08613 0.38879
  -1 -13 -16  10.4403 0.45066
   1  13  16  10.1629 0.42598
   2  13  16  5.18061 0.32272
  -2 -13 -16  5.24055 0.35317
  -3 -13 -16  20.2674 0.78719
   3  13  16  19.8416 0.58273
  -4 -13 -16  6.36353 0.48224
   4  13  16  6.26170 0.48097
   5  13  16  4.25502 0.44980
  -5 -13 -16  4.18848 0.42388
  -6 -13 -16  1.74651 0.37663
   6  13  16  1.41854 0.37866
  -7 -13 -16  0.79376 0.30216
   7  13  16  0.94265 0.36376
   8  13  16  1.52988 0.60002
  -8 -13 -16  1.74236 0.38140
  -1 -14 -16  13.7292 0.58085
   1  14  16  13.7741 0.53189
   2  14  16  15.4255 0.56582
  -2 -14 -16  16.2378 0.63900
   3  14  16  14.5353 0.60328
  -3 -14 -16  14.0609 0.70942
   4  14  16  2.18433 0.35180
  -4 -14 -16  2.14565 0.37454
   5  14  16  2.04323 0.36378
  -5 -14 -16  1.99549 0.36303
  -6 -14 -16  4.79124 0.56000
   6  14  16  5.00195 0.61117
   7  14  16  2.61032 0.47967
  -7 -14 -16  2.65885 0.44139
   0  15  16  2.00446 0.30111
  -1 -15 -16  15.3417 0.65038
   1  15  16  15.0193 0.59567
   2  15  16  3.23381 0.34144
  -2 -15 -16  3.33369 0.36722
  -3 -15 -16  8.96326 0.72043
   3  15  16  9.09777 0.56967
  -4 -15 -16  5.27268 0.55237
   4  15  16  5.66284 0.52815
   5  15  16  4.98348 0.55488
  -5 -15 -16  5.32119 0.53767
  -6 -15 -16  2.87793 0.54759
   6  15  16  2.57306 0.51256
   0  16  16  2.91319 0.39654
  -1 -16 -16  17.8769 0.81661
   1  16  16  17.7410 0.75024
  -2 -16 -16  1.38081 0.34399
   2  16  16  1.63397 0.32815
  -3 -16 -16  1.61212 0.42677
   3  16  16  1.83443 0.33705
   4  16  16  0.74310 0.34094
  -4 -16 -16  0.60986 0.33755
  -5 -16 -16  4.02450 0.56010
   5  16  16  4.00440 0.56557
   0  17  16  0.12204 0.25358
   1  17  16  2.97055 0.44596
  -1 -17 -16  3.10327 0.43246
  -2 -17 -16  0.66422 0.35219
   2  17  16  0.44443 0.30091
  -3 -17 -16  0.80338 0.38747
   3  17  16  0.55431 0.31011
   4  17  16  3.93086 0.61147
  -4 -17 -16  4.28585 0.59065
   0  18  16  0.47643 0.32980
  -1 -18 -16  0.04124 0.27452
  -2 -18 -16  1.11224 0.42300
   2  18  16  1.31069 0.41236
   1   0  17  45.4187 0.33762
   2   0  17  269.696 1.44495
   3   0  17  26.7948 0.28045
   4   0  17  514.795 2.53956
   5   0  17  11.1477 0.20717
   6   0  17  35.3165 0.43206
   7   0  17  27.4215 0.45015
   8   0  17  21.1745 0.50395
   9   0  17  0.26234 0.19009
  10   0  17  14.5547 0.72649
  11   0  17  0.10239 0.25933
   0   1  17  137.123 0.76752
   1   1  17  64.4798 0.44991
  -1  -1 -17  63.0630 0.40786
   2   1  17  558.578 2.66409
  -2  -1 -17  555.403 2.84484
  -3  -1 -17  65.7996 0.44859
   3   1  17  64.7965 0.48090
  -4  -1 -17  83.5540 0.61683
   4   1  17  82.5940 0.60058
  -5  -1 -17  8.53120 0.19587
   5   1  17  8.99567 0.19995
   6   1  17  57.3139 0.56756
  -6  -1 -17  56.8833 0.59392
  -7  -1 -17  27.5849 0.45397
   7   1  17  27.4061 0.45569
  -8  -1 -17  39.5397 0.72739
   8   1  17  40.8309 0.77898
  -9  -1 -17  14.4398 0.59785
   9   1  17  14.4985 0.59916
 -10  -1 -17  9.18062 0.62928
  10   1  17  9.19002 0.60903
  11   1  17  1.51175 0.39071
 -11  -1 -17  1.44262 0.36025
   0   2  17  44.2762 0.31372
  -1  -2 -17  411.488 1.93802
   1   2  17  411.782 1.99723
   2   2  17  151.544 0.92899
  -2  -2 -17  150.125 0.87038
  -3  -2 -17  30.9368 0.29888
   3   2  17  29.9740 0.31231
   4   2  17  353.015 1.98255
  -4  -2 -17  350.717 1.89477
  -5  -2 -17  138.929 0.92411
   5   2  17  138.153 0.98567
   6   2  17  50.9353 0.56693
  -6  -2 -17  51.9582 0.54566
   7   2  17  36.3163 0.65596
  -7  -2 -17  36.5190 0.50951
   8   2  17  8.84512 0.45589
  -8  -2 -17  8.93891 0.32842
  -9  -2 -17  2.90339 0.31331
   9   2  17  3.18093 0.32567
  10   2  17  6.40191 0.57417
 -10  -2 -17  6.86479 0.51214
  11   2  17  2.57256 0.52036
 -11  -2 -17  2.75235 0.44206
   0   3  17  101.745 0.64427
   1   3  17  291.215 1.52208
  -1  -3 -17  290.556 1.49126
  -2  -3 -17  160.513 0.91278
   2   3  17  161.952 1.03167
   3   3  17  284.851 1.65049
  -3  -3 -17  285.053 1.48530
  -4  -3 -17  182.205 1.10099
   4   3  17  182.057 1.14433
  -5  -3 -17  170.434 1.15595
   5   3  17  168.691 1.18751
   6   3  17  83.0237 0.83254
  -6  -3 -17  82.8147 0.77793
   7   3  17  5.92592 0.28965
  -7  -3 -17  5.97804 0.23525
  -8  -3 -17  6.36676 0.32434
   8   3  17  6.67285 0.40552
   9   3  17  9.50868 0.54149
  -9  -3 -17  9.67101 0.49473
 -10  -3 -17  1.71085 0.29567
  10   3  17  1.80667 0.42156
  11   3  17  10.5315 0.80887
 -11  -3 -17  10.5542 0.68941
   0   4  17  258.804 1.45446
  -1  -4 -17  365.394 2.07242
   1   4  17  366.584 1.90820
  -2  -4 -17  73.7859 0.51274
   2   4  17  73.4634 0.59481
   3   4  17  43.7743 0.44196
  -3  -4 -17  43.5835 0.39595
   4   4  17  4.16225 0.15119
  -4  -4 -17  4.10525 0.12994
   5   4  17  9.60790 0.22386
  -5  -4 -17  10.2507 0.22924
  -6  -4 -17  56.3405 0.58146
   6   4  17  57.5448 0.66954
   7   4  17  57.8005 1.13390
  -7  -4 -17  57.4199 0.70606
  -8  -4 -17  3.11078 0.25372
   8   4  17  3.11261 0.32071
  -9  -4 -17  48.0024 1.15416
   9   4  17  47.6567 1.41500
  10   4  17  5.79265 0.51999
 -10  -4 -17  5.67919 0.45190
 -11  -4 -17  0.27251 0.32293
  11   4  17  0.31105 0.34245
   0   5  17  42.6532 0.37290
  -1  -5 -17  153.575 1.02483
   1   5  17  154.861 0.98477
   2   5  17  76.2748 0.58183
  -2  -5 -17  75.3734 0.57318
  -3  -5 -17  210.322 1.26562
   3   5  17  210.998 1.35332
   4   5  17  4.91891 0.16762
  -4  -5 -17  5.37737 0.15148
  -5  -5 -17  39.5867 0.45376
   5   5  17  39.7042 0.49867
   6   5  17  12.2078 0.32758
  -6  -5 -17  12.5768 0.28324
  -7  -5 -17  9.94734 0.29448
   7   5  17  9.81428 0.40443
   8   5  17  15.1747 0.62699
  -8  -5 -17  15.2412 0.47336
  -9  -5 -17  11.2320 0.55332
   9   5  17  11.3500 0.62467
  10   5  17  0.12032 0.26478
 -10  -5 -17  0.16079 0.26271
  11   5  17  5.87100 0.75609
 -11  -5 -17  5.36742 0.71749
   0   6  17  1.70700 0.09117
  -1  -6 -17  79.7013 0.63313
   1   6  17  79.1624 0.61501
  -2  -6 -17  56.0065 0.49667
   2   6  17  55.2151 0.49137
   3   6  17  8.80741 0.19419
  -3  -6 -17  9.06625 0.20048
  -4  -6 -17  122.392 0.93914
   4   6  17  122.457 1.03805
   5   6  17  2.48949 0.16178
  -5  -6 -17  2.75197 0.14379
   6   6  17  7.71604 0.32501
  -6  -6 -17  8.01346 0.24623
   7   6  17  47.9905 1.11029
  -7  -6 -17  48.9531 0.79945
   8   6  17  1.59087 0.34163
  -8  -6 -17  1.50262 0.22497
  -9  -6 -17  27.2203 0.84270
   9   6  17  26.4558 0.97485
 -10  -6 -17  3.20252 0.45151
  10   6  17  3.26765 0.43795
  11   6  17  0.12609 0.40725
 -11  -6 -17  0.10874 0.35228
   0   7  17  70.5883 0.55278
   1   7  17  291.386 1.81949
  -1  -7 -17  288.820 1.74013
  -2  -7 -17  65.4506 0.53469
   2   7  17  64.8700 0.56477
  -3  -7 -17  108.409 0.90526
   3   7  17  109.818 0.91902
  -4  -7 -17  31.2158 0.38364
   4   7  17  31.9379 0.49203
  -5  -7 -17  65.2555 0.66002
   5   7  17  66.1188 0.90764
  -6  -7 -17  49.4823 0.79970
   6   7  17  49.8024 0.85877
  -7  -7 -17  13.6494 0.50916
   7   7  17  13.2328 0.56523
  -8  -7 -17  14.8425 0.64612
   8   7  17  14.2061 0.70051
  -9  -7 -17  4.00422 0.43684
   9   7  17  4.15489 0.48390
  10   7  17  2.79484 0.46062
 -10  -7 -17  2.67821 0.47389
   0   8  17  7.39521 0.18015
  -1  -8 -17  43.8233 0.43329
   1   8  17  44.2274 0.47205
   2   8  17  252.504 1.82512
  -2  -8 -17  248.632 1.74070
   3   8  17  35.9662 0.47044
  -3  -8 -17  35.3231 0.44267
   4   8  17  203.006 1.80283
  -4  -8 -17  203.572 1.88603
   5   8  17  52.3190 0.80670
  -5  -8 -17  53.3807 0.76818
   6   8  17  0.47598 0.18291
  -6  -8 -17  0.38280 0.18154
  -7  -8 -17  0.03667 0.19224
   7   8  17  0.13327 0.20521
   8   8  17  13.6298 0.66853
  -8  -8 -17  14.0246 0.68279
   9   8  17  1.78974 0.38169
  -9  -8 -17  1.74980 0.31345
  10   8  17  0.16154 0.30137
 -10  -8 -17  0.22095 0.23371
   0   9  17  26.3699 0.36881
  -1  -9 -17  31.8193 0.40853
   1   9  17  30.9545 0.41595
   2   9  17  135.506 1.20419
  -2  -9 -17  134.991 1.18037
   3   9  17  19.7733 0.36432
  -3  -9 -17  20.0033 0.37213
  -4  -9 -17  11.4461 0.33031
   4   9  17  10.9883 0.31067
  -5  -9 -17  42.2695 0.82495
   5   9  17  42.1037 0.76977
  -6  -9 -17  42.1443 0.86078
   6   9  17  41.8321 0.90703
   7   9  17  1.97514 0.30819
  -7  -9 -17  1.97223 0.28188
  -8  -9 -17  24.6678 0.74271
   8   9  17  24.8551 0.93294
   9   9  17  3.24671 0.47055
  -9  -9 -17  2.76882 0.32165
 -10  -9 -17  1.56674 0.31119
  10   9  17  1.61146 0.41756
   0  10  17  0.82764 0.12373
   1  10  17  1.23561 0.13971
  -1 -10 -17  0.95560 0.12907
  -2 -10 -17  8.63543 0.27768
   2  10  17  8.82380 0.27584
  -3 -10 -17  51.1963 0.75831
   3  10  17  50.8962 0.71715
   4  10  17  40.9662 0.76527
  -4 -10 -17  41.9164 0.79077
   5  10  17  5.49072 0.31124
  -5 -10 -17  5.68749 0.34902
   6  10  17  6.74765 0.39031
  -6 -10 -17  7.23728 0.38850
  -7 -10 -17  10.9079 0.46594
   7  10  17  11.3677 0.63263
  -8 -10 -17  1.62791 0.26292
   8  10  17  1.80380 0.33992
   9  10  17  7.66273 0.63317
  -9 -10 -17  8.77749 0.53227
   0  11  17  26.9366 0.51922
   1  11  17  28.0939 0.49313
  -1 -11 -17  29.1681 0.56950
   2  11  17  10.9419 0.32657
  -2 -11 -17  11.9589 0.35820
   3  11  17  147.424 1.94087
  -3 -11 -17  142.999 2.19616
  -4 -11 -17  4.18697 0.31092
   4  11  17  4.17058 0.28938
  -5 -11 -17  6.39387 0.37886
   5  11  17  7.32094 0.44936
  -6 -11 -17  21.9693 0.74140
   6  11  17  21.6988 0.72343
  -7 -11 -17  0.63575 0.22698
   7  11  17  0.76742 0.27266
  -8 -11 -17  0.46199 0.23655
   8  11  17  0.52537 0.29100
  -9 -11 -17  5.18351 0.49857
   9  11  17  4.74739 0.66113
   0  12  17  48.8604 0.93414
  -1 -12 -17  41.2383 0.79960
   1  12  17  40.9036 0.76200
   2  12  17  27.8209 0.61189
  -2 -12 -17  28.1560 0.68034
  -3 -12 -17  23.4782 0.78539
   3  12  17  23.6765 0.63262
  -4 -12 -17  5.96052 0.43355
   4  12  17  6.24000 0.41355
  -5 -12 -17  1.63073 0.28434
   5  12  17  1.62056 0.34571
  -6 -12 -17  10.1340 0.69250
   6  12  17  9.81220 0.65168
   7  12  17  6.09632 0.58161
  -7 -12 -17  6.98439 0.53794
  -8 -12 -17  1.61103 0.31252
   8  12  17  1.31466 0.46326
   0  13  17  0.31609 0.18786
   1  13  17  28.6909 0.73428
  -1 -13 -17  28.5480 0.79459
  -2 -13 -17  8.07417 0.42929
   2  13  17  7.79620 0.40486
  -3 -13 -17  13.5814 0.55123
   3  13  17  13.7741 0.57605
   4  13  17  14.1363 0.70242
  -4 -13 -17  14.0259 0.72733
  -5 -13 -17  22.6426 0.87988
   5  13  17  21.7781 0.99975
   6  13  17  1.53574 0.39028
  -6 -13 -17  1.88020 0.38611
   7  13  17  0.81833 0.37037
  -7 -13 -17  0.73728 0.30675
  -8 -13 -17  2.06431 0.41207
   8  13  17  1.99376 0.65983
   0  14  17  3.83044 0.35361
  -1 -14 -17  37.8353 1.02936
   1  14  17  38.7611 0.95402
  -2 -14 -17  13.0271 0.58944
   2  14  17  12.7057 0.52608
   3  14  17  6.04761 0.49295
  -3 -14 -17  5.78289 0.51738
  -4 -14 -17  12.7155 0.73394
   4  14  17  13.0056 0.68370
  -5 -14 -17  23.6044 0.98517
   5  14  17  23.3911 0.96280
  -6 -14 -17  7.61996 0.70096
   6  14  17  8.12730 0.75209
  -7 -14 -17  2.43141 0.46291
   7  14  17  2.44369 0.55095
   0  15  17  17.3798 0.70255
   1  15  17  2.99684 0.34515
  -1 -15 -17  2.93453 0.34886
   2  15  17  5.33124 0.40690
  -2 -15 -17  5.07595 0.45773
   3  15  17  1.23132 0.34485
  -3 -15 -17  1.43423 0.40380
   4  15  17  0.32428 0.27937
  -4 -15 -17  0.31224 0.29244
  -5 -15 -17  0.17434 0.27224
   5  15  17  0.08904 0.29370
   6  15  17  3.52927 0.58149
  -6 -15 -17  3.64751 0.60416
   0  16  17  4.88518 0.46235
   1  16  17  1.53094 0.30566
  -1 -16 -17  1.67799 0.34476
  -2 -16 -17  0.76679 0.31156
   2  16  17  0.83920 0.28423
  -3 -16 -17  0.03619 0.30293
   3  16  17  0.16634 0.29040
  -4 -16 -17  6.99117 0.72144
   4  16  17  7.49243 0.69385
  -5 -16 -17  0.05234 0.29392
   5  16  17  0.18927 0.32216
   0  17  17  8.83258 0.66423
  -1 -17 -17  2.53341 0.41560
   1  17  17  2.54034 0.45004
  -2 -17 -17  4.72845 0.61133
   2  17  17  4.63437 0.54130
   3  17  17  0.53035 0.38265
  -3 -17 -17  0.71294 0.39084
  -4 -17 -17  0.66451 0.91231
   4  17  17  0.62143 0.69058
   0  18  17  4.04425 0.51420
   1  18  17  3.44268 1.07445
  -1 -18 -17  4.09119 1.18823
   0   0  18  110.621 1.03389
   1   0  18  555.629 2.54415
   2   0  18  157.444 0.94578
   3   0  18  2.52370 0.10753
   4   0  18  10.3021 0.20119
   5   0  18  71.8584 0.58832
   6   0  18  3.11301 0.16184
   7   0  18  45.9994 0.63509
   8   0  18  15.5450 0.46021
   9   0  18  14.6334 0.57833
  10   0  18  0.08694 0.24592
  11   0  18  0.09906 0.26787
   0   1  18  331.925 1.72131
   1   1  18  73.3790 0.50415
  -1  -1 -18  71.0382 0.45964
  -2  -1 -18  63.0673 0.47527
   2   1  18  63.0560 0.48451
  -3  -1 -18  45.2183 0.35558
   3   1  18  43.6461 0.38062
   4   1  18  63.1325 0.51717
  -4  -1 -18  61.4969 0.52111
   5   1  18  79.7808 0.66254
  -5  -1 -18  81.3203 0.66467
  -6  -1 -18  46.6205 0.54401
   6   1  18  45.0791 0.52112
  -7  -1 -18  49.3263 0.69668
   7   1  18  48.1063 0.67795
  -8  -1 -18  0.23675 0.16035
   8   1  18  0.31708 0.16698
   9   1  18  8.35262 0.47759
  -9  -1 -18  8.58800 0.51088
 -10  -1 -18  6.28500 0.55205
  10   1  18  6.45742 0.54747
 -11  -1 -18  5.22850 0.60049
  11   1  18  4.70535 0.58409
   0   2  18  2.68574 0.08204
  -1  -2 -18  12.5062 0.17424
   1   2  18  12.5837 0.17836
   2   2  18  0.97336 0.08578
  -2  -2 -18  1.16094 0.07655
  -3  -2 -18  116.575 0.74282
   3   2  18  115.877 0.79308
  -4  -2 -18  76.0600 0.58345
   4   2  18  78.0014 0.60820
   5   2  18  27.1929 0.34148
  -5  -2 -18  28.4286 0.35259
  -6  -2 -18  2.09151 0.14392
   6   2  18  2.23600 0.14598
  -7  -2 -18  5.53687 0.23206
   7   2  18  5.42150 0.29940
   8   2  18  5.35861 0.36144
  -8  -2 -18  5.43865 0.28455
   9   2  18  10.2311 0.52464
  -9  -2 -18  10.5176 0.50467
 -10  -2 -18  4.29220 0.40790
  10   2  18  4.25337 0.51666
  11   2  18  0.11811 0.33946
   0   3  18  71.1350 0.50776
  -1  -3 -18  37.6914 0.32636
   1   3  18  38.7635 0.33485
  -2  -3 -18  53.9847 0.41234
   2   3  18  53.3503 0.45019
   3   3  18  103.943 0.74207
  -3  -3 -18  103.258 0.67701
   4   3  18  25.8550 0.29424
  -4  -3 -18  25.6780 0.29616
   5   3  18  22.6514 0.31062
  -5  -3 -18  22.8867 0.32214
  -6  -3 -18  7.98591 0.23674
   6   3  18  8.34045 0.25937
  -7  -3 -18  8.25302 0.28013
   7   3  18  8.26816 0.39829
  -8  -3 -18  0.77066 0.18086
   8   3  18  1.10222 0.22618
  -9  -3 -18  6.04009 0.41869
   9   3  18  5.98583 0.51088
 -10  -3 -18  2.82281 0.34668
  10   3  18  2.76261 0.47634
  11   3  18  2.29668 0.49677
 -11  -3 -18  2.46430 0.42851
   0   4  18  3.37243 0.12080
  -1  -4 -18  33.4659 0.34523
   1   4  18  33.6487 0.32868
  -2  -4 -18  159.665 0.94403
   2   4  18  157.696 1.04268
   3   4  18  20.5698 0.30301
  -3  -4 -18  21.1273 0.26633
  -4  -4 -18  298.951 1.79887
   4   4  18  302.370 1.96604
   5   4  18  78.7942 0.71983
  -5  -4 -18  81.8127 0.72372
  -6  -4 -18  35.1788 0.46966
   6   4  18  35.1975 0.49214
   7   4  18  0.09465 0.16366
  -7  -4 -18  0.09365 0.12400
  -8  -4 -18  5.11601 0.30608
   8   4  18  5.17172 0.48874
   9   4  18  1.27337 0.32238
  -9  -4 -18  1.22114 0.26481
 -10  -4 -18  0.24513 0.24057
  10   4  18  0.37129 0.28013
 -11  -4 -18  2.04193 0.48481
  11   4  18  1.85234 0.49204
   0   5  18  16.2300 0.22962
   1   5  18  29.8190 0.34238
  -1  -5 -18  28.9183 0.35056
   2   5  18  139.747 0.96353
  -2  -5 -18  137.279 0.91690
  -3  -5 -18  16.8509 0.23652
   3   5  18  16.9874 0.25379
  -4  -5 -18  67.7340 0.60699
   4   5  18  66.3735 0.68340
  -5  -5 -18  7.59011 0.22597
   5   5  18  7.06550 0.23589
   6   5  18  45.8484 0.69854
  -6  -5 -18  45.4645 0.58860
  -7  -5 -18  0.29060 0.14699
   7   5  18  0.54248 0.22365
  -8  -5 -18  15.8923 0.55827
   8   5  18  16.0946 0.75154
  -9  -5 -18  0.42516 0.22553
   9   5  18  0.34899 0.26286
 -10  -5 -18  14.1628 0.77820
  10   5  18  14.4386 0.78250
 -11  -5 -18  1.05026 0.48365
  11   5  18  0.97366 0.49372
   0   6  18  4.77807 0.13920
   1   6  18  88.1661 0.65364
  -1  -6 -18  87.7128 0.68890
   2   6  18  23.8543 0.30711
  -2  -6 -18  23.2054 0.29925
   3   6  18  40.1912 0.44214
  -3  -6 -18  40.1833 0.45468
  -4  -6 -18  59.3014 0.59522
   4   6  18  58.2243 0.67551
  -5  -6 -18  16.5413 0.30574
   5   6  18  16.6942 0.36839
  -6  -6 -18  0.60032 0.12915
   6   6  18  0.65356 0.18047
   7   6  18  30.6790 0.92141
  -7  -6 -18  30.6310 0.67213
  -8  -6 -18  7.04363 0.42128
   8   6  18  6.74153 0.56248
  -9  -6 -18  13.4113 0.65322
   9   6  18  13.8909 0.71697
  10   6  18  3.40557 0.45148
 -10  -6 -18  3.87452 0.47928
 -11  -6 -18  1.90972 0.63531
  11   6  18  2.09430 0.68351
   0   7  18  0.11681 0.07679
   1   7  18  41.9279 0.44755
  -1  -7 -18  41.3636 0.42861
   2   7  18  41.2454 0.45841
  -2  -7 -18  41.6072 0.44778
  -3  -7 -18  126.711 1.09204
   3   7  18  126.559 1.09594
  -4  -7 -18  20.7067 0.33556
   4   7  18  20.9574 0.40712
   5   7  18  15.5969 0.47166
  -5  -7 -18  16.2546 0.31288
   6   7  18  29.9417 0.62495
  -6  -7 -18  30.6053 0.65941
  -7  -7 -18  7.97425 0.45230
   7   7  18  7.75450 0.48039
  -8  -7 -18  4.49596 0.39892
   8   7  18  4.13199 0.45183
   9   7  18  1.36436 0.38408
  -9  -7 -18  1.46336 0.32295
 -10  -7 -18  3.30274 0.51520
  10   7  18  3.80686 0.52567
   0   8  18  55.4155 0.53552
   1   8  18  32.1040 0.41575
  -1  -8 -18  29.8098 0.36545
   2   8  18  79.0233 0.75687
  -2  -8 -18  80.2305 0.75490
   3   8  18  6.56071 0.22214
  -3  -8 -18  6.40082 0.22940
   4   8  18  6.63028 0.26873
  -4  -8 -18  7.06769 0.25188
   5   8  18  10.0287 0.35842
  -5  -8 -18  9.72628 0.32158
  -6  -8 -18  0.09855 0.18819
   6   8  18  0.08002 0.18578
   7   8  18  4.72573 0.41805
  -7  -8 -18  3.83505 0.35745
  -8  -8 -18  4.75166 0.44624
   8   8  18  4.45063 0.43890
  -9  -8 -18  4.62636 0.45770
   9   8  18  4.82243 0.53651
 -10  -8 -18  1.71207 0.32858
  10   8  18  1.76345 0.41684
   0   9  18  10.8268 0.25121
  -1  -9 -18  65.8427 0.71439
   1   9  18  66.0246 0.70409
   2   9  18  31.2393 0.46873
  -2  -9 -18  30.6292 0.46934
   3   9  18  26.7121 0.45757
  -3  -9 -18  25.8379 0.45067
  -4  -9 -18  4.61652 0.24560
   4   9  18  4.71738 0.24888
   5   9  18  17.0001 0.47197
  -5  -9 -18  17.3625 0.54020
   6   9  18  15.9257 0.54441
  -6  -9 -18  15.1815 0.56936
  -7  -9 -18  3.66391 0.35380
   7   9  18  3.54972 0.39877
  -8  -9 -18  10.8593 0.56164
   8   9  18  10.5869 0.63288
  -9  -9 -18  0.20754 0.21061
   9   9  18  0.22166 0.28943
  10   9  18  0.66449 0.39413
 -10  -9 -18  0.68836 0.28082
   0  10  18  0.19615 0.11421
   1  10  18  60.9836 0.72223
  -1 -10 -18  61.8689 0.74526
   2  10  18  22.5709 0.42875
  -2 -10 -18  22.6261 0.41428
   3  10  18  11.6170 0.36201
  -3 -10 -18  11.7979 0.37510
   4  10  18  23.8708 0.58020
  -4 -10 -18  24.7937 0.63888
  -5 -10 -18  2.70231 0.30985
   5  10  18  2.54555 0.24136
  -6 -10 -18  1.30981 0.23784
   6  10  18  1.56958 0.23917
   7  10  18  12.0420 0.63132
  -7 -10 -18  12.2779 0.54611
  -8 -10 -18  1.76333 0.28354
   8  10  18  1.63128 0.34128
  -9 -10 -18  8.10739 0.53769
   9  10  18  8.37908 0.73910
   0  11  18  124.519 1.61909
   1  11  18  40.8379 0.65504
  -1 -11 -18  40.8433 0.74188
   2  11  18  16.7189 0.42155
  -2 -11 -18  18.0339 0.45095
  -3 -11 -18  0.87053 0.22224
   3  11  18  0.83974 0.19651
   4  11  18  5.31485 0.34342
  -4 -11 -18  5.16591 0.36420
   5  11  18  6.14222 0.41383
  -5 -11 -18  6.11325 0.38058
   6  11  18  36.6885 1.04637
  -6 -11 -18  38.0998 1.11396
   7  11  18  3.27622 0.44979
  -7 -11 -18  2.91995 0.33823
  -8 -11 -18  3.42077 0.36997
   8  11  18  3.35548 0.48575
   9  11  18  0.83441 0.40712
  -9 -11 -18  0.83500 0.29518
   0  12  18  1.90122 0.22186
  -1 -12 -18  1.32967 0.21445
   1  12  18  1.31951 0.19798
  -2 -12 -18  4.75895 0.30128
   2  12  18  4.85250 0.29013
   3  12  18  8.94568 0.41161
  -3 -12 -18  8.49167 0.51985
  -4 -12 -18  18.2582 0.70528
   4  12  18  18.3566 0.60108
   5  12  18  3.35939 0.36756
  -5 -12 -18  3.27749 0.37480
  -6 -12 -18  4.33013 0.56247
   6  12  18  4.41265 0.48380
  -7 -12 -18  3.63351 0.39711
   7  12  18  3.81607 0.58968
   8  12  18  0.96640 0.50183
  -8 -12 -18  0.68440 0.28794
   0  13  18  8.50578 0.45794
  -1 -13 -18  3.04876 0.32217
   1  13  18  2.80044 0.27995
  -2 -13 -18  11.3311 0.47162
   2  13  18  10.6458 0.46396
  -3 -13 -18  9.83688 0.49110
   3  13  18  10.2020 0.51277
   4  13  18  1.66028 0.33287
  -4 -13 -18  1.79523 0.35869
   5  13  18  1.93956 0.39447
  -5 -13 -18  2.24504 0.36604
  -6 -13 -18  1.33648 0.39535
   6  13  18  1.34546 0.38414
   7  13  18  1.22347 0.38554
  -7 -13 -18  1.50212 0.37124
  -8 -13 -18  0.28166 0.88579
   8  13  18  0.23260 1.04871
   0  14  18  2.28655 0.30433
  -1 -14 -18  5.25751 0.41081
   1  14  18  4.90654 0.40326
   2  14  18  0.30135 0.20550
  -2 -14 -18  0.20654 0.22235
   3  14  18  6.27023 0.54708
  -3 -14 -18  5.87969 0.47997
  -4 -14 -18  3.50249 0.52900
   4  14  18  3.35469 0.42195
   5  14  18  1.16806 0.34619
  -5 -14 -18  0.99525 0.32193
   6  14  18  0.44536 0.36947
  -6 -14 -18  0.55188 0.31870
  -7 -14 -18  0.94099 0.40299
   7  14  18  1.02141 0.45622
   0  15  18  3.64296 0.38176
   1  15  18  4.41131 0.40371
  -1 -15 -18  4.77590 0.43199
   2  15  18  4.86189 0.39953
  -2 -15 -18  5.21733 0.52808
  -3 -15 -18  20.7556 1.07570
   3  15  18  20.7959 0.96707
  -4 -15 -18  3.82944 0.51003
   4  15  18  3.68721 0.46728
   5  15  18  8.60701 0.71455
  -5 -15 -18  8.17440 0.69530
   6  15  18  2.27314 0.57917
  -6 -15 -18  2.03777 0.44596
   0  16  18  0.88950 0.28765
  -1 -16 -18  7.37825 0.59211
   1  16  18  7.56259 0.54725
   2  16  18  1.82109 0.34316
  -2 -16 -18  1.87971 0.38763
   3  16  18  0.01064 0.28403
  -4 -16 -18  1.11848 0.40613
   4  16  18  1.15780 0.38371
   5  16  18  0.06465 0.34379
   0  17  18  6.22227 0.58664
   1  17  18  0.32826 0.32501
  -1 -17 -18  0.31951 0.28531
  -2 -17 -18  2.53310 0.50228
   2  17  18  2.29652 0.43648
  -3 -17 -18  2.06730 0.49928
   3  17  18  1.78723 0.48776
   1   0  19  254.178 1.34316
   2   0  19  266.140 1.48945
   3   0  19  164.354 0.96560
   4   0  19  391.838 2.14459
   5   0  19  203.212 1.43487
   6   0  19  13.7512 0.29927
   7   0  19  7.66879 0.28377
   8   0  19  11.5363 0.42140
   9   0  19  2.97351 0.32945
  10   0  19  7.06965 0.56888
  11   0  19  0.78054 0.36832
   0   1  19  371.694 1.92492
   1   1  19  55.5290 0.41870
  -1  -1 -19  56.7105 0.40241
  -2  -1 -19  202.586 1.21094
   2   1  19  204.115 1.21878
  -3  -1 -19  107.343 0.66890
   3   1  19  108.950 0.75243
   4   1  19  17.4594 0.25055
  -4  -1 -19  17.2430 0.25378
   5   1  19  11.9124 0.22705
  -5  -1 -19  11.6868 0.26295
   6   1  19  108.667 1.08215
  -6  -1 -19  108.296 1.02085
  -7  -1 -19  2.77562 0.19942
   7   1  19  2.54733 0.19121
  -8  -1 -19  25.1838 0.69816
   8   1  19  25.6366 0.66445
  -9  -1 -19  8.32995 0.51571
   9   1  19  8.80152 0.50545
 -10  -1 -19  4.83418 0.49685
  10   1  19  5.15784 0.55336
  11   1  19  2.99500 0.51761
 -11  -1 -19  2.77041 0.51831
   0   2  19  348.556 1.64972
   1   2  19  30.4118 0.28715
  -1  -2 -19  28.3924 0.27121
  -2  -2 -19  197.919 1.14359
   2   2  19  197.618 1.23624
   3   2  19  125.220 0.84222
  -3  -2 -19  125.672 0.80271
  -4  -2 -19  213.133 1.33398
   4   2  19  213.181 1.36558
   5   2  19  22.0717 0.30697
  -5  -2 -19  21.8948 0.31958
  -6  -2 -19  51.7757 0.60355
   6   2  19  51.9864 0.60047
   7   2  19  2.07750 0.22803
  -7  -2 -19  2.38699 0.18622
   8   2  19  28.4160 0.77450
  -8  -2 -19  27.7124 0.59852
  -9  -2 -19  28.7750 0.84035
   9   2  19  27.8893 0.88437
 -10  -2 -19  3.01293 0.36080
  10   2  19  3.31913 0.47315
  11   2  19  1.60236 0.47640
 -11  -2 -19  1.60193 0.40652
   0   3  19  1.19725 0.08256
   1   3  19  255.321 1.41732
  -1  -3 -19  253.889 1.37736
  -2  -3 -19  212.079 1.22810
   2   3  19  212.335 1.34725
  -3  -3 -19  166.432 1.01950
   3   3  19  166.988 1.07841
  -4  -3 -19  36.2893 0.37041
   4   3  19  36.0195 0.39481
   5   3  19  165.454 1.26752
  -5  -3 -19  168.246 1.28009
   6   3  19  1.29914 0.14276
  -6  -3 -19  1.17796 0.13930
   7   3  19  35.5795 0.88451
  -7  -3 -19  35.5315 0.57089
  -8  -3 -19  8.78559 0.38654
   8   3  19  8.97536 0.47949
   9   3  19  5.07952 0.46251
  -9  -3 -19  5.00807 0.39424
 -10  -3 -19  1.17366 0.28516
  10   3  19  1.23822 0.39802
  11   3  19  11.6684 1.10674
 -11  -3 -19  11.5045 0.79870
   0   4  19  6.52264 0.16619
  -1  -4 -19  462.857 2.55486
   1   4  19  465.666 2.54621
   2   4  19  83.8813 0.66465
  -2  -4 -19  85.1708 0.61160
  -3  -4 -19  3.23185 0.12806
   3   4  19  3.31232 0.14765
   4   4  19  39.4461 0.45044
  -4  -4 -19  39.0726 0.42094
  -5  -4 -19  73.8697 0.73554
   5   4  19  74.2988 0.72620
   6   4  19  0.20317 0.12242
  -6  -4 -19  0.30763 0.11674
   7   4  19  64.3508 1.32261
  -7  -4 -19  64.5806 0.90220
   8   4  19  24.0898 0.81315
  -8  -4 -19  24.7006 0.67274
  -9  -4 -19  9.69521 0.54367
   9   4  19  9.53047 0.63792
 -10  -4 -19  2.32972 0.35896
  10   4  19  2.48536 0.47590
 -11  -4 -19  1.61147 0.48280
  11   4  19  1.77029 0.57201
   0   5  19  24.8356 0.30441
  -1  -5 -19  34.1194 0.38871
   1   5  19  35.9192 0.39610
  -2  -5 -19  106.150 0.79607
   2   5  19  104.939 0.82078
  -3  -5 -19  235.225 1.58355
   3   5  19  234.255 1.66208
  -4  -5 -19  19.0252 0.29974
   4   5  19  19.1083 0.33330
  -5  -5 -19  47.8906 0.57535
   5   5  19  46.1194 0.64483
  -6  -5 -19  57.6902 0.72524
   6   5  19  56.7475 0.97434
  -7  -5 -19  7.58732 0.34543
   7   5  19  7.14885 0.43363
   8   5  19  5.75254 0.52619
  -8  -5 -19  5.90375 0.41498
  -9  -5 -19  11.5238 0.55590
   9   5  19  11.2637 0.69291
  10   5  19  2.58770 0.41338
 -10  -5 -19  2.39380 0.40873
  11   5  19  4.00187 0.72935
 -11  -5 -19  3.63244 0.68071
   0   6  19  48.2102 0.45561
  -1  -6 -19  204.252 1.32369
   1   6  19  205.536 1.34343
  -2  -6 -19  13.2001 0.24755
   2   6  19  13.1591 0.22332
  -3  -6 -19  96.3907 0.91854
   3   6  19  96.0732 0.84513
   4   6  19  13.2669 0.31753
  -4  -6 -19  13.2798 0.25927
   5   6  19  51.4799 0.73562
  -5  -6 -19  52.6340 0.65159
   6   6  19  13.9867 0.49066
  -6  -6 -19  14.2292 0.37208
  -7  -6 -19  46.6098 0.95144
   7   6  19  46.0284 1.24419
   8   6  19  0.49079 0.26165
  -8  -6 -19  0.85706 0.24842
  -9  -6 -19  12.5820 0.69740
   9   6  19  13.6011 0.71857
 -10  -6 -19  1.69280 0.42112
  10   6  19  1.75366 0.37667
   0   7  19  64.4182 0.60951
   1   7  19  142.731 1.15400
  -1  -7 -19  141.083 1.09226
   2   7  19  91.3822 0.86846
  -2  -7 -19  90.3986 0.87312
   3   7  19  85.6795 0.84743
  -3  -7 -19  85.1127 0.89356
   4   7  19  1.97184 0.16590
  -4  -7 -19  2.06375 0.15758
  -5  -7 -19  33.3109 0.53724
   5   7  19  33.2037 0.72770
   6   7  19  21.7179 0.63301
  -6  -7 -19  21.7756 0.63204
  -7  -7 -19  15.5436 0.60023
   7   7  19  15.8538 0.64143
   8   7  19  16.3543 0.77618
  -8  -7 -19  15.8646 0.66686
  -9  -7 -19  2.61135 0.36658
   9   7  19  2.86870 0.47653
  10   7  19  5.62173 0.63011
 -10  -7 -19  5.88713 0.65765
   0   8  19  20.8021 0.33955
  -1  -8 -19  3.61166 0.16540
   1   8  19  3.43111 0.17168
  -2  -8 -19  44.4097 0.56552
   2   8  19  43.9273 0.54154
   3   8  19  69.9407 0.75887
  -3  -8 -19  69.9371 0.85037
  -4  -8 -19  112.862 1.22838
   4   8  19  112.043 1.35433
   5   8  19  21.2576 0.58106
  -5  -8 -19  21.5939 0.51449
  -6  -8 -19  26.5330 0.70363
   6   8  19  26.6284 0.69937
  -7  -8 -19  4.58412 0.41325
   7   8  19  4.35727 0.40658
   8   8  19  0.13743 0.23835
  -8  -8 -19  0.20798 0.22590
   9   8  19  2.14157 0.40731
  -9  -8 -19  1.75373 0.34222
  10   8  19  1.87255 0.42773
 -10  -8 -19  2.15303 0.39243
   0   9  19  24.3048 0.38876
  -1  -9 -19  77.3342 0.82767
   1   9  19  76.7547 0.79710
   2   9  19  37.7551 0.54317
  -2  -9 -19  39.3658 0.57590
  -3  -9 -19  81.2272 1.00483
   3   9  19  79.4946 0.98114
   4   9  19  16.3531 0.42239
  -4  -9 -19  16.6026 0.42333
   5   9  19  41.5569 0.85334
  -5  -9 -19  42.2690 0.91418
  -6  -9 -19  13.6822 0.54706
   6   9  19  13.6551 0.52398
   7   9  19  5.80204 0.46494
  -7  -9 -19  6.61872 0.48070
  -8  -9 -19  7.69269 0.50325
   8   9  19  7.75312 0.58532
   9   9  19  0.41514 0.29341
  -9  -9 -19  0.43621 0.23867
   0  10  19  28.6884 0.50661
   1  10  19  32.9421 0.51574
  -1 -10 -19  33.7835 0.54910
   2  10  19  56.9845 0.79560
  -2 -10 -19  56.6487 0.76715
  -3 -10 -19  14.5888 0.43037
   3  10  19  14.9510 0.44617
  -4 -10 -19  67.3339 1.19636
   4  10  19  68.3210 1.20342
   5  10  19  24.2123 0.62296
  -5 -10 -19  24.9292 0.86918
   6  10  19  0.01955 0.19366
  -7 -10 -19  8.01463 0.48136
   7  10  19  8.57341 0.57577
  -8 -10 -19  4.74415 0.39336
   8  10  19  5.37403 0.58049
   9  10  19  4.69674 0.65267
  -9 -10 -19  3.64463 0.42147
   0  11  19  30.5189 0.63893
  -1 -11 -19  19.1069 0.48821
   1  11  19  18.5956 0.46227
  -2 -11 -19  41.9115 0.80784
   2  11  19  42.4003 0.72832
  -3 -11 -19  33.4596 0.87423
   3  11  19  34.1800 0.74891
  -4 -11 -19  28.3114 0.88648
   4  11  19  29.1474 0.74040
  -5 -11 -19  10.3881 0.47358
   5  11  19  10.9330 0.51512
  -6 -11 -19  20.2031 0.78261
   6  11  19  19.9018 0.74543
  -7 -11 -19  0.42020 0.24526
   7  11  19  0.32659 0.28414
  -8 -11 -19  0.75289 0.27845
   8  11  19  0.84776 0.35375
  -9 -11 -19  2.06682 1.15123
   0  12  19  4.95346 0.31054
  -1 -12 -19  35.7663 0.82286
   1  12  19  36.5530 0.80936
  -2 -12 -19  0.19356 0.17722
   2  12  19  0.20756 0.15578
  -3 -12 -19  3.97017 0.37792
   3  12  19  3.86025 0.29718
   4  12  19  2.59586 0.29427
  -4 -12 -19  2.37278 0.36966
  -5 -12 -19  10.3410 0.60262
   5  12  19  10.1185 0.57304
   6  12  19  2.24885 0.39455
  -6 -12 -19  1.97928 0.40096
  -7 -12 -19  4.59721 0.45600
   7  12  19  4.20297 0.61614
  -8 -12 -19  2.43221 0.39149
   8  12  19  2.28347 0.63305
   1  13  19  14.2578 0.60109
  -1 -13 -19  14.8128 0.58920
   2  13  19  31.4006 0.82222
  -2 -13 -19  31.9332 0.83988
   3  13  19  12.9939 0.58515
  -3 -13 -19  12.8438 0.59131
  -4 -13 -19  13.3667 0.75029
   4  13  19  13.8302 0.71611
  -5 -13 -19  11.0752 0.65709
   5  13  19  11.2577 0.71725
   6  13  19  0.62588 0.32710
  -6 -13 -19  0.62249 0.31613
  -7 -13 -19  4.15698 0.66368
   7  13  19  4.52381 0.71395
   0  14  19  7.13732 0.47830
   1  14  19  11.4308 0.56866
  -1 -14 -19  11.9701 0.58917
   2  14  19  20.0098 0.72218
  -2 -14 -19  19.8875 0.81630
   3  14  19  0.10629 0.25872
  -3 -14 -19  0.11854 0.23709
   4  14  19  16.2475 0.83890
  -4 -14 -19  15.9727 0.95568
  -5 -14 -19  1.37211 0.33948
   5  14  19  1.53619 0.37071
  -6 -14 -19  2.59865 0.45942
   6  14  19  2.71911 0.53977
   0  15  19  25.8846 0.91315
   1  15  19  0.06584 0.21837
  -1 -15 -19  0.00395 0.21850
  -2 -15 -19  14.0678 0.77430
   2  15  19  14.2363 0.63410
  -3 -15 -19  1.86523 0.38745
   3  15  19  2.20684 0.41244
  -4 -15 -19  4.94317 0.64085
   4  15  19  5.05422 0.54454
  -5 -15 -19  0.67215 0.34482
   5  15  19  0.90188 0.36829
   6  15  19  6.07695 1.40724
  -6 -15 -19  5.25381 1.18008
   0  16  19  0.23049 0.24982
   1  16  19  4.55034 0.44780
  -1 -16 -19  5.03677 0.51408
   2  16  19  1.60091 0.34636
  -2 -16 -19  1.56422 0.37727
   3  16  19  5.53919 0.60479
  -3 -16 -19  5.90401 0.63014
  -4 -16 -19  3.66773 0.68257
   4  16  19  3.91614 0.54955
   0  17  19  3.34529 0.46007
   1  17  19  2.65494 0.46835
  -1 -17 -19  2.34331 0.42259
  -2 -17 -19  6.80630 0.74939
   2  17  19  7.63042 0.92216
   0   0  20  337.791 2.62843
   1   0  20  191.833 1.04060
   2   0  20  71.1193 0.53978
   3   0  20  82.1496 0.60349
   4   0  20  145.824 0.97306
   5   0  20  2.06686 0.14467
   6   0  20  120.589 1.25213
   7   0  20  40.9451 0.67235
   8   0  20  11.4753 0.46553
   9   0  20  28.5964 0.85000
  10   0  20  6.89303 0.60473
  11   0  20  2.49110 0.52194
   0   1  20  4.89521 0.35977
   1   1  20  37.7778 0.33730
  -1  -1 -20  36.9002 0.31848
   2   1  20  134.558 0.90803
  -2  -1 -20  135.033 0.87825
  -3  -1 -20  144.766 0.89902
   3   1  20  143.535 0.97594
  -4  -1 -20  72.5553 0.60201
   4   1  20  70.3915 0.59298
  -5  -1 -20  46.7303 0.53217
   5   1  20  46.5573 0.50194
   6   1  20  3.20633 0.18855
  -6  -1 -20  3.53167 0.19245
  -7  -1 -20  7.87371 0.31028
   7   1  20  7.71449 0.32827
  -8  -1 -20  9.87247 0.47553
   8   1  20  9.96331 0.45500
   9   1  20  2.10966 0.30290
  -9  -1 -20  1.88353 0.30769
 -10  -1 -20  0.99001 0.31955
  10   1  20  1.14767 0.35454
  11   1  20  2.84008 0.56646
 -11  -1 -20  3.40096 0.67232
   0   2  20  157.288 0.86908
   1   2  20  101.339 0.68788
  -1  -2 -20  98.5270 0.64204
  -2  -2 -20  41.3087 0.36419
   2   2  20  40.7636 0.41061
   3   2  20  116.173 0.81713
  -3  -2 -20  115.964 0.77103
   4   2  20  36.1447 0.39909
  -4  -2 -20  36.0979 0.38445
   5   2  20  23.0705 0.34548
  -5  -2 -20  23.8534 0.36354
  -6  -2 -20  21.7075 0.39742
   6   2  20  21.5958 0.38403
   7   2  20  29.1912 0.73767
  -7  -2 -20  28.4421 0.53205
  -8  -2 -20  2.46070 0.24116
   8   2  20  2.20316 0.28305
   9   2  20  2.92852 0.37581
  -9  -2 -20  2.89852 0.32890
  10   2  20  1.23134 0.36763
 -10  -2 -20  1.16182 0.28767
  11   2  20  1.06285 0.50138
 -11  -2 -20  1.26208 0.36167
   0   3  20  361.767 2.00759
  -1  -3 -20  37.5550 0.35850
   1   3  20  38.2066 0.35337
  -2  -3 -20  75.3641 0.59167
   2   3  20  76.3031 0.62840
   3   3  20  106.373 0.81526
  -3  -3 -20  108.467 0.74105
  -4  -3 -20  5.90413 0.16701
   4   3  20  5.76725 0.18206
   5   3  20  37.1743 0.44996
  -5  -3 -20  37.9104 0.47595
  -6  -3 -20  84.9728 0.94158
   6   3  20  84.9613 0.94217
   7   3  20  11.3028 0.58381
  -7  -3 -20  11.4368 0.35084
   8   3  20  16.6437 0.70253
  -8  -3 -20  15.9741 0.52478
  -9  -3 -20  7.31717 0.47575
   9   3  20  7.40196 0.54868
 -10  -3 -20  4.05831 0.43979
  10   3  20  4.48592 0.55754
  11   3  20  3.05575 0.78492
 -11  -3 -20  3.10162 0.56623
   0   4  20  6.41618 0.17596
  -1  -4 -20  17.6070 0.24673
   1   4  20  17.2974 0.24262
   2   4  20  57.7511 0.54095
  -2  -4 -20  56.3447 0.49990
   3   4  20  22.0457 0.33527
  -3  -4 -20  21.8496 0.29980
  -4  -4 -20  138.320 1.10766
   4   4  20  133.172 1.11943
   5   4  20  19.1041 0.36431
  -5  -4 -20  18.5009 0.33338
  -6  -4 -20  5.10141 0.23772
   6   4  20  5.19996 0.28393
  -7  -4 -20  0.18457 0.14952
   7   4  20  0.15299 0.21899
  -8  -4 -20  1.08386 0.24293
   8   4  20  1.03171 0.28470
   9   4  20  2.89278 0.41711
  -9  -4 -20  2.96421 0.35727
 -10  -4 -20  8.06245 0.64660
  10   4  20  7.53015 0.75439
 -11  -4 -20  1.89976 0.57419
  11   4  20  1.67623 0.55804
   0   5  20  60.8376 0.53860
   1   5  20  43.3770 0.44954
  -1  -5 -20  43.5916 0.43255
  -2  -5 -20  61.4422 0.57288
   2   5  20  60.7311 0.54487
  -3  -5 -20  75.6476 0.71944
   3   5  20  74.0419 0.71484
   4   5  20  5.33772 0.21648
  -4  -5 -20  5.78782 0.19369
   5   5  20  42.7505 0.67668
  -5  -5 -20  42.8838 0.56024
   6   5  20  8.02420 0.37840
  -6  -5 -20  8.09835 0.28554
  -7  -5 -20  5.58705 0.32586
   7   5  20  5.48079 0.40609
  -8  -5 -20  25.1782 0.79185
   8   5  20  24.2544 0.99927
   9   5  20  4.55101 0.50126
  -9  -5 -20  4.44064 0.46284
  10   5  20  4.74936 0.53701
 -10  -5 -20  4.59764 0.57526
   0   6  20  2.78939 0.13518
  -1  -6 -20  66.5431 0.61498
   1   6  20  69.9482 0.62992
  -2  -6 -20  38.9234 0.48980
   2   6  20  38.7442 0.41787
   3   6  20  41.7335 0.48924
  -3  -6 -20  41.8237 0.53614
   4   6  20  87.4563 0.99855
  -4  -6 -20  86.6302 0.86983
  -5  -6 -20  13.6359 0.33169
   5   6  20  13.1968 0.40251
  -6  -6 -20  38.9290 0.69145
   6   6  20  38.2388 0.85448
  -7  -6 -20  10.5269 0.46896
   7   6  20  10.3348 0.57515
  -8  -6 -20  0.51155 0.23909
   8   6  20  0.37117 0.26834
   9   6  20  9.52435 0.68322
  -9  -6 -20  9.15607 0.64300
  10   6  20  4.25525 0.56487
 -10  -6 -20  3.85786 0.59996
   1   7  20  50.1758 0.57111
  -1  -7 -20  50.4361 0.57504
   2   7  20  41.1216 0.54320
  -2  -7 -20  40.3151 0.53880
  -3  -7 -20  62.3630 0.78121
   3   7  20  62.4141 0.72441
  -4  -7 -20  5.83946 0.25176
   4   7  20  5.68503 0.25187
   5   7  20  33.5270 0.76420
  -5  -7 -20  33.7560 0.60422
  -6  -7 -20  4.68061 0.35248
   6   7  20  4.91188 0.36020
   7   7  20  0.49825 0.25675
  -7  -7 -20  0.26593 0.24401
  -8  -7 -20  0.45335 0.24680
   8   7  20  0.50303 0.28553
  -9  -7 -20  1.29285 0.33535
   9   7  20  1.30564 0.39901
 -10  -7 -20  0.96590 0.39663
  10   7  20  1.14995 0.39429
   0   8  20  112.716 1.05898
   1   8  20  167.624 1.45715
  -1  -8 -20  168.815 1.60630
   2   8  20  0.79131 0.12738
  -2  -8 -20  0.75955 0.15346
   3   8  20  11.5824 0.27415
  -3  -8 -20  11.8625 0.34557
   4   8  20  4.72619 0.27632
  -4  -8 -20  4.93557 0.25336
   5   8  20  11.9554 0.48944
  -5  -8 -20  11.7343 0.43902
  -6  -8 -20  2.44412 0.28364
   6   8  20  2.25285 0.26258
   7   8  20  31.6251 0.93470
  -7  -8 -20  31.6070 0.89192
  -8  -8 -20  4.85866 0.42441
   8   8  20  4.06005 0.43270
   9   8  20  1.62411 0.37098
  -9  -8 -20  1.94191 0.33467
  10   8  20  2.62622 0.53298
 -10  -8 -20  2.72481 0.55415
   0   9  20  13.9400 0.32049
  -1  -9 -20  10.6856 0.29942
   1   9  20  9.69785 0.26154
  -2  -9 -20  11.9133 0.33879
   2   9  20  11.3990 0.30801
  -3  -9 -20  15.3291 0.41526
   3   9  20  15.3977 0.41183
   4   9  20  4.02427 0.27670
  -4  -9 -20  4.24169 0.26163
   5   9  20  5.42616 0.31474
  -5  -9 -20  5.24353 0.38587
   6   9  20  3.69131 0.32156
  -6  -9 -20  4.28706 0.34458
   7   9  20  7.08041 0.49131
  -7  -9 -20  7.12249 0.44603
  -8  -9 -20  0.75072 0.25977
   8   9  20  0.75362 0.29530
  -9  -9 -20  0.51180 0.24964
   9   9  20  0.41325 0.36743
   0  10  20  6.80269 0.27427
  -1 -10 -20  27.3695 0.52226
   1  10  20  26.6258 0.47904
   2  10  20  19.6312 0.47845
  -2 -10 -20  20.5823 0.45150
  -3 -10 -20  0.40155 0.16540
   3  10  20  0.32388 0.17191
  -4 -10 -20  22.6884 0.63241
   4  10  20  22.6133 0.60678
   5  10  20  11.9245 0.49081
  -5 -10 -20  12.0948 0.63191
  -6 -10 -20  34.5864 1.05374
   6  10  20  34.8625 1.10719
   7  10  20  7.96997 0.63469
  -7 -10 -20  8.57733 0.57220
   8  10  20  0.48137 0.33641
  -8 -10 -20  0.46112 0.24834
  -9 -10 -20  1.35340 0.31640
   9  10  20  1.25151 0.43438
   0  11  20  12.4069 0.42986
   1  11  20  10.4975 0.40157
  -1 -11 -20  10.5518 0.42278
   2  11  20  53.4043 0.99988
  -2 -11 -20  53.0770 0.98568
  -3 -11 -20  4.61784 0.37244
   3  11  20  4.35526 0.30237
   4  11  20  10.2564 0.46166
  -4 -11 -20  10.4961 0.51190
  -5 -11 -20  8.22405 0.58205
   5  11  20  7.71549 0.45562
  -6 -11 -20  1.09815 0.27692
   6  11  20  1.28805 0.30884
   7  11  20  3.55530 0.48250
  -7 -11 -20  3.76842 0.41711
   8  11  20  9.71561 0.85035
  -8 -11 -20  9.38972 0.64441
   0  12  20  0.16538 0.18163
   1  12  20  7.53623 0.38715
  -1 -12 -20  7.32099 0.39517
   2  12  20  16.7173 0.49653
  -2 -12 -20  16.9587 0.62911
   3  12  20  10.1111 0.44064
  -3 -12 -20  10.2980 0.56007
  -4 -12 -20  13.7384 0.69356
   4  12  20  13.6812 0.55947
  -5 -12 -20  6.68326 0.58599
   5  12  20  6.82784 0.50690
   6  12  20  1.78115 0.34056
  -6 -12 -20  1.79383 0.40026
   7  12  20  0.66017 0.39954
  -7 -12 -20  0.90346 0.34064
   8  12  20  1.57255 0.58875
  -8 -12 -20  1.47688 0.36413
   0  13  20  28.0153 0.88723
   1  13  20  7.69637 0.49038
  -1 -13 -20  7.20245 0.44094
   2  13  20  1.02192 0.23151
  -2 -13 -20  1.09429 0.23937
  -3 -13 -20  5.01136 0.41264
   3  13  20  5.15593 0.44528
  -4 -13 -20  7.53109 0.61191
   4  13  20  7.74691 0.54550
  -5 -13 -20  5.41024 0.51405
   5  13  20  5.14082 0.53488
   6  13  20  5.39188 0.58519
  -6 -13 -20  5.68773 0.58798
   7  13  20  5.15188 0.82161
  -7 -13 -20  4.86366 0.71859
   0  14  20  0.44120 0.23347
  -1 -14 -20  11.8569 0.59998
   1  14  20  11.5108 0.58838
  -2 -14 -20  6.95438 0.56713
   2  14  20  6.66549 0.45536
  -3 -14 -20  1.39594 0.31445
   3  14  20  1.51775 0.32913
   4  14  20  13.9229 0.79942
  -4 -14 -20  13.8966 0.91181
   5  14  20  0.72303 0.32319
  -5 -14 -20  0.68799 0.30481
  -6 -14 -20  0.15190 0.29038
   6  14  20  0.19586 0.37215
   0  15  20  0.30177 0.24633
  -1 -15 -20  5.51265 0.47394
   1  15  20  5.47340 0.46057
  -2 -15 -20  0.36612 0.28776
   2  15  20  0.53473 0.25813
  -3 -15 -20  2.88159 0.49061
   3  15  20  3.37308 0.48448
  -4 -15 -20  0.11708 0.33859
   4  15  20  0.19898 0.28653
  -5 -15 -20  2.96089 0.49490
   5  15  20  3.35676 0.53853
   0  16  20  4.35588 0.45487
   1  16  20  5.13499 0.48542
  -1 -16 -20  5.07306 0.50916
   2  16  20  0.40520 0.30563
  -2 -16 -20  0.56509 0.31876
  -3 -16 -20  4.18982 0.60616
   3  16  20  4.25284 0.56411
   4  16  20  0.85813 0.39951
  -4 -16 -20  0.59970 0.44144
  -1 -17 -20  1.86479 0.40733
   1  17  20  1.72013 0.40603
  -2 -17 -20  1.01737 0.40843
   2  17  20  0.88724 0.40732
   1   0  21  13.4802 0.20034
   2   0  21  313.666 1.85318
   3   0  21  123.600 0.84290
   4   0  21  165.962 1.18573
   5   0  21  1.60947 0.14216
   6   0  21  51.8514 0.74201
   7   0  21  0.38998 0.15699
   9   0  21  0.01125 0.21088
  10   0  21  3.79946 0.51779
  11   0  21  0.14783 0.35895
   0   1  21  189.537 1.13730
  -1  -1 -21  70.6750 0.51865
   1   1  21  71.4954 0.51491
   2   1  21  153.267 0.97707
  -2  -1 -21  150.529 1.01556
  -3  -1 -21  39.8997 0.38121
   3   1  21  40.6698 0.41839
   4   1  21  30.8452 0.37819
  -4  -1 -21  30.7340 0.36713
   5   1  21  36.8149 0.45829
  -5  -1 -21  37.9786 0.48108
  -6  -1 -21  35.4746 0.57882
   6   1  21  34.5253 0.59908
  -7  -1 -21  22.7614 0.52713
   7   1  21  22.7557 0.56135
   8   1  21  41.0074 1.03218
  -8  -1 -21  41.1169 0.99178
  -9  -1 -21  0.34157 0.24039
   9   1  21  0.40025 0.25322
 -10  -1 -21  3.18021 0.46951
  10   1  21  3.15907 0.48032
  11   1  21  1.31278 0.52342
 -11  -1 -21  1.08792 0.49699
   0   2  21  7.82667 0.14492
  -1  -2 -21  104.074 0.65814
   1   2  21  102.421 0.71173
  -2  -2 -21  14.3456 0.21242
   2   2  21  13.6032 0.23272
  -3  -2 -21  32.9539 0.35687
   3   2  21  33.5192 0.37703
   4   2  21  13.7484 0.25927
  -4  -2 -21  14.5124 0.25398
  -5  -2 -21  36.2909 0.49434
   5   2  21  36.1192 0.46149
   6   2  21  11.0943 0.30347
  -6  -2 -21  11.5935 0.31948
   7   2  21  20.7474 0.79822
  -7  -2 -21  21.0622 0.51696
   8   2  21  20.1960 0.75023
  -8  -2 -21  20.2588 0.58516
  -9  -2 -21  4.51119 0.39270
   9   2  21  4.55189 0.44906
  10   2  21  4.73865 0.56592
 -10  -2 -21  4.85450 0.45368
 -11  -2 -21  1.06255 0.42811
  11   2  21  1.18378 0.52234
   0   3  21  167.620 1.05146
  -1  -3 -21  23.0119 0.27864
   1   3  21  22.1598 0.26152
   2   3  21  115.933 0.84339
  -2  -3 -21  114.133 0.79635
   3   3  21  206.302 1.41536
  -3  -3 -21  206.045 1.36253
  -4  -3 -21  15.8658 0.28739
   4   3  21  15.9637 0.28507
  -5  -3 -21  12.8046 0.29351
   5   3  21  12.8309 0.28290
  -6  -3 -21  11.7870 0.32500
   6   3  21  11.6422 0.37308
  -7  -3 -21  0.33268 0.16037
   7   3  21  0.36627 0.25489
   8   3  21  2.20232 0.32807
  -8  -3 -21  2.11366 0.29690
   9   3  21  3.89210 0.43348
  -9  -3 -21  3.77244 0.39015
  10   3  21  2.04225 0.42417
 -10  -3 -21  2.15326 0.35861
   0   4  21  78.4378 0.66322
   1   4  21  59.4142 0.54661
  -1  -4 -21  59.1288 0.53405
  -2  -4 -21  4.34726 0.15339
   2   4  21  4.59210 0.16386
  -3  -4 -21  74.7744 0.66296
   3   4  21  72.9446 0.73133
   4   4  21  23.5183 0.38521
  -4  -4 -21  23.4831 0.37435
  -5  -4 -21  32.5782 0.46744
   5   4  21  33.2119 0.52355
   6   4  21  3.22563 0.26776
  -6  -4 -21  3.06219 0.20672
   7   4  21  27.6163 0.80926
  -7  -4 -21  27.0207 0.63562
   8   4  21  9.36464 0.59629
  -8  -4 -21  9.26863 0.51353
  -9  -4 -21  17.1959 0.79010
   9   4  21  16.8563 0.79131
  10   4  21  4.81376 0.63494
 -10  -4 -21  4.81004 0.59509
   0   5  21  92.4168 0.75463
   1   5  21  58.3056 0.53938
  -1  -5 -21  57.3323 0.59014
   2   5  21  123.142 1.02135
  -2  -5 -21  124.604 1.06129
   3   5  21  42.6785 0.53052
  -3  -5 -21  43.4379 0.55364
   4   5  21  51.1496 0.69497
  -4  -5 -21  51.0346 0.58570
  -5  -5 -21  164.592 1.62273
   5   5  21  164.516 1.89543
   6   5  21  13.2868 0.47176
  -6  -5 -21  13.6917 0.38536
  -7  -5 -21  3.01683 0.30267
   7   5  21  3.38921 0.33412
  -8  -5 -21  3.50898 0.35418
   8   5  21  3.25783 0.40366
  -9  -5 -21  0.44663 0.29011
   9   5  21  0.47393 0.30065
 -10  -5 -21  6.99865 0.72210
  10   5  21  5.94466 0.63845
   0   6  21  81.8046 0.72950
   1   6  21  173.597 1.29440
  -1  -6 -21  171.017 1.44732
   2   6  21  23.0628 0.32038
  -2  -6 -21  23.7842 0.38644
   3   6  21  82.1230 0.84361
  -3  -6 -21  81.8392 0.91717
  -4  -6 -21  43.6922 0.62335
   4   6  21  42.9589 0.74578
  -5  -6 -21  79.0877 1.03017
   5   6  21  79.2157 1.30121
  -6  -6 -21  19.7037 0.52202
   6   6  21  19.2458 0.65777
   7   6  21  14.5686 0.61657
  -7  -6 -21  13.5448 0.60836
  -8  -6 -21  1.59780 0.34098
   8   6  21  1.43510 0.33209
  -9  -6 -21  0.37088 0.27688
   9   6  21  0.53769 0.32219
 -10  -6 -21  1.32222 0.43659
  10   6  21  1.44739 0.41190
   0   7  21  100.682 0.93599
  -1  -7 -21  51.3100 0.63675
   1   7  21  49.7570 0.58644
   2   7  21  19.3545 0.36176
  -2  -7 -21  18.9200 0.39356
  -3  -7 -21  25.4606 0.46844
   3   7  21  25.2332 0.42483
   4   7  21  10.1437 0.39143
  -4  -7 -21  10.4537 0.33264
  -5  -7 -21  0.09952 0.16631
   5   7  21  0.07306 0.17207
   6   7  21  15.8782 0.57908
  -6  -7 -21  15.4901 0.58132
   7   7  21  7.59953 0.50649
  -7  -7 -21  7.39557 0.47816
  -8  -7 -21  10.0965 0.57699
   8   7  21  10.2151 0.67037
  -9  -7 -21  3.75388 0.46259
   9   7  21  4.04976 0.50946
 -10  -7 -21  1.35814 0.42101
  10   7  21  1.56111 0.45646
   0   8  21  17.8203 0.36719
   1   8  21  0.88109 0.13253
  -1  -8 -21  0.92791 0.14741
   2   8  21  44.2437 0.58959
  -2  -8 -21  43.2988 0.68938
  -3  -8 -21  2.08786 0.19125
   3   8  21  2.34677 0.19156
  -4  -8 -21  35.1178 0.65820
   4   8  21  34.3288 0.75119
   5   8  21  20.2017 0.68281
  -5  -8 -21  19.8778 0.57865
   6   8  21  11.7796 0.54830
  -6  -8 -21  12.0282 0.56449
   7   8  21  0.23796 0.22851
  -7  -8 -21  0.35860 0.22518
   8   8  21  2.45782 0.37277
  -8  -8 -21  2.34811 0.32818
  -9  -8 -21  1.21456 0.30647
   9   8  21  1.35434 0.39523
   0   9  21  91.9507 1.09855
   1   9  21  27.9174 0.46754
  -1  -9 -21  27.4864 0.49996
   2   9  21  34.0887 0.57104
  -2  -9 -21  33.7340 0.61180
   3   9  21  5.57369 0.29480
  -3  -9 -21  5.66861 0.30151
  -4  -9 -21  7.77095 0.36126
   4   9  21  8.41430 0.39294
  -5  -9 -21  3.15619 0.36011
   5   9  21  3.12535 0.35150
   6   9  21  4.22465 0.38836
  -6  -9 -21  4.42460 0.37237
  -7  -9 -21  10.1339 0.51095
   7   9  21  9.84355 0.61991
  -8  -9 -21  6.61595 0.47528
   8   9  21  6.69074 0.63568
   9   9  21  0.43816 0.36809
  -9  -9 -21  0.51374 0.26567
   0  10  21  9.61121 0.32985
  -1 -10 -21  56.2521 0.86136
   1  10  21  56.6929 0.81571
  -2 -10 -21  18.1883 0.44947
   2  10  21  17.9691 0.48548
   3  10  21  43.4117 0.86799
  -3 -10 -21  43.7835 0.89351
  -4 -10 -21  18.2340 0.60559
   4  10  21  18.5175 0.56623
  -5 -10 -21  13.1060 0.62501
   5  10  21  13.0701 0.53233
   6  10  21  14.1630 0.64662
  -6 -10 -21  13.9548 0.62296
  -7 -10 -21  6.08257 0.48991
   7  10  21  6.60280 0.60712
   9  10  21  0.63671 0.39421
  -9 -10 -21  0.68886 0.30390
   0  11  21  10.1285 0.44380
   1  11  21  6.56701 0.36470
  -1 -11 -21  7.24754 0.37097
   2  11  21  3.41629 0.30430
  -2 -11 -21  3.19187 0.27235
   3  11  21  19.2067 0.57237
  -3 -11 -21  19.2544 0.70913
  -4 -11 -21  1.68797 0.26937
   4  11  21  1.62523 0.25658
   5  11  21  27.5483 0.87588
  -5 -11 -21  28.2321 1.06984
   6  11  21  7.29914 0.57227
  -6 -11 -21  6.96112 0.58001
   7  11  21  2.20064 0.41802
  -7 -11 -21  2.27818 0.37934
  -8 -11 -21  3.31029 0.43742
   8  11  21  3.31420 0.57799
   0  12  21  27.9709 0.74805
   1  12  21  15.6331 0.54618
  -1 -12 -21  16.7867 0.59782
  -2 -12 -21  15.3312 0.61735
   2  12  21  15.2359 0.52846
  -3 -12 -21  3.59502 0.37544
   3  12  21  3.73574 0.31047
   4  12  21  0.02336 0.19710
  -4 -12 -21  0.00031 0.23106
  -5 -12 -21  1.91089 0.42379
   5  12  21  2.14257 0.38206
  -6 -12 -21  4.10161 0.57886
   6  12  21  4.38598 0.47026
  -7 -12 -21  10.3057 0.85513
   7  12  21  9.66133 0.93748
   0  13  21  6.78558 0.46096
  -1 -13 -21  0.07905 0.19357
   1  13  21  0.05744 0.21028
  -2 -13 -21  10.5480 0.52751
   2  13  21  10.5816 0.52815
   3  13  21  10.3057 0.56568
  -3 -13 -21  9.91540 0.59703
  -4 -13 -21  2.01645 0.31691
   4  13  21  2.03366 0.33332
  -5 -13 -21  1.52365 0.38808
   5  13  21  1.47260 0.36331
  -6 -13 -21  0.65636 0.33848
   6  13  21  0.47072 0.32433
   0  14  21  0.21938 0.23162
   1  14  21  7.43031 0.52102
  -1 -14 -21  7.07815 0.50420
   2  14  21  1.61218 0.32357
  -2 -14 -21  1.28228 0.32770
  -3 -14 -21  3.91040 0.46307
   3  14  21  4.19841 0.45566
   4  14  21  4.77963 0.53879
  -4 -14 -21  4.53201 0.50599
  -5 -14 -21  1.18381 0.39243
   5  14  21  1.11676 0.34409
   6  14  21  0.50922 0.37129
  -6 -14 -21  0.35077 0.32639
   0  15  21  5.86302 0.49633
  -1 -15 -21  2.45562 0.36767
   1  15  21  2.42279 0.35410
   2  15  21  8.80317 0.71579
  -2 -15 -21  9.05850 0.68036
  -3 -15 -21  2.76553 0.49020
   3  15  21  3.06758 0.50534
  -4 -15 -21  4.32258 0.68553
   4  15  21  5.09933 0.58882
   5  15  21  3.49230 0.57707
  -5 -15 -21  3.34821 0.54246
   0  16  21  0.45277 0.26889
  -1 -16 -21  2.58290 0.40501
   1  16  21  2.82683 0.39939
  -2 -16 -21  9.07218 0.72625
   2  16  21  9.11017 0.77180
   3  16  21  6.85233 0.69957
  -3 -16 -21  7.30484 0.76857
   0  17  21  2.61420 0.44496
   0   0  22  67.3681 0.80963
   1   0  22  82.1175 0.60156
   2   0  22  42.5343 0.45223
   3   0  22  41.9725 0.42711
   4   0  22  38.5522 0.44176
   5   0  22  57.2488 0.66432
   6   0  22  31.2710 0.58510
   7   0  22  39.4963 0.77209
   8   0  22  2.65730 0.29501
   9   0  22  5.53253 0.49515
  10   0  22  3.98622 0.52364
   0   1  22  1.07951 0.24774
  -1  -1 -22  40.2082 0.37895
   1   1  22  40.2226 0.37308
   2   1  22  9.56897 0.20584
  -2  -1 -22  10.0878 0.20290
  -3  -1 -22  183.110 1.20594
   3   1  22  183.069 1.33222
  -4  -1 -22  49.1009 0.50991
   4   1  22  49.6933 0.53582
  -5  -1 -22  105.948 1.00076
   5   1  22  106.397 1.03549
  -6  -1 -22  3.98924 0.25013
   6   1  22  4.42821 0.25455
  -7  -1 -22  7.38908 0.38885
   7   1  22  7.91263 0.37981
  -8  -1 -22  5.03708 0.40472
   8   1  22  5.02515 0.43869
   9   1  22  1.11907 0.32603
  -9  -1 -22  1.18964 0.28303
 -10  -1 -22  2.49232 0.46167
  10   1  22  2.49164 0.45267
   0   2  22  10.3383 0.17760
  -1  -2 -22  281.265 1.55255
   1   2  22  281.264 1.63352
  -2  -2 -22  110.676 0.80457
   2   2  22  110.963 0.83953
   3   2  22  121.285 0.98300
  -3  -2 -22  120.716 0.94614
  -4  -2 -22  48.5464 0.51248
   4   2  22  48.9312 0.53014
   5   2  22  40.0958 0.51702
  -5  -2 -22  40.9064 0.55601
  -6  -2 -22  9.92495 0.31504
   6   2  22  10.0913 0.34437
  -7  -2 -22  50.8582 0.94198
   7   2  22  51.7705 1.43769
  -8  -2 -22  6.60852 0.42327
   8   2  22  6.30916 0.56200
   9   2  22  5.49362 0.49296
  -9  -2 -22  5.59771 0.44326
  10   2  22  4.31908 0.55113
 -10  -2 -22  4.10963 0.50555
   0   3  22  203.177 1.27556
   1   3  22  51.4230 0.46205
  -1  -3 -22  52.5668 0.44178
   2   3  22  53.5014 0.51844
  -2  -3 -22  54.2032 0.51713
  -3  -3 -22  6.27872 0.17695
   3   3  22  5.58501 0.19223
   4   3  22  3.05768 0.15902
  -4  -3 -22  3.03568 0.16264
  -5  -3 -22  5.98632 0.24226
   5   3  22  6.00988 0.23631
   6   3  22  9.12620 0.38340
  -6  -3 -22  9.83930 0.32617
  -7  -3 -22  7.80837 0.38868
   7   3  22  7.60325 0.51176
  -8  -3 -22  46.1217 1.17853
   8   3  22  45.9068 1.37192
   9   3  22  0.08747 0.24579
  -9  -3 -22  0.11216 0.24825
 -10  -3 -22  8.57911 0.67337
  10   3  22  8.94066 0.75014
   0   4  22  143.208 1.11671
   1   4  22  25.3777 0.35168
  -1  -4 -22  25.1598 0.33665
  -2  -4 -22  129.613 1.09508
   2   4  22  128.345 0.98680
   3   4  22  14.2780 0.30386
  -3  -4 -22  14.2503 0.27603
  -4  -4 -22  78.1089 0.81813
   4   4  22  77.9597 0.84745
  -5  -4 -22  17.9674 0.36901
   5   4  22  17.7266 0.44191
  -6  -4 -22  97.4549 1.31841
   6   4  22  95.4608 1.68592
   7   4  22  11.9134 0.56562
  -7  -4 -22  12.2552 0.50269
   8   4  22  3.03844 0.39897
  -8  -4 -22  3.05277 0.34597
   9   4  22  7.85954 0.60575
  -9  -4 -22  7.56749 0.59101
 -10  -4 -22  7.05537 0.71334
  10   4  22  6.89832 0.77084
   0   5  22  339.462 2.39044
  -1  -5 -22  10.7043 0.25981
   1   5  22  10.2972 0.24805
  -2  -5 -22  74.8317 0.80177
   2   5  22  74.2993 0.67502
  -3  -5 -22  6.82944 0.26639
   3   5  22  7.00744 0.23250
  -4  -5 -22  64.7243 0.73827
   4   5  22  65.1134 0.88568
  -5  -5 -22  6.07477 0.29104
   5   5  22  6.15014 0.31614
  -6  -5 -22  26.5520 0.57614
   6   5  22  26.8307 0.73697
   7   5  22  3.11526 0.35222
  -7  -5 -22  2.78195 0.30450
   8   5  22  9.92184 0.59097
  -8  -5 -22  9.50002 0.59733
   9   5  22  0.06242 0.29300
 -10  -5 -22  0.64764 0.39695
  10   5  22  0.44893 0.39417
   0   6  22  48.0777 0.55837
  -1  -6 -22  97.4382 0.98003
   1   6  22  98.4789 0.87072
   2   6  22  26.5363 0.39753
  -2  -6 -22  25.8613 0.45176
  -3  -6 -22  8.58417 0.28346
   3   6  22  9.01867 0.25304
   4   6  22  31.1105 0.64940
  -4  -6 -22  32.1951 0.66713
   5   6  22  13.7570 0.52358
  -5  -6 -22  13.8315 0.40567
   6   6  22  21.4035 0.73059
  -6  -6 -22  21.2707 0.59368
  -7  -6 -22  18.2415 0.66463
   7   6  22  18.0057 0.63526
  -8  -6 -22  0.40649 0.27910
   8   6  22  0.17535 0.25539
   9   6  22  1.80684 0.41823
  -9  -6 -22  1.54068 0.35172
  10   6  22  6.66196 0.70137
 -10  -6 -22  6.54492 0.77040
   0   7  22  223.031 1.93209
  -1  -7 -22  17.9161 0.39940
   1   7  22  17.2304 0.34209
   2   7  22  25.6322 0.43146
  -2  -7 -22  25.7816 0.54067
   3   7  22  25.2587 0.43935
  -3  -7 -22  24.6082 0.53839
  -4  -7 -22  6.45469 0.33470
   4   7  22  6.11740 0.37351
   5   7  22  54.4870 1.16737
  -5  -7 -22  55.5848 1.03688
  -6  -7 -22  19.4282 0.69107
   6   7  22  19.1806 0.71906
   7   7  22  15.9504 0.69173
  -7  -7 -22  15.8520 0.64772
  -8  -7 -22  9.95878 0.58178
   8   7  22  9.90460 0.73302
   9   7  22  0.60440 0.30673
  -9  -7 -22  0.66632 0.31377
   0   8  22  1.96965 0.17243
   1   8  22  68.3494 0.84760
  -1  -8 -22  67.7952 0.91756
   2   8  22  13.7800 0.34452
  -2  -8 -22  14.1908 0.40950
   3   8  22  17.3144 0.43828
  -3  -8 -22  18.5144 0.56624
   4   8  22  14.4561 0.50335
  -4  -8 -22  14.9990 0.45523
   5   8  22  19.5441 0.71298
  -5  -8 -22  19.3909 0.67990
  -6  -8 -22  1.61441 0.27491
   6   8  22  1.56423 0.28058
  -7  -8 -22  12.9754 0.58491
   7   8  22  13.0727 0.64988
  -8  -8 -22  1.01045 0.27671
   8   8  22  1.08022 0.38030
  -9  -8 -22  4.79889 0.54767
   9   8  22  5.54938 0.71174
   0   9  22  120.140 1.44160
  -1  -9 -22  8.30328 0.31031
   1   9  22  8.23752 0.28550
  -2  -9 -22  57.6286 0.89851
   2   9  22  58.1177 0.89698
  -3  -9 -22  40.0133 0.81616
   3   9  22  39.6284 0.75335
   4   9  22  6.39332 0.37140
  -4  -9 -22  6.29258 0.42776
   5   9  22  59.2876 1.46831
  -5  -9 -22  60.7186 1.42625
  -6  -9 -22  17.3788 0.73665
   6   9  22  17.5850 0.70318
  -7  -9 -22  0.05594 0.20860
  -8  -9 -22  2.33289 0.32723
   8   9  22  2.61749 0.44975
  -9  -9 -22  2.84389 0.39721
   9   9  22  2.96240 0.57239
   0  10  22  1.90904 0.19724
  -1 -10 -22  7.73398 0.33188
   1  10  22  7.21944 0.30583
   2  10  22  10.5614 0.38399
  -2 -10 -22  10.7473 0.37510
  -3 -10 -22  10.5891 0.47232
   3  10  22  10.3215 0.43103
  -4 -10 -22  24.4518 0.77704
   4  10  22  25.2802 0.78454
   5  10  22  3.59177 0.35268
  -5 -10 -22  2.79092 0.39860
  -6 -10 -22  5.26823 0.51908
   6  10  22  5.34091 0.49486
  -7 -10 -22  1.62795 0.31522
   7  10  22  1.54251 0.37248
  -8 -10 -22  0.12262 0.24852
   0  11  22  68.1092 1.31804
  -1 -11 -22  2.10973 0.25105
   1  11  22  2.03250 0.25401
   2  11  22  6.25727 0.39463
  -2 -11 -22  5.46854 0.36263
   3  11  22  20.8176 0.67451
  -3 -11 -22  20.7901 0.77616
  -4 -11 -22  9.82568 0.49931
   4  11  22  9.83781 0.48597
  -5 -11 -22  5.21965 0.47799
   5  11  22  5.30618 0.41114
  -6 -11 -22  6.92655 0.59365
   6  11  22  6.91310 0.54389
   7  11  22  3.08224 0.48111
  -7 -11 -22  3.00751 0.42363
   8  11  22  3.19020 0.57822
  -8 -11 -22  2.64649 0.40461
   0  12  22  2.10522 0.27765
   1  12  22  2.28715 0.28385
  -1 -12 -22  2.19368 0.28267
   2  12  22  10.1893 0.46257
  -2 -12 -22  9.76275 0.50662
  -3 -12 -22  11.5084 0.67395
   3  12  22  11.3341 0.49170
  -4 -12 -22  13.5822 0.72748
   4  12  22  13.2893 0.58468
   5  12  22  4.06863 0.40329
  -5 -12 -22  4.04708 0.54017
  -6 -12 -22  11.3227 1.05568
   6  12  22  11.0420 0.76159
   7  12  22  2.84057 0.58958
  -7 -12 -22  2.52229 0.52156
   0  13  22  28.3300 0.86439
  -1 -13 -22  2.17270 0.29390
   1  13  22  2.00724 0.29798
   2  13  22  13.8128 0.60987
  -2 -13 -22  13.6901 0.64465
  -3 -13 -22  1.88138 0.34427
   3  13  22  2.20190 0.34016
   4  13  22  1.08910 0.29539
  -4 -13 -22  1.07768 0.29621
  -5 -13 -22  2.11546 0.46549
   5  13  22  2.32151 0.41872
   6  13  22  2.18214 0.46232
  -6 -13 -22  2.12216 0.46663
   0  14  22  0.57358 0.25800
   1  14  22  23.7781 0.91632
  -1 -14 -22  24.0327 0.93453
  -2 -14 -22  6.15550 0.56350
   2  14  22  6.82232 0.61172
   3  14  22  1.22352 0.32115
  -3 -14 -22  1.23156 0.35215
   4  14  22  0.06747 0.26169
  -5 -14 -22  2.20261 0.50186
   5  14  22  2.40656 0.43226
  -6 -14 -22  1.75179 1.17991
   6  14  22  1.53793 0.66311
   0  15  22  0.26375 0.23885
  -1 -15 -22  1.09317 0.30446
   1  15  22  1.09277 0.30187
   2  15  22  0.59613 0.36682
  -2 -15 -22  0.57884 0.31665
  -3 -15 -22  14.0297 0.95778
   3  15  22  13.7525 0.93293
   4  15  22  0.02470 0.29840
  -4 -15 -22  0.03227 0.33894
   0  16  22  0.61384 0.28505
  -1 -16 -22  5.45019 0.53142
   1  16  22  6.24827 0.62731
   2  16  22  4.66858 0.60209
  -2 -16 -22  4.65145 0.57391
  -3 -16 -22  2.77050 0.63160
   3  16  22  2.74656 0.55190
   1   0  23  6.83547 0.26157
   2   0  23  12.1035 0.24997
   3   0  23  0.53597 0.10781
   4   0  23  13.1263 0.28390
   5   0  23  3.33006 0.19730
   6   0  23  34.8084 0.68194
   7   0  23  6.76261 0.39293
   8   0  23  12.8028 0.62614
   9   0  23  0.45079 0.27427
  10   0  23  5.41069 0.60389
   0   1  23  213.016 1.34730
  -1  -1 -23  5.08328 0.14722
   1   1  23  4.74583 0.14806
  -2  -1 -23  26.1820 0.33790
   2   1  23  26.8579 0.35313
   3   1  23  84.4760 0.77916
  -3  -1 -23  84.8797 0.72670
   4   1  23  4.06411 0.17768
  -4  -1 -23  4.28600 0.18014
   5   1  23  10.9179 0.29214
  -5  -1 -23  10.3040 0.29896
  -6  -1 -23  8.95300 0.35344
   6   1  23  9.58650 0.34650
  -7  -1 -23  1.33063 0.22633
   7   1  23  1.53729 0.25744
  -8  -1 -23  24.2913 0.87546
   8   1  23  24.4610 0.88322
  -9  -1 -23  2.43257 0.38376
   9   1  23  2.61572 0.41425
  10   1  23  5.16708 0.59839
 -10  -1 -23  4.95335 0.59499
   0   2  23  144.802 0.96494
  -1  -2 -23  86.3596 0.63884
   1   2  23  85.0973 0.67833
   2   2  23  86.6713 0.75582
  -2  -2 -23  87.0409 0.69762
  -3  -2 -23  39.9636 0.46435
   3   2  23  39.9444 0.47130
  -4  -2 -23  8.13255 0.22960
   4   2  23  7.92284 0.23866
  -5  -2 -23  45.1121 0.62698
   5   2  23  44.5770 0.63480
  -6  -2 -23  27.3239 0.55291
   6   2  23  28.3212 0.59665
  -7  -2 -23  24.7042 0.65217
   7   2  23  25.1823 0.95143
   8   2  23  2.10427 0.39970
  -8  -2 -23  1.98589 0.30214
   9   2  23  1.43006 0.32287
  -9  -2 -23  1.62261 0.33411
  10   2  23  0.20356 0.30853
 -10  -2 -23  0.18779 0.29798
   0   3  23  2.09428 0.16227
  -1  -3 -23  47.0596 0.44316
   1   3  23  47.0017 0.45659
   2   3  23  16.7598 0.28131
  -2  -3 -23  16.5029 0.27960
   3   3  23  0.11005 0.09827
  -3  -3 -23  0.10990 0.09918
   4   3  23  33.3577 0.45136
  -4  -3 -23  33.2860 0.46464
   5   3  23  34.2555 0.55374
  -5  -3 -23  34.5793 0.55678
   6   3  23  5.55446 0.33841
  -6  -3 -23  5.59493 0.28353
  -7  -3 -23  5.84115 0.37495
   7   3  23  5.43806 0.46759
   8   3  23  2.01792 0.36332
  -8  -3 -23  2.08521 0.31828
  -9  -3 -23  2.51790 0.38084
   9   3  23  2.66009 0.39187
  10   3  23  0.02792 0.29823
 -10  -3 -23  0.04439 0.30752
   0   4  23  0.38165 0.11344
   1   4  23  146.121 1.15073
  -1  -4 -23  144.789 1.21897
   2   4  23  15.2836 0.27255
  -2  -4 -23  15.4314 0.32544
   3   4  23  38.2273 0.53399
  -3  -4 -23  39.0511 0.47755
  -4  -4 -23  5.65410 0.21882
   4   4  23  5.68022 0.23591
  -5  -4 -23  26.6545 0.52874
   5   4  23  26.2352 0.59323
   6   4  23  4.15499 0.37647
  -6  -4 -23  4.17209 0.28864
   7   4  23  17.7347 0.71775
  -7  -4 -23  17.7322 0.64042
  -8  -4 -23  1.41135 0.28530
   8   4  23  1.30398 0.32873
  -9  -4 -23  2.99974 0.45096
   9   4  23  2.87304 0.43460
 -10  -4 -23  1.87679 0.49147
  10   4  23  1.90756 0.49106
   0   5  23  25.9144 0.41031
   1   5  23  25.8952 0.41412
  -1  -5 -23  25.9735 0.41573
   2   5  23  1.37752 0.10852
  -2  -5 -23  1.38186 0.14777
  -3  -5 -23  86.7081 1.07270
   3   5  23  86.9116 0.97846
  -4  -5 -23  15.6530 0.38567
   4   5  23  16.0018 0.42640
  -5  -5 -23  46.0228 0.81538
   5   5  23  44.3885 0.94521
   6   5  23  5.40538 0.38654
  -6  -5 -23  5.67398 0.32763
   7   5  23  15.2872 0.65672
  -7  -5 -23  15.3670 0.60922
  -8  -5 -23  7.71524 0.61583
   8   5  23  8.17746 0.60124
  -9  -5 -23  2.24242 0.43116
   9   5  23  2.17239 0.41652
 -10  -5 -23  2.66634 0.54255
  10   5  23  2.70935 0.60893
   0   6  23  11.8893 0.29156
   1   6  23  3.27284 0.18810
  -1  -6 -23  3.99813 0.21680
   2   6  23  87.3837 0.93361
  -2  -6 -23  87.4454 1.02990
  -3  -6 -23  28.6353 0.52407
   3   6  23  28.2562 0.51993
  -4  -6 -23  71.6955 1.08425
   4   6  23  71.4283 1.26606
  -5  -6 -23  1.32946 0.19811
   5   6  23  1.42690 0.26338
   6   6  23  14.4985 0.57934
  -6  -6 -23  13.7039 0.56079
   7   6  23  0.72200 0.23806
  -7  -6 -23  0.64474 0.27527
  -8  -6 -23  0.19642 0.25688
   8   6  23  0.10577 0.24565
  -9  -6 -23  1.40938 0.35575
   9   6  23  1.58396 0.41218
  10   6  23  3.64769 0.70496
 -10  -6 -23  3.26164 0.65624
   0   7  23  198.186 1.87434
  -1  -7 -23  26.5508 0.52569
   1   7  23  26.4677 0.44238
   2   7  23  35.9465 0.56358
  -2  -7 -23  36.1769 0.72110
   3   7  23  5.25438 0.26918
  -3  -7 -23  5.57388 0.31219
   4   7  23  26.0214 0.72643
  -4  -7 -23  26.0623 0.68048
  -5  -7 -23  22.4994 0.67986
   5   7  23  23.3673 0.75453
   6   7  23  6.24217 0.45152
  -6  -7 -23  6.24685 0.49948
   7   7  23  6.16265 0.49108
  -7  -7 -23  6.35915 0.47178
  -8  -7 -23  3.93782 0.46980
   8   7  23  3.54290 0.48532
  -9  -7 -23  1.03045 0.35248
   9   7  23  1.03956 0.40874
   0   8  23  4.21549 0.24697
   1   8  23  23.1398 0.47153
  -1  -8 -23  23.3681 0.52787
  -2  -8 -23  2.03207 0.21434
   2   8  23  1.68503 0.18469
   3   8  23  20.5681 0.50654
  -3  -8 -23  21.4372 0.63467
  -4  -8 -23  0.30765 0.18024
   4   8  23  0.38978 0.21101
  -5  -8 -23  17.2924 0.66112
   5   8  23  17.2073 0.70504
   6   8  23  19.6077 0.78604
  -6  -8 -23  19.9840 0.81094
  -7  -8 -23  0.23160 0.22189
   7   8  23  0.29326 0.26391
   8   8  23  1.47878 0.42533
  -8  -8 -23  1.25085 0.28861
   9   8  23  0.90239 0.41697
  -9  -8 -23  0.87614 0.33783
   0   9  23  192.145 2.38354
   1   9  23  6.42206 0.29994
  -1  -9 -23  6.22791 0.29740
   2   9  23  13.1506 0.41411
  -2  -9 -23  13.3390 0.40828
  -3  -9 -23  3.11310 0.29884
   3   9  23  3.55130 0.26503
  -4  -9 -23  8.82568 0.54816
   4   9  23  8.70384 0.42288
  -5  -9 -23  10.1326 0.54446
   5   9  23  8.98428 0.57618
   6   9  23  11.6908 0.68307
  -6  -9 -23  11.7939 0.63351
  -7  -9 -23  3.09199 0.35806
   7   9  23  2.74993 0.39981
  -8  -9 -23  3.66080 0.41116
   8   9  23  3.64538 0.52678
   9   9  23  1.77747 1.41797
  -9  -9 -23  1.70003 1.04509
   0  10  23  0.54369 0.17016
  -1 -10 -23  24.3588 0.58392
   1  10  23  23.9617 0.58911
  -2 -10 -23  8.34983 0.35755
   2  10  23  8.98187 0.38309
  -3 -10 -23  3.23337 0.32891
   3  10  23  3.30910 0.30314
   4  10  23  10.2978 0.56338
  -4 -10 -23  11.5641 0.58992
  -5 -10 -23  6.07584 0.50222
   5  10  23  5.89143 0.49642
   6  10  23  8.45491 0.56862
  -6 -10 -23  8.46135 0.61856
   7  10  23  0.92622 0.32225
  -7 -10 -23  0.76755 0.26014
  -8 -10 -23  4.08896 0.46685
   8  10  23  4.24884 0.62021
   0  11  23  1.45856 0.24224
   1  11  23  4.73636 0.33243
  -1 -11 -23  4.17764 0.32166
   2  11  23  1.35903 0.25021
  -2 -11 -23  1.48323 0.25378
   3  11  23  2.88723 0.31260
  -3 -11 -23  2.79875 0.39167
   4  11  23  3.57214 0.35255
  -4 -11 -23  3.86057 0.38044
  -5 -11 -23  14.5852 0.73867
   5  11  23  15.0566 0.63462
   6  11  23  1.25369 0.31287
  -6 -11 -23  1.40232 0.34741
  -7 -11 -23  8.51695 0.66892
   7  11  23  7.88990 0.74615
   0  12  23  2.12393 0.28895
   1  12  23  29.2782 0.85781
  -1 -12 -23  28.5687 0.86592
   2  12  23  2.04369 0.28332
  -2 -12 -23  2.07141 0.30212
   3  12  23  4.00021 0.34095
  -3 -12 -23  4.36420 0.48481
   4  12  23  2.94575 0.33976
  -4 -12 -23  2.80948 0.40653
  -5 -12 -23  5.08408 0.56467
   5  12  23  5.92031 0.49058
   6  12  23  1.82943 0.38421
  -6 -12 -23  1.68134 0.48968
   7  12  23  4.79501 0.69459
  -7 -12 -23  4.61755 0.65289
   0  13  23  12.3186 0.58858
  -1 -13 -23  3.87412 0.35398
   1  13  23  4.29218 0.37042
  -2 -13 -23  9.15014 0.66075
   2  13  23  8.91033 0.54958
  -3 -13 -23  9.67931 0.62498
   3  13  23  9.45686 0.58351
  -4 -13 -23  7.77336 0.61182
   4  13  23  7.76389 0.62280
   5  13  23  2.38457 0.44058
  -5 -13 -23  2.38833 0.49671
  -6 -13 -23  5.59409 0.78861
   6  13  23  5.08884 0.80408
   0  14  23  0.49856 0.26521
  -1 -14 -23  0.70582 0.28788
   1  14  23  0.66691 0.27679
   2  14  23  3.22897 0.44071
  -2 -14 -23  3.27698 0.45426
  -3 -14 -23  4.25888 0.51489
   3  14  23  4.49682 0.47335
  -4 -14 -23  0.69093 0.36457
   4  14  23  0.75249 0.32432
  -5 -14 -23  0.21358 0.34271
   5  14  23  0.30015 0.32710
   0  15  23  2.69714 0.40333
  -1 -15 -23  0.06360 0.24358
   1  15  23  0.04055 0.24794
   2  15  23  5.22309 0.64568
  -2 -15 -23  4.84435 0.54986
  -3 -15 -23  9.24097 0.95039
   3  15  23  9.31034 0.74119
   4  15  23  0.31358 0.36427
  -4 -15 -23  0.35988 0.38576
   0  16  23  0.00054 0.24525
  -1 -16 -23  1.08809 0.33316
   1  16  23  1.01404 0.31768
  -2 -16 -23  4.32599 0.59583
   2  16  23  4.02423 0.65093
   0   0  24  93.5682 1.18161
   1   0  24  160.451 1.14363
   2   0  24  84.7067 0.77658
   3   0  24  51.1265 0.56284
   4   0  24  4.31313 0.20228
   5   0  24  4.74894 0.24456
   6   0  24  23.9158 0.55294
   7   0  24  48.1984 1.21275
   8   0  24  0.55814 0.26557
   9   0  24  6.74661 0.57767
  10   0  24  0.10170 0.29685
   0   1  24  17.2774 0.31350
   1   1  24  26.2757 0.33553
  -1  -1 -24  27.0898 0.32654
   2   1  24  27.7764 0.37708
  -2  -1 -24  26.8817 0.36772
  -3  -1 -24  166.538 1.26499
   3   1  24  165.605 1.40847
   4   1  24  0.83935 0.12749
  -4  -1 -24  0.83320 0.12563
  -5  -1 -24  72.3986 0.90836
   5   1  24  73.3445 0.98803
   6   1  24  3.24872 0.27263
  -6  -1 -24  3.17071 0.25851
   7   1  24  0.87768 0.24390
  -7  -1 -24  0.80356 0.23686
  -8  -1 -24  5.88828 0.49979
   8   1  24  5.98132 0.55143
   9   1  24  3.53245 0.47962
  -9  -1 -24  3.65185 0.45401
 -10  -1 -24  3.06234 0.54761
  10   1  24  3.54376 0.53863
   0   2  24  10.2859 0.20143
   1   2  24  90.1592 0.77737
  -1  -2 -24  90.4474 0.73677
   2   2  24  112.038 0.98030
  -2  -2 -24  113.471 0.97467
  -3  -2 -24  20.2434 0.35064
   3   2  24  19.5813 0.34424
  -4  -2 -24  37.4438 0.52105
   4   2  24  37.3156 0.50477
  -5  -2 -24  48.9227 0.69422
   5   2  24  48.7986 0.73151
   6   2  24  9.15890 0.39876
  -6  -2 -24  9.74999 0.41848
   7   2  24  34.9797 1.09513
  -7  -2 -24  34.7394 0.89471
   8   2  24  7.72734 0.64385
  -8  -2 -24  7.45595 0.50099
  -9  -2 -24  4.51122 0.49156
   9   2  24  4.27334 0.47383
  10   2  24  0.34904 0.32952
 -10  -2 -24  0.45256 0.33310
   0   3  24  243.644 1.79426
   1   3  24  4.09880 0.15054
  -1  -3 -24  3.95111 0.14609
  -2  -3 -24  139.922 1.12208
   2   3  24  140.876 1.21969
  -3  -3 -24  0.57067 0.12342
   3   3  24  0.63894 0.12248
   4   3  24  27.7340 0.45552
  -4  -3 -24  28.0437 0.44871
  -5  -3 -24  45.3007 0.69988
   5   3  24  45.0135 0.76848
   6   3  24  25.5088 0.73545
  -6  -3 -24  25.0188 0.68670
   7   3  24  1.43905 0.31720
  -7  -3 -24  1.30038 0.24357
   8   3  24  39.1490 1.30810
  -8  -3 -24  39.2308 1.12681
   9   3  24  0.49213 0.28317
  -9  -3 -24  0.42910 0.27627
  10   3  24  0.57420 0.38927
 -10  -3 -24  0.70137 0.39015
   0   4  24  55.3215 0.69716
   1   4  24  19.0772 0.31278
  -1  -4 -24  19.2473 0.35080
   2   4  24  36.5555 0.45316
  -2  -4 -24  36.0051 0.51137
   3   4  24  10.6718 0.29049
  -3  -4 -24  10.5562 0.26413
   4   4  24  47.4773 0.77623
  -4  -4 -24  47.2460 0.69225
  -5  -4 -24  19.5257 0.51440
   5   4  24  19.6300 0.53375
  -6  -4 -24  32.1504 0.76965
   6   4  24  32.7537 0.86464
   7   4  24  0.00178 0.22009
   8   4  24  11.2039 0.64254
  -8  -4 -24  11.1598 0.58750
   9   4  24  0.78486 0.33346
  -9  -4 -24  0.86395 0.34526
 -10  -4 -24  8.50280 0.86283
  10   4  24  9.13361 0.86827
   0   5  24  485.448 4.02289
  -1  -5 -24  22.7503 0.45420
   1   5  24  22.9158 0.39174
   2   5  24  21.9611 0.38933
  -2  -5 -24  22.4988 0.40896
  -3  -5 -24  20.7273 0.45176
   3   5  24  20.1722 0.42159
  -4  -5 -24  0.40614 0.15484
   4   5  24  0.36916 0.17879
   5   5  24  17.0371 0.57419
  -5  -5 -24  16.5077 0.48817
  -6  -5 -24  54.9604 1.22402
   6   5  24  54.5968 1.26078
   7   5  24  0.54004 0.23946
  -7  -5 -24  0.68751 0.27041
   8   5  24  10.4785 0.63663
  -8  -5 -24  10.5060 0.64833
   9   5  24  3.65823 0.51034
  -9  -5 -24  3.17322 0.48256
  10   5  24  1.87645 0.78922
 -10  -5 -24  2.03297 0.64497
   0   6  24  0.58486 0.14327
  -1  -6 -24  66.7603 0.90743
   1   6  24  66.3402 0.79222
   2   6  24  51.4489 0.73577
  -2  -6 -24  51.1295 0.80425
  -3  -6 -24  4.17490 0.25343
   3   6  24  4.30112 0.28608
  -4  -6 -24  38.0398 0.77596
   4   6  24  37.9568 0.97441
   5   6  24  21.5666 0.66077
  -5  -6 -24  22.3439 0.61657
  -6  -6 -24  24.1634 0.89601
   6   6  24  24.3042 0.76403
   7   6  24  10.3293 0.52519
  -7  -6 -24  9.88577 0.59451
   8   6  24  3.90550 0.44549
  -8  -6 -24  4.12676 0.46013
  -9  -6 -24  1.72782 0.38290
   9   6  24  2.14376 0.52990
   0   7  24  0.56854 0.15273
  -1  -7 -24  2.57689 0.22292
   1   7  24  2.28989 0.18778
  -2  -7 -24  14.2831 0.46145
   2   7  24  13.9041 0.37642
  -3  -7 -24  22.1716 0.60503
   3   7  24  20.4158 0.52526
   4   7  24  13.8833 0.59677
  -4  -7 -24  14.0113 0.55281
   5   7  24  38.8377 1.22543
  -5  -7 -24  39.3334 1.13844
  -6  -7 -24  0.39444 0.23031
   6   7  24  0.51747 0.27529
  -7  -7 -24  4.29599 0.41668
   7   7  24  4.42170 0.44496
   8   7  24  4.26161 0.57469
  -8  -7 -24  3.96898 0.47046
   9   7  24  1.76620 0.51749
  -9  -7 -24  1.53132 0.41085
   0   8  24  4.42970 0.26355
  -1  -8 -24  154.889 1.96807
   1   8  24  153.923 1.87945
  -2  -8 -24  11.0792 0.42174
   2   8  24  11.3457 0.37722
  -3  -8 -24  15.4145 0.54914
   3   8  24  15.3780 0.50972
  -4  -8 -24  29.1283 0.77083
   4   8  24  28.9504 0.79874
   5   8  24  32.6016 1.00664
  -5  -8 -24  31.9144 0.94774
  -6  -8 -24  0.34482 0.24743
   6   8  24  0.13888 0.24822
  -7  -8 -24  18.6953 0.78289
   7   8  24  18.9592 0.91925
   8   8  24  1.41651 0.48316
  -8  -8 -24  1.07051 0.29535
   9   8  24  1.63147 0.47596
  -9  -8 -24  1.55429 0.39436
   0   9  24  13.9648 0.46827
  -1  -9 -24  3.05870 0.27366
   1   9  24  3.12614 0.26803
   2   9  24  9.98470 0.39638
  -2  -9 -24  10.1184 0.41799
  -3  -9 -24  42.3336 1.06863
   3   9  24  42.6543 0.87260
  -4  -9 -24  6.63514 0.50557
   4   9  24  7.42999 0.43421
   5   9  24  21.0858 0.89225
  -5  -9 -24  20.6209 0.80185
  -6  -9 -24  1.90580 0.36289
   6   9  24  1.97231 0.35800
  -7  -9 -24  1.99536 0.31726
   7   9  24  1.63883 0.36133
   8   9  24  1.65449 0.46669
  -8  -9 -24  1.45565 0.32760
   0  10  24  0.31108 0.16494
  -1 -10 -24  14.3301 0.47439
   1  10  24  14.5519 0.49318
  -2 -10 -24  6.29040 0.36312
   2  10  24  6.61595 0.35061
   3  10  24  4.09075 0.32804
  -3 -10 -24  3.93906 0.42082
  -4 -10 -24  12.3634 0.68135
   4  10  24  11.4404 0.60318
   5  10  24  2.45541 0.36602
  -5 -10 -24  2.54335 0.37305
  -6 -10 -24  12.6827 0.74875
   6  10  24  11.9232 0.66015
  -7 -10 -24  7.74888 0.55137
   7  10  24  8.13640 0.66105
   8  10  24  0.13375 0.34629
  -8 -10 -24  0.16621 0.25707
   0  11  24  48.2424 1.16458
   1  11  24  13.3652 0.52329
  -1 -11 -24  13.6928 0.53991
  -2 -11 -24  11.6030 0.57059
   2  11  24  11.7462 0.51409
  -3 -11 -24  13.5517 0.73029
   3  11  24  13.6315 0.60096
   4  11  24  1.81529 0.29432
  -4 -11 -24  1.79439 0.33246
   5  11  24  4.65546 0.45375
  -5 -11 -24  4.68112 0.48512
  -6 -11 -24  4.04954 0.50680
   6  11  24  4.38655 0.46516
  -7 -11 -24  1.95025 0.40591
   7  11  24  1.79161 0.46698
   0  12  24  7.11722 0.45318
   1  12  24  0.65767 0.23573
  -1 -12 -24  0.58214 0.23921
   2  12  24  18.7263 0.68189
  -2 -12 -24  18.6048 0.75795
   3  12  24  3.36994 0.35824
  -3 -12 -24  3.32974 0.43965
  -4 -12 -24  12.5205 0.68038
   4  12  24  12.9960 0.61083
   5  12  24  0.39009 0.25136
  -5 -12 -24  0.52280 0.31864
  -6 -12 -24  5.10830 1.05780
   6  12  24  4.92336 0.59705
   7  12  24  0.37615 0.69998
  -7 -12 -24  0.58753 0.99006
   0  13  24  19.7682 0.75348
   1  13  24  0.34969 0.22183
  -1 -13 -24  0.34600 0.23432
   2  13  24  8.21494 0.61860
  -2 -13 -24  7.85435 0.59439
  -3 -13 -24  2.05785 0.39587
   3  13  24  2.12359 0.35285
   4  13  24  0.44752 0.27631
  -4 -13 -24  0.46812 0.27378
   5  13  24  1.09385 0.37120
  -5 -13 -24  1.19796 0.47924
   6  13  24  2.07022 0.71128
  -6 -13 -24  1.62944 0.65388
   0  14  24  0.43504 0.25548
   1  14  24  7.49428 0.61421
  -1 -14 -24  8.32820 0.60944
  -2 -14 -24  9.77556 0.70388
   2  14  24  9.73590 0.69242
  -3 -14 -24  0.57274 0.31862
   3  14  24  0.42737 0.28309
   4  14  24  4.58417 0.51127
  -4 -14 -24  4.61691 0.62773
   5  14  24  1.57767 0.43075
  -5 -14 -24  1.51844 0.52495
   0  15  24  5.45564 0.54113
   1  15  24  1.38615 0.33801
  -1 -15 -24  1.30102 0.34026
   2  15  24  1.95109 0.48074
  -2 -15 -24  1.92965 0.41547
   3  15  24  1.80236 0.44121
  -3 -15 -24  1.88552 0.47370
   0  16  24  0.20917 0.28013
   1  16  24  7.50024 1.89881
  -1 -16 -24  6.94876 1.52364
   1   0  25  2.70255 0.58525
   2   0  25  55.4708 0.60232
   3   0  25  39.3216 0.50599
   4   0  25  27.7398 0.48490
   5   0  25  5.72068 0.30478
   6   0  25  6.41278 0.38816
   7   0  25  3.22597 0.39405
   8   0  25  0.66605 0.28123
   9   0  25  0.97813 0.32290
  10   0  25  0.94362 0.39222
   0   1  25  111.495 0.92525
  -1  -1 -25  7.20043 0.24147
   1   1  25  7.33035 0.23579
  -2  -1 -25  51.5577 0.56730
   2   1  25  51.3997 0.59803
   3   1  25  9.25285 0.28294
  -3  -1 -25  9.80938 0.25574
  -4  -1 -25  3.10877 0.18729
   4   1  25  3.20118 0.18859
  -5  -1 -25  9.26916 0.34842
   5   1  25  9.23483 0.35472
   6   1  25  19.7504 0.57612
  -6  -1 -25  19.4103 0.51785
  -7  -1 -25  1.48211 0.29458
   7   1  25  1.59376 0.27360
  -8  -1 -25  11.1292 0.68689
   8   1  25  11.3751 0.75349
   9   1  25  0.70789 0.32476
  -9  -1 -25  0.29277 0.33002
 -10  -1 -25  0.49819 0.42948
  10   1  25  0.44007 0.34841
   0   2  25  0.56234 0.09479
  -1  -2 -25  28.5767 0.37761
   1   2  25  28.0889 0.37937
   2   2  25  18.8667 0.33820
  -2  -2 -25  19.9277 0.34139
   3   2  25  15.9898 0.33016
  -3  -2 -25  16.2922 0.32319
  -4  -2 -25  25.6934 0.45361
   4   2  25  26.3522 0.47408
  -5  -2 -25  2.06815 0.20067
   5   2  25  2.16872 0.20564
  -6  -2 -25  15.6815 0.55006
   6   2  25  15.8128 0.50090
  -7  -2 -25  23.0332 0.76080
   7   2  25  24.0452 0.90482
  -8  -2 -25  2.56719 0.35637
   8   2  25  2.92251 0.46550
   9   2  25  6.73029 0.59336
  -9  -2 -25  6.41001 0.57239
 -10  -2 -25  1.57367 0.51481
  10   2  25  1.60307 0.46746
   0   3  25  48.4096 0.56259
  -1  -3 -25  22.3310 0.31848
   1   3  25  22.4941 0.33402
  -2  -3 -25  3.34213 0.15950
   2   3  25  3.25950 0.17522
  -3  -3 -25  83.2860 0.87765
   3   3  25  82.9354 0.90027
  -4  -3 -25  25.8046 0.45739
   4   3  25  25.2063 0.48271
  -5  -3 -25  42.9974 0.89054
   5   3  25  41.6358 0.76428
  -6  -3 -25  5.52977 0.37499
   6   3  25  4.83695 0.38302
  -7  -3 -25  9.17507 0.51407
   7   3  25  9.12753 0.62822
   8   3  25  0.07164 0.26707
  -9  -3 -25  0.62640 0.31180
   9   3  25  0.56983 0.31327
 -10  -3 -25  1.26986 0.43871
  10   3  25  1.40575 0.46476
   0   4  25  1.55293 0.16049
  -1  -4 -25  65.5727 0.75847
   1   4  25  63.0177 0.70985
   2   4  25  3.58495 0.16372
  -2  -4 -25  3.76105 0.20925
  -3  -4 -25  5.94537 0.27798
   3   4  25  5.94793 0.26751
  -4  -4 -25  6.13125 0.30635
   4   4  25  6.20763 0.34202
  -5  -4 -25  3.49137 0.28150
   5   4  25  3.43761 0.32051
   6   4  25  1.85739 0.29026
  -6  -4 -25  1.91966 0.26418
   7   4  25  14.1999 0.67864
  -7  -4 -25  14.7827 0.62129
  -8  -4 -25  2.76642 0.40994
   8   4  25  2.75783 0.39323
  -9  -4 -25  3.29792 0.50440
   9   4  25  3.14840 0.47367
   0   5  25  129.615 1.38107
   1   5  25  15.9599 0.35975
  -1  -5 -25  16.2087 0.42114
  -2  -5 -25  77.5404 0.93998
   2   5  25  77.9501 0.96574
   3   5  25  5.61835 0.28948
  -3  -5 -25  5.44529 0.29126
   4   5  25  9.45438 0.41846
  -4  -5 -25  9.35357 0.37788
  -5  -5 -25  31.2709 0.76376
   5   5  25  31.4054 0.84829
   6   5  25  15.7061 0.62179
  -6  -5 -25  15.3045 0.59884
   7   5  25  0.83403 0.28248
  -7  -5 -25  0.87107 0.29754
   8   5  25  4.00494 0.45461
  -8  -5 -25  3.89052 0.45912
   9   5  25  0.11060 0.28274
  -9  -5 -25  0.21133 0.30960
   0   6  25  18.5877 0.42746
   1   6  25  107.082 1.22893
  -1  -6 -25  108.695 1.46684
   2   6  25  4.09271 0.25991
  -2  -6 -25  4.06799 0.28557
   3   6  25  55.6184 1.16344
  -3  -6 -25  56.7363 0.97193
  -4  -6 -25  5.36285 0.34420
   4   6  25  5.97258 0.47093
   5   6  25  19.8187 0.74658
  -5  -6 -25  19.7829 0.69698
  -6  -6 -25  7.04153 0.50302
   6   6  25  6.77696 0.51287
   7   6  25  3.93805 0.41754
  -7  -6 -25  3.77568 0.42833
  -8  -6 -25  0.98096 0.32492
   8   6  25  1.04848 0.34413
  -9  -6 -25  3.25536 0.53260
   9   6  25  3.27037 0.57789
   0   7  25  30.9481 0.58741
   1   7  25  16.6047 0.41582
  -1  -7 -25  16.8900 0.46583
   2   7  25  10.2049 0.35878
  -2  -7 -25  10.8211 0.42252
   3   7  25  0.39223 0.18397
  -3  -7 -25  0.62879 0.20804
  -4  -7 -25  4.02777 0.38194
   4   7  25  3.91576 0.41553
   5   7  25  0.06218 0.26222
   6   7  25  3.23691 0.44758
  -6  -7 -25  3.41281 0.39975
   7   7  25  2.63545 0.36703
  -7  -7 -25  2.52960 0.34820
  -8  -7 -25  4.38389 0.50249
   8   7  25  4.44083 0.56922
   9   7  25  1.28579 0.49366
  -9  -7 -25  1.32231 0.41169
   0   8  25  18.3804 0.49447
   1   8  25  6.74573 0.34304
  -1  -8 -25  6.48336 0.35019
  -2  -8 -25  17.7324 0.62340
   2   8  25  17.9076 0.51899
   3   8  25  37.2380 0.85468
  -3  -8 -25  36.8966 0.96249
  -4  -8 -25  37.2915 1.09968
   4   8  25  37.1476 1.12174
  -5  -8 -25  1.70945 0.30441
   5   8  25  1.59842 0.32154
   6   8  25  19.1945 0.86713
  -6  -8 -25  19.3413 0.96525
   7   8  25  0.86441 0.34084
  -7  -8 -25  0.73758 0.28095
  -8  -8 -25  1.49440 0.37562
   8   8  25  1.43882 0.48623
   0   9  25  6.95924 0.38077
   1   9  25  0.40880 0.18397
  -1  -9 -25  0.46565 0.19037
   2   9  25  8.86303 0.38925
  -2  -9 -25  8.78050 0.45624
  -3  -9 -25  5.62541 0.46419
   3   9  25  5.59658 0.34406
  -4  -9 -25  0.64116 0.26011
   4   9  25  0.64757 0.23104
   5   9  25  14.4928 0.63914
  -5  -9 -25  14.5424 0.83837
   6   9  25  0.26617 0.26368
  -6  -9 -25  0.36652 0.23573
  -7  -9 -25  0.77455 0.28805
   7   9  25  0.77697 0.34399
  -8  -9 -25  4.91455 0.50604
   8   9  25  4.58849 0.65737
   0  10  25  14.4137 0.53831
   1  10  25  43.2897 0.96644
  -1 -10 -25  42.8495 0.98949
  -2 -10 -25  0.91909 0.24967
   2  10  25  0.96762 0.20265
  -3 -10 -25  5.59756 0.45138
   3  10  25  5.56214 0.41155
   4  10  25  4.05840 0.38288
  -4 -10 -25  4.15747 0.46047
  -5 -10 -25  6.40713 0.70870
   5  10  25  6.27116 0.53714
   6  10  25  1.90298 0.37316
  -6 -10 -25  1.94149 0.39484
   7  10  25  3.57676 0.53364
  -7 -10 -25  3.57467 0.42509
   0  11  25  6.23265 0.49193
  -1 -11 -25  0.78017 0.25308
   1  11  25  0.71687 0.25890
   2  11  25  1.82578 0.30163
  -2 -11 -25  1.99946 0.35319
  -3 -11 -25  6.37680 0.59876
   3  11  25  6.32323 0.45446
  -4 -11 -25  0.22716 0.24023
   4  11  25  0.08953 0.21672
   5  11  25  4.51219 0.46712
  -5 -11 -25  4.23213 0.55461
   6  11  25  0.54958 0.29048
  -6 -11 -25  0.65098 0.32306
  -7 -11 -25  2.46547 0.42535
   7  11  25  2.40974 0.51749
   0  12  25  0.33045 0.22795
  -1 -12 -25  7.21241 0.49236
   1  12  25  7.52395 0.48967
  -2 -12 -25  5.05004 0.44438
   2  12  25  5.08769 0.47723
  -3 -12 -25  2.24760 0.39267
   3  12  25  2.49774 0.31887
   4  12  25  0.50788 0.24646
  -4 -12 -25  0.56984 0.30724
   5  12  25  0.81020 0.31734
  -5 -12 -25  0.90655 0.39485
  -6 -12 -25  1.31767 1.04869
   6  12  25  1.04867 0.38032
   0  13  25  9.56351 0.56148
  -1 -13 -25  0.60369 0.25043
   1  13  25  0.57850 0.23733
  -2 -13 -25  5.35254 0.51664
   2  13  25  5.64233 0.49913
   3  13  25  1.94571 0.35555
  -3 -13 -25  1.82210 0.38602
   4  13  25  3.08881 0.42403
  -4 -13 -25  2.66399 0.44202
   5  13  25  4.66898 0.60893
  -5 -13 -25  4.70145 0.62451
   0  14  25  4.12686 0.44851
  -1 -14 -25  2.32699 0.36953
   1  14  25  2.20240 0.37958
   2  14  25  3.45489 0.48029
  -2 -14 -25  3.17535 0.47265
   3  14  25  1.22543 0.33548
  -3 -14 -25  1.22112 0.40468
   4  14  25  5.41061 0.66392
  -4 -14 -25  5.33283 0.69546
   0  15  25  5.10933 0.61485
   1  15  25  0.11794 0.30830
  -1 -15 -25  0.06509 0.26704
  -2 -15 -25  3.20301 0.49664
   2  15  25  3.96046 0.63852
   3  15  25  0.13038 0.43417
  -3 -15 -25  0.09490 0.48888
   0   0  26  4.74486 0.37858
   1   0  26  172.662 1.39289
   2   0  26  2.36855 0.15803
   3   0  26  22.7113 0.41223
   4   0  26  14.6449 0.38943
   5   0  26  12.9775 0.44642
   6   0  26  0.21587 0.20395
   7   0  26  25.2661 0.93162
   8   0  26  4.04498 0.54332
   9   0  26  28.2554 1.35329
  10   0  26  0.06497 0.38831
   0   1  26  130.586 1.10695
  -1  -1 -26  106.043 0.96750
   1   1  26  104.431 0.99940
   2   1  26  85.2668 0.86082
  -2  -1 -26  85.0671 0.86633
   3   1  26  20.0023 0.40224
  -3  -1 -26  20.3397 0.36785
   4   1  26  16.6765 0.39983
  -4  -1 -26  16.7189 0.39347
  -5  -1 -26  45.3135 0.85449
   5   1  26  47.6217 0.87989
   6   1  26  28.1680 0.71751
  -6  -1 -26  27.7747 0.80807
   7   1  26  17.2958 0.69895
  -7  -1 -26  16.9356 0.71031
  -8  -1 -26  5.26840 0.59204
   8   1  26  4.77162 0.54007
  -9  -1 -26  0.23200 0.32873
   9   1  26  0.35869 0.30718
  10   1  26  0.58400 0.44448
 -10  -1 -26  0.41056 0.49349
   0   2  26  1.42425 0.11692
   1   2  26  53.3372 0.61729
  -1  -2 -26  54.2925 0.57722
   2   2  26  21.9287 0.37796
  -2  -2 -26  21.1409 0.34143
  -3  -2 -26  6.51551 0.24975
   3   2  26  5.88461 0.25570
  -4  -2 -26  64.7500 0.86922
   4   2  26  65.5010 0.93143
   5   2  26  2.09227 0.23538
  -5  -2 -26  2.42700 0.25440
   6   2  26  9.86171 0.44739
  -6  -2 -26  10.1227 0.53129
   7   2  26  14.0804 0.72430
  -7  -2 -26  13.7926 0.63149
   8   2  26  0.11918 0.27954
  -8  -2 -26  0.02338 0.23358
  -9  -2 -26  0.59738 0.30267
   9   2  26  0.68570 0.36585
   0   3  26  132.524 1.27897
   1   3  26  70.8814 0.72372
  -1  -3 -26  71.6795 0.70674
   2   3  26  24.2332 0.42030
  -2  -3 -26  25.1201 0.40532
   3   3  26  74.3373 1.01444
  -3  -3 -26  73.6212 0.95258
  -4  -3 -26  4.44506 0.26165
   4   3  26  4.70074 0.28323
  -5  -3 -26  22.4566 0.61743
   5   3  26  22.6439 0.59228
   6   3  26  47.1298 1.15814
  -6  -3 -26  47.8014 1.16393
   7   3  26  1.41933 0.32776
  -7  -3 -26  1.18921 0.27564
  -8  -3 -26  4.02772 0.41457
   8   3  26  3.81365 0.48605
   9   3  26  3.14100 0.47203
  -9  -3 -26  3.03178 0.48952
   0   4  26  1.53806 0.17076
  -1  -4 -26  12.1745 0.34537
   1   4  26  12.8282 0.33576
  -2  -4 -26  50.0587 0.73225
   2   4  26  50.6261 0.77205
   3   4  26  2.22896 0.20957
  -3  -4 -26  2.05756 0.21793
   4   4  26  79.2207 1.38696
  -4  -4 -26  79.9299 1.28695
  -5  -4 -26  5.88473 0.38294
   5   4  26  6.21752 0.41132
   6   4  26  18.9831 0.75772
  -6  -4 -26  19.7417 0.65898
   7   4  26  10.8815 0.66849
  -7  -4 -26  10.8744 0.59252
  -8  -4 -26  2.04148 0.36453
   8   4  26  2.02371 0.35460
  -9  -4 -26  0.25909 0.31948
   9   4  26  0.33000 0.32123
   0   5  26  13.0572 0.39764
  -1  -5 -26  4.43196 0.30242
   1   5  26  3.93973 0.23654
  -2  -5 -26  127.296 1.51553
   2   5  26  129.160 1.66425
   3   5  26  2.94426 0.26598
  -3  -5 -26  3.14290 0.26087
  -4  -5 -26  2.17706 0.24415
   4   5  26  2.06341 0.30556
  -5  -5 -26  13.6073 0.54917
   5   5  26  14.4253 0.59782
  -6  -5 -26  3.66131 0.41926
   6   5  26  4.21271 0.41035
  -7  -5 -26  3.05958 0.39290
   7   5  26  3.11417 0.38816
  -8  -5 -26  24.3452 1.01768
   8   5  26  24.4515 1.11751
  -9  -5 -26  1.91267 0.47448
   9   5  26  2.08045 0.49371
   0   6  26  6.25078 0.30028
  -1  -6 -26  78.2842 1.24096
   1   6  26  77.8308 1.13002
  -2  -6 -26  4.16167 0.30394
   2   6  26  4.23350 0.28054
   3   6  26  5.55649 0.38788
  -3  -6 -26  5.45503 0.33692
  -4  -6 -26  21.3924 0.74989
   4   6  26  20.2768 0.81919
  -5  -6 -26  6.78118 0.54592
   5   6  26  6.99760 0.51284
   6   6  26  10.8538 0.62808
  -6  -6 -26  10.8395 0.65407
  -7  -6 -26  12.2820 0.68468
   7   6  26  12.3505 0.70649
   8   6  26  0.04061 0.28580
  -8  -6 -26  0.18478 0.27224
  -9  -6 -26  4.37047 0.65499
   9   6  26  4.43255 0.66869
   0   7  26  21.9020 0.53129
   1   7  26  15.3164 0.43405
  -1  -7 -26  15.0565 0.48799
  -2  -7 -26  5.70536 0.38165
   2   7  26  6.35584 0.31948
   3   7  26  76.5594 1.45336
  -3  -7 -26  76.4170 1.59882
  -4  -7 -26  17.2185 0.69479
   4   7  26  17.6764 0.72271
  -5  -7 -26  24.0218 0.92885
   5   7  26  25.3472 0.96593
  -6  -7 -26  8.32651 0.60726
   6   7  26  7.74013 0.57181
  -7  -7 -26  0.14344 0.25508
   7   7  26  0.03811 0.23737
   8   7  26  0.87322 0.35943
  -8  -7 -26  0.92303 0.33401
   0   8  26  1.57041 0.23155
  -1  -8 -26  48.0252 0.97758
   1   8  26  47.0043 0.94068
  -2  -8 -26  3.54259 0.34464
   2   8  26  3.62188 0.28912
   3   8  26  1.85037 0.26184
  -3  -8 -26  1.96214 0.29974
   4   8  26  3.89987 0.36110
  -4  -8 -26  3.90752 0.40800
   5   8  26  5.69041 0.48797
  -5  -8 -26  5.38835 0.44877
   6   8  26  7.39387 0.64575
  -6  -8 -26  7.26905 0.60968
  -7  -8 -26  7.64818 0.61915
   7   8  26  8.10990 0.64392
   8   8  26  0.01644 0.36239
  -8  -8 -26  0.07338 0.29925
   0   9  26  1.64059 0.24469
  -1  -9 -26  14.0950 0.53579
   1   9  26  13.9619 0.50771
  -2  -9 -26  2.31109 0.32028
   2   9  26  2.23274 0.24785
  -3  -9 -26  16.6903 0.69608
   3   9  26  15.9907 0.56893
   4   9  26  2.95315 0.32909
  -4  -9 -26  2.85419 0.38512
   5   9  26  21.5069 0.85442
  -5  -9 -26  21.0668 0.98921
  -6  -9 -26  0.05073 0.25563
   6   9  26  0.07306 0.24711
   7   9  26  2.86768 0.49213
  -7  -9 -26  2.93094 0.44439
  -8  -9 -26  0.43025 0.31175
   8   9  26  0.31180 0.41353
   0  10  26  0.02445 0.18860
   1  10  26  32.9849 0.92218
  -1 -10 -26  32.1693 0.93699
   2  10  26  6.73656 0.39779
  -2 -10 -26  6.61262 0.47436
  -3 -10 -26  2.19516 0.31172
   3  10  26  2.10556 0.28265
   4  10  26  5.81636 0.45668
  -4 -10 -26  5.55577 0.53878
   5  10  26  5.53273 0.52994
  -5 -10 -26  5.45149 0.57374
   6  10  26  4.98717 0.52289
  -6 -10 -26  5.84229 0.58837
  -7 -10 -26  3.88420 0.60400
   7  10  26  3.45126 0.52403
   0  11  26  32.9009 1.06399
  -1 -11 -26  1.87297 0.32650
   1  11  26  1.70605 0.31320
  -2 -11 -26  29.1272 1.08006
   2  11  26  29.3823 0.94603
  -3 -11 -26  0.65817 0.29681
   3  11  26  0.59663 0.23667
   4  11  26  1.02941 0.27041
  -4 -11 -26  1.04879 0.28900
  -5 -11 -26  0.45305 0.30469
   5  11  26  0.57685 0.30475
  -6 -11 -26  5.41429 0.74274
   6  11  26  4.97858 0.55169
   0  12  26  1.18981 0.30533
   1  12  26  4.84319 0.46155
  -1 -12 -26  5.08231 0.48154
  -2 -12 -26  9.23504 0.69609
   2  12  26  8.52500 0.60805
  -3 -12 -26  2.53593 0.50406
   3  12  26  2.66611 0.34718
   4  12  26  13.4614 0.69456
  -4 -12 -26  13.0499 0.81076
  -5 -12 -26  4.84332 0.70284
   5  12  26  5.34750 0.58361
  -6 -12 -26  1.59023 1.13061
   6  12  26  0.84777 0.36349
   0  13  26  11.0577 0.61561
   1  13  26  2.24068 0.35708
  -1 -13 -26  2.32515 0.34525
   2  13  26  2.44653 0.36885
  -2 -13 -26  2.26747 0.39177
  -3 -13 -26  0.76821 0.35743
   3  13  26  0.78790 0.30595
  -4 -13 -26  1.71773 0.43712
   4  13  26  1.26196 0.34905
  -5 -13 -26  1.74471 0.45493
   5  13  26  1.80390 0.49178
   0  14  26  2.01039 0.36035
  -1 -14 -26  1.52990 0.33480
   1  14  26  1.64300 0.38631
  -2 -14 -26  5.28155 0.59988
   2  14  26  4.89941 0.61120
  -3 -14 -26  0.24870 0.44905
   3  14  26  0.23268 0.36077
  -4 -14 -26  5.97212 0.83831
   4  14  26  6.27279 0.64697
   0  15  26  0.02196 0.27888
   1  15  26  0.66022 0.36958
  -1 -15 -26  0.56716 0.33432
   2  15  26  7.86599 1.60125
  -2 -15 -26  7.91092 1.99751
   1   0  27  25.7935 0.47501
   2   0  27  3.19602 0.18217
   3   0  27  33.6944 0.56686
   4   0  27  51.7473 0.90228
   5   0  27  0.51356 0.19681
   6   0  27  6.01445 0.44785
   7   0  27  12.7336 0.65820
   8   0  27  2.02828 0.47417
   9   0  27  0.44442 0.38447
   0   1  27  29.2529 0.41491
   1   1  27  31.8217 0.49316
  -1  -1 -27  32.3784 0.45807
  -2  -1 -27  33.1124 0.51175
   2   1  27  32.7954 0.50127
  -3  -1 -27  9.15219 0.30110
   3   1  27  8.68517 0.32638
  -4  -1 -27  11.0759 0.40267
   4   1  27  10.6811 0.35712
  -5  -1 -27  8.44445 0.43539
   5   1  27  8.23273 0.37888
   6   1  27  8.72921 0.44682
  -6  -1 -27  8.82941 0.49015
   7   1  27  3.91250 0.38408
  -7  -1 -27  3.81546 0.43392
  -8  -1 -27  2.93917 0.45878
   8   1  27  2.80574 0.46283
  -9  -1 -27  2.03414 0.46926
   9   1  27  1.93476 0.42547
   0   2  27  1.84965 0.13050
   1   2  27  35.7248 0.51315
  -1  -2 -27  36.3171 0.50509
   2   2  27  26.8996 0.44671
  -2  -2 -27  26.8999 0.44109
   3   2  27  14.7655 0.39179
  -3  -2 -27  14.5506 0.37051
  -4  -2 -27  66.4157 1.07894
   4   2  27  67.1015 1.10053
  -5  -2 -27  3.28840 0.30613
   5   2  27  3.14579 0.28073
  -6  -2 -27  9.88708 0.51250
   6   2  27  9.83868 0.48139
  -7  -2 -27  6.52668 0.50525
   7   2  27  6.63272 0.56132
  -8  -2 -27  1.19801 0.31504
   8   2  27  1.37300 0.35621
  -9  -2 -27  4.07053 0.50698
   9   2  27  4.96793 0.64551
   0   3  27  0.59253 0.14896
  -1  -3 -27  15.6061 0.36402
   1   3  27  14.9045 0.33919
   2   3  27  64.1613 0.89656
  -2  -3 -27  63.9111 0.90315
   3   3  27  32.3309 0.68494
  -3  -3 -27  32.4293 0.71389
   4   3  27  17.7706 0.50763
  -4  -3 -27  17.4880 0.49290
  -5  -3 -27  32.9650 0.83359
   5   3  27  33.7757 0.79382
  -6  -3 -27  9.03874 0.53373
   6   3  27  9.01765 0.52283
  -7  -3 -27  16.2340 0.69577
   7   3  27  16.0331 0.79595
  -8  -3 -27  3.26855 0.40025
   8   3  27  3.65702 0.49122
  -9  -3 -27  2.36269 0.46598
   9   3  27  2.55261 0.45900
   0   4  27  0.41301 0.14796
   1   4  27  155.983 2.00861
  -1  -4 -27  154.181 1.97288
  -2  -4 -27  14.4650 0.41562
   2   4  27  13.7112 0.46052
   3   4  27  18.6467 0.55127
  -3  -4 -27  19.1877 0.53917
  -4  -4 -27  10.1321 0.43732
   4   4  27  9.69102 0.49734
   5   4  27  7.90639 0.47552
  -5  -4 -27  8.12688 0.44321
   6   4  27  1.74104 0.29848
  -6  -4 -27  2.00995 0.34352
  -7  -4 -27  10.5480 0.63134
   7   4  27  11.1318 0.70506
  -8  -4 -27  0.55648 0.29552
   8   4  27  0.65580 0.31923
   9   4  27  4.29019 0.62871
  -9  -4 -27  4.52001 0.61843
   0   5  27  0.30832 0.16656
   1   5  27  7.82167 0.34157
  -1  -5 -27  8.05136 0.43738
   2   5  27  1.05394 0.19522
  -2  -5 -27  1.00235 0.20053
  -3  -5 -27  3.09695 0.28186
   3   5  27  3.30003 0.28473
   4   5  27  0.76337 0.26094
  -4  -5 -27  1.02607 0.22176
   5   5  27  3.13284 0.39079
  -5  -5 -27  3.04289 0.32051
   6   5  27  0.51772 0.27317
  -6  -5 -27  0.65222 0.27059
  -7  -5 -27  5.15113 0.49374
   7   5  27  4.97906 0.50378
  -8  -5 -27  0.67736 0.31248
   8   5  27  0.51063 0.33190
   9   5  27  0.53748 0.39053
  -9  -5 -27  0.46293 0.37841
   0   6  27  17.1398 0.50996
   1   6  27  16.1958 0.47665
  -1  -6 -27  17.0180 0.55203
  -2  -6 -27  5.11117 0.35880
   2   6  27  5.44900 0.33000
   3   6  27  4.45535 0.35313
  -3  -6 -27  4.38069 0.37539
   4   6  27  15.8204 0.61878
  -4  -6 -27  15.5697 0.66965
   5   6  27  4.67386 0.44417
  -5  -6 -27  4.32591 0.43084
  -6  -6 -27  6.61589 0.52315
   6   6  27  6.50579 0.53715
   7   6  27  9.94582 0.67763
  -7  -6 -27  10.5671 0.66540
  -8  -6 -27  0.93490 0.32959
   8   6  27  1.06342 0.37721
   0   7  27  49.9345 0.97800
   1   7  27  20.3555 0.58216
  -1  -7 -27  20.6715 0.68642
  -2  -7 -27  37.1313 0.97860
   2   7  27  37.7150 0.81126
  -3  -7 -27  40.3535 1.06325
   3   7  27  39.8663 1.10367
  -4  -7 -27  0.78233 0.31391
   4   7  27  0.62832 0.25504
   5   7  27  5.61979 0.53798
  -5  -7 -27  5.42592 0.49635
   6   7  27  13.0046 0.71765
  -6  -7 -27  12.7730 0.69011
   7   7  27  0.56377 0.28228
  -7  -7 -27  0.41742 0.28370
  -8  -7 -27  3.42372 0.51515
   8   7  27  2.99681 0.53892
   0   8  27  0.10568 0.18302
  -1  -8 -27  3.60539 0.32649
   1   8  27  3.68843 0.30056
  -2  -8 -27  10.4413 0.56801
   2   8  27  10.0534 0.45840
  -3  -8 -27  30.2927 0.86874
   3   8  27  30.8275 0.80437
   4   8  27  32.6138 0.95514
  -4  -8 -27  32.1175 1.09020
  -5  -8 -27  4.01346 0.45537
   5   8  27  3.56617 0.44799
   6   8  27  2.62159 0.44523
  -6  -8 -27  2.49405 0.39056
   7   8  27  1.48351 0.37989
  -7  -8 -27  1.62816 0.36887
  -8  -8 -27  0.43263 0.34031
   8   8  27  0.32259 0.41054
   0   9  27  10.0342 0.49262
   1   9  27  2.77024 0.28743
  -1  -9 -27  2.76760 0.30385
   2   9  27  12.5300 0.48221
  -2  -9 -27  12.3580 0.61371
   3   9  27  15.7354 0.58867
  -3  -9 -27  16.5281 0.72145
   4   9  27  3.83638 0.38209
  -4  -9 -27  3.81198 0.44763
  -5  -9 -27  5.12858 0.55184
   5   9  27  4.66399 0.42907
   6   9  27  7.63765 0.58929
  -6  -9 -27  7.44056 0.64181
  -7  -9 -27  2.54537 0.47470
   7   9  27  2.70720 0.53911
   0  10  27  0.26678 0.20094
   1  10  27  0.67768 0.22570
  -1 -10 -27  0.75316 0.23899
   2  10  27  0.75816 0.22520
  -2 -10 -27  0.80910 0.26413
  -3 -10 -27  3.07709 0.36699
   3  10  27  2.66230 0.33452
   4  10  27  5.94557 0.52265
  -4 -10 -27  6.13226 0.57822
   5  10  27  0.85077 0.29386
  -5 -10 -27  0.74386 0.32917
  -6 -10 -27  0.16511 0.27928
   6  10  27  0.02129 0.27481
   7  10  27  1.15653 0.42986
  -7 -10 -27  1.01431 0.41835
   0  11  27  1.05822 0.30117
   1  11  27  11.3951 0.64235
  -1 -11 -27  11.5457 0.65250
   2  11  27  2.54589 0.34955
  -2 -11 -27  2.86632 0.45041
   3  11  27  9.36317 0.53709
  -3 -11 -27  9.43739 0.67192
  -4 -11 -27  0.09036 0.27442
   4  11  27  0.16108 0.22793
   5  11  27  6.97844 0.61484
  -5 -11 -27  6.18204 0.63616
   6  11  27  0.77039 0.36404
  -6 -11 -27  0.62345 0.34884
   0  12  27  0.00312 0.23902
   1  12  27  13.1115 0.71897
  -1 -12 -27  12.7989 0.71601
  -2 -12 -27  3.43842 0.50230
   2  12  27  3.74532 0.42299
   3  12  27  3.23854 0.40506
  -3 -12 -27  3.16733 0.50668
  -4 -12 -27  0.35463 0.31288
   4  12  27  0.10847 0.24858
  -5 -12 -27  0.40540 0.38260
   5  12  27  0.34204 0.32800
   0  13  27  0.38298 0.28161
  -1 -13 -27  1.29503 0.34120
   1  13  27  1.52039 0.32964
   2  13  27  4.09016 0.45405
  -2 -13 -27  4.27537 0.57426
  -3 -13 -27  9.67854 0.88834
   3  13  27  10.2777 0.68828
   4  13  27  1.73871 0.39516
  -4 -13 -27  1.56980 0.43352
   0  14  27  3.30552 0.49960
  -1 -14 -27  4.07684 0.53792
   1  14  27  3.93672 0.54492
  -2 -14 -27  2.10070 0.49602
   2  14  27  2.06137 0.50796
  -3 -14 -27  2.00263 0.66242
   3  14  27  1.52324 0.46911
   0   0  28  17.0943 0.49165
   1   0  28  162.753 1.63453
   2   0  28  4.73274 0.23454
   3   0  28  7.01951 0.30980
   4   0  28  7.59098 0.37880
   5   0  28  13.3821 0.59927
   6   0  28  0.06029 0.24474
   7   0  28  13.2932 0.72983
   8   0  28  1.18835 0.42164
   0   1  28  9.34379 0.26508
  -1  -1 -28  11.4477 0.29884
   1   1  28  11.5039 0.31899
  -2  -1 -28  20.7518 0.44446
   2   1  28  21.5018 0.44146
  -3  -1 -28  37.8792 0.69474
   3   1  28  38.8706 0.67326
   4   1  28  6.32300 0.33353
  -4  -1 -28  6.57772 0.40719
   5   1  28  13.4317 0.47902
  -5  -1 -28  12.8188 0.57457
  -6  -1 -28  3.40653 0.37020
   6   1  28  3.44480 0.33602
   7   1  28  14.4386 0.66514
  -7  -1 -28  14.8670 0.75209
   8   1  28  2.77250 0.44476
  -8  -1 -28  3.23837 0.50525
  -9  -1 -28  1.86000 0.47631
   9   1  28  2.16565 0.53923
   0   2  28  12.7627 0.33633
  -1  -2 -28  23.6082 0.48609
   1   2  28  23.8920 0.46218
  -2  -2 -28  14.7198 0.41937
   2   2  28  15.3363 0.37914
   3   2  28  11.3454 0.39586
  -3  -2 -28  11.4995 0.42871
   4   2  28  29.0709 0.67402
  -4  -2 -28  31.2078 0.78661
   5   2  28  15.3694 0.50946
  -5  -2 -28  15.4558 0.56914
   6   2  28  12.5313 0.54554
  -6  -2 -28  12.8551 0.58204
  -7  -2 -28  2.26588 0.35639
   7   2  28  2.26258 0.38554
   8   2  28  2.38954 0.43562
  -8  -2 -28  2.24812 0.38549
  -9  -2 -28  9.05466 0.84691
   9   2  28  9.83374 0.87842
   0   3  28  11.4709 0.39716
   1   3  28  53.5909 0.83620
  -1  -3 -28  53.9346 0.85744
   2   3  28  46.7881 0.90191
  -2  -3 -28  47.2332 0.83916
   3   3  28  8.83799 0.40532
  -3  -3 -28  9.13612 0.44865
  -4  -3 -28  4.76449 0.34857
   4   3  28  4.85176 0.31989
   5   3  28  4.82017 0.34573
  -5  -3 -28  4.99680 0.37111
  -6  -3 -28  7.51608 0.57467
   6   3  28  7.44790 0.50312
   7   3  28  1.67315 0.36245
  -7  -3 -28  1.77729 0.33140
   8   3  28  3.41538 0.54650
  -8  -3 -28  3.23058 0.42950
   9   3  28  0.59942 0.39571
  -9  -3 -28  0.69096 0.37927
   0   4  28  0.59405 0.18030
   1   4  28  10.2425 0.40061
  -1  -4 -28  10.5836 0.50104
   2   4  28  24.4763 0.64154
  -2  -4 -28  25.6631 0.59007
  -3  -4 -28  2.41977 0.26734
   3   4  28  2.26764 0.28709
   4   4  28  79.8734 1.64898
  -4  -4 -28  78.1506 1.61859
  -5  -4 -28  6.13247 0.42297
   5   4  28  6.17453 0.48333
   6   4  28  6.94532 0.55949
  -6  -4 -28  6.85278 0.50176
   7   4  28  0.13867 0.30758
  -7  -4 -28  0.00011 0.24616
   8   4  28  0.23916 0.34434
  -8  -4 -28  0.36241 0.28397
  -9  -4 -28  1.61256 0.46850
   9   4  28  1.73861 0.49012
   0   5  28  28.9896 0.68878
   1   5  28  3.64017 0.26604
  -1  -5 -28  3.11364 0.33879
   2   5  28  19.2862 0.58424
  -2  -5 -28  20.0503 0.61402
   3   5  28  1.79067 0.27857
  -3  -5 -28  1.82326 0.28351
  -4  -5 -28  13.3508 0.60421
   4   5  28  13.4387 0.62452
   5   5  28  2.52547 0.36055
  -5  -5 -28  2.55707 0.36363
   6   5  28  20.0351 0.85904
  -6  -5 -28  19.6544 0.88229
   7   5  28  0.05433 0.27050
   8   5  28  2.64865 0.46732
  -8  -5 -28  3.13000 0.45192
   0   6  28  8.17861 0.43446
   1   6  28  13.7563 0.46898
  -1  -6 -28  14.2497 0.56219
  -2  -6 -28  23.2631 0.66306
   2   6  28  23.6381 0.70214
  -3  -6 -28  5.67309 0.45249
   3   6  28  6.04235 0.39461
   4   6  28  32.8496 0.92742
  -4  -6 -28  31.9758 1.16875
  -5  -6 -28  0.10053 0.24415
   5   6  28  0.05835 0.24190
   6   6  28  2.34570 0.39140
  -6  -6 -28  2.35151 0.37340
   7   6  28  3.54979 0.47450
  -7  -6 -28  3.51709 0.45162
  -8  -6 -28  2.61311 0.43764
   8   6  28  2.63913 0.52195
   0   7  28  0.42012 0.20726
  -1  -7 -28  16.9519 0.73224
   1   7  28  18.1988 0.59452
   2   7  28  22.5587 0.66729
  -2  -7 -28  22.1420 0.74269
   3   7  28  17.4778 0.68997
  -3  -7 -28  17.2111 0.67349
   4   7  28  0.96276 0.28135
  -4  -7 -28  0.75732 0.36127
  -5  -7 -28  15.1620 0.76019
   5   7  28  14.7197 0.73401
  -6  -7 -28  1.16976 0.32349
   6   7  28  1.24317 0.33950
   7   7  28  3.48629 0.44844
  -7  -7 -28  3.49916 0.45911
  -8  -7 -28  1.92482 0.44342
   8   7  28  1.82394 0.48491
   0   8  28  7.32135 0.43631
   1   8  28  9.39270 0.43795
  -1  -8 -28  10.0131 0.49162
   2   8  28  19.4214 0.62977
  -2  -8 -28  19.3897 0.81824
  -3  -8 -28  2.35504 0.32143
   3   8  28  2.21229 0.30423
  -4  -8 -28  0.99613 0.31923
   4   8  28  0.94584 0.27292
   5   8  28  1.13784 0.30487
  -5  -8 -28  0.96801 0.31418
  -6  -8 -28  1.14549 0.32269
   6   8  28  1.09347 0.36223
   7   8  28  3.20127 0.46790
  -7  -8 -28  3.22433 0.45726
   0   9  28  0.00762 0.18653
  -1  -9 -28  5.37988 0.40528
   1   9  28  5.28285 0.38581
   2   9  28  5.25222 0.36112
  -2  -9 -28  5.73730 0.47636
  -3  -9 -28  21.1240 0.85652
   3   9  28  21.6932 0.71190
  -4  -9 -28  1.44348 0.33372
   4   9  28  1.43410 0.31190
  -5  -9 -28  1.64946 0.39282
   5   9  28  1.36772 0.30139
  -6  -9 -28  0.41102 0.29887
   6   9  28  0.23993 0.24186
  -7  -9 -28  1.63604 0.46094
   7   9  28  1.54729 0.40888
   0  10  28  1.14799 0.25087
   1  10  28  12.8165 0.56829
  -1 -10 -28  13.0259 0.59323
  -2 -10 -28  20.0981 0.89699
   2  10  28  19.6307 0.77496
  -3 -10 -28  1.17286 0.29251
   3  10  28  1.09488 0.28173
  -4 -10 -28  5.10663 0.50083
   4  10  28  5.22258 0.52688
  -5 -10 -28  0.10952 0.28005
   5  10  28  0.18536 0.25071
   6  10  28  0.72752 0.36480
  -6 -10 -28  0.54432 0.34812
   0  11  28  8.24804 0.58811
  -1 -11 -28  1.77509 0.34493
   1  11  28  1.73809 0.34101
   2  11  28  8.06311 0.55445
  -2 -11 -28  8.36475 0.69886
  -3 -11 -28  0.61676 0.32037
   3  11  28  0.90080 0.29067
  -4 -11 -28  0.04020 0.29197
  -5 -11 -28  0.42271 0.36175
   5  11  28  0.21265 0.31502
  -6 -11 -28  4.92479 0.65970
   6  11  28  5.24261 0.65252
  -1 -12 -28  1.10852 0.32840
   1  12  28  1.05494 0.32873
   2  12  28  3.23281 0.40519
  -2 -12 -28  2.92327 0.48958
  -3 -12 -28  1.19855 0.39894
   3  12  28  1.22139 0.30079
  -4 -12 -28  8.34386 0.77782
   4  12  28  8.61842 0.67105
   5  12  28  0.98358 0.42281
  -5 -12 -28  1.28880 0.46824
   0  13  28  0.65370 0.30615
   1  13  28  7.89969 0.60561
  -1 -13 -28  8.16598 0.65768
  -2 -13 -28  3.55060 0.55343
   2  13  28  3.07509 0.42601
  -3 -13 -28  2.89808 0.58175
   3  13  28  2.35250 0.46651
   4  13  28  0.60838 0.36486
  -4 -13 -28  0.71967 0.38849
   0  14  28  0.43065 0.35399
  -1 -14 -28  2.07647 0.48781
   1  14  28  1.97094 0.47976
  -2 -14 -28  0.30783 0.37084
   2  14  28  0.33746 0.38362
   1   0  29  24.7794 0.48353
   2   0  29  6.56720 0.29518
   3   0  29  0.90489 0.18422
   4   0  29  51.6528 1.16437
   5   0  29  0.05871 0.23706
   6   0  29  24.2150 0.94238
   7   0  29  1.19545 0.33784
   8   0  29  3.29222 0.58905
   9   0  29  2.08928 0.64070
   0   1  29  23.6470 0.48622
  -1  -1 -29  16.2327 0.40802
   1   1  29  15.6979 0.40114
  -2  -1 -29  31.4745 0.63995
   2   1  29  31.0532 0.61515
  -3  -1 -29  47.4096 1.00900
   3   1  29  47.5035 0.86100
   4   1  29  4.82047 0.32013
  -4  -1 -29  4.95254 0.37334
  -5  -1 -29  6.51253 0.48289
   5   1  29  6.92270 0.40720
   6   1  29  12.6097 0.56779
  -6  -1 -29  12.8097 0.63627
   7   1  29  5.13742 0.47224
  -7  -1 -29  5.08659 0.50052
  -8  -1 -29  4.62638 0.58586
   8   1  29  4.39349 0.58036
   9   1  29  7.96018 0.93738
  -9  -1 -29  7.55898 0.73350
   0   2  29  30.0483 0.57536
   1   2  29  75.8947 1.12921
  -1  -2 -29  75.8731 1.21676
  -2  -2 -29  15.1142 0.47641
   2   2  29  14.0976 0.43644
   3   2  29  18.2067 0.54733
  -3  -2 -29  18.3995 0.57881
  -4  -2 -29  33.2321 0.81085
   4   2  29  34.3723 0.77337
  -5  -2 -29  7.93396 0.48643
   5   2  29  8.07878 0.43559
   6   2  29  2.34662 0.30449
  -6  -2 -29  2.14600 0.32316
  -7  -2 -29  2.37740 0.36367
   7   2  29  2.03005 0.37868
   8   2  29  1.02213 0.39419
  -8  -2 -29  1.03405 0.35510
   9   2  29  1.37354 0.61912
  -9  -2 -29  1.18967 0.50017
   0   3  29  21.1314 0.56171
   1   3  29  47.7256 0.83469
  -1  -3 -29  47.0902 0.88579
  -2  -3 -29  13.4470 0.46988
   2   3  29  12.6059 0.48729
   3   3  29  34.3852 0.79218
  -3  -3 -29  34.3194 0.82611
  -4  -3 -29  11.4747 0.50750
   4   3  29  11.2071 0.51108
  -5  -3 -29  34.3808 1.02288
   5   3  29  34.5027 0.93514
   6   3  29  3.94433 0.43494
  -6  -3 -29  4.06155 0.38607
   7   3  29  0.12130 0.30855
  -7  -3 -29  0.08510 0.24680
  -8  -3 -29  2.50577 0.41909
   8   3  29  2.59508 0.52072
   0   4  29  5.76210 0.34254
   1   4  29  25.0261 0.63918
  -1  -4 -29  25.3529 0.78726
  -2  -4 -29  43.6254 0.96133
   2   4  29  42.8670 0.98494
   3   4  29  6.83574 0.43018
  -3  -4 -29  6.82300 0.42461
  -4  -4 -29  15.5578 0.60161
   4   4  29  15.6202 0.63843
   5   4  29  3.75125 0.43405
  -5  -4 -29  3.61316 0.35288
  -6  -4 -29  10.2387 0.66254
   6   4  29  10.5115 0.66081
   7   4  29  9.98816 0.79255
  -7  -4 -29  9.53392 0.65161
   8   4  29  1.82003 0.46472
  -8  -4 -29  1.73087 0.38166
   0   5  29  25.8328 0.76199
  -1  -5 -29  7.89729 0.50529
   1   5  29  7.75156 0.38855
  -2  -5 -29  7.22954 0.46695
   2   5  29  7.15869 0.41847
  -3  -5 -29  48.7025 1.21528
   3   5  29  48.2723 1.07755
  -4  -5 -29  1.95052 0.30991
   4   5  29  2.08497 0.33322
  -5  -5 -29  6.23991 0.49558
   5   5  29  6.27415 0.51960
  -6  -5 -29  0.91283 0.32557
   6   5  29  0.90638 0.31594
   7   5  29  7.05571 0.62481
  -7  -5 -29  6.93535 0.60249
  -8  -5 -29  1.70850 0.38798
   8   5  29  1.85815 0.48118
   0   6  29  0.74550 0.21833
  -1  -6 -29  13.1356 0.58781
   1   6  29  13.2249 0.50844
   2   6  29  18.7400 0.56866
  -2  -6 -29  18.8604 0.64698
   3   6  29  3.90083 0.34125
  -3  -6 -29  3.84819 0.42395
  -4  -6 -29  25.1516 1.16503
   4   6  29  25.4080 0.87081
   5   6  29  4.49116 0.46535
  -5  -6 -29  4.62531 0.48479
   6   6  29  7.82093 0.62283
  -6  -6 -29  7.39627 0.58681
  -7  -6 -29  3.33278 0.45001
   7   6  29  3.40308 0.47478
  -8  -6 -29  0.27974 0.32532
   8   6  29  0.27478 0.36688
   0   7  29  18.0247 0.57224
  -1  -7 -29  5.44249 0.43829
   1   7  29  5.36321 0.35286
  -2  -7 -29  22.4243 0.84110
   2   7  29  23.5044 0.69512
   3   7  29  2.87447 0.36304
  -3  -7 -29  2.76553 0.38757
  -4  -7 -29  18.5080 1.03179
   4   7  29  18.9034 0.77138
  -5  -7 -29  0.00682 0.27795
  -6  -7 -29  11.6235 0.70147
   6   7  29  11.7518 0.73311
  -7  -7 -29  1.03867 0.34687
   7   7  29  1.05735 0.34855
   0   8  29  0.31158 0.21169
  -1  -8 -29  5.09593 0.40060
   1   8  29  5.55205 0.37513
   2   8  29  48.2248 1.13980
  -2  -8 -29  48.5024 1.64000
   3   8  29  0.21933 0.22851
  -3  -8 -29  0.20961 0.27259
   4   8  29  38.1501 1.46037
  -4  -8 -29  37.7600 1.30453
   5   8  29  1.12215 0.30946
  -5  -8 -29  1.11407 0.33265
  -6  -8 -29  0.78257 0.30680
   6   8  29  0.78122 0.30072
  -7  -8 -29  0.39650 0.30333
   7   8  29  0.34317 0.31430
   0   9  29  1.41746 0.26473
  -1  -9 -29  1.73191 0.28699
   1   9  29  1.74446 0.27221
   2   9  29  21.3339 0.76969
  -2  -9 -29  22.1463 0.94801
  -3  -9 -29  0.65944 0.29770
   3   9  29  0.52496 0.22598
   4   9  29  4.20638 0.47603
  -4  -9 -29  3.70486 0.41831
   5   9  29  1.96804 0.34359
  -5  -9 -29  1.72169 0.40461
   6   9  29  1.82768 0.35629
  -6  -9 -29  1.77398 0.38532
   7   9  29  0.23109 0.51849
  -7  -9 -29  0.36294 0.89134
   0  10  29  0.07191 0.20776
  -1 -10 -29  13.6396 0.63650
   1  10  29  13.6895 0.61741
   2  10  29  2.15349 0.34395
  -2 -10 -29  2.64008 0.41306
   3  10  29  12.2585 0.63843
  -3 -10 -29  11.3794 0.66027
  -4 -10 -29  13.2555 0.76236
   4  10  29  12.7788 0.76126
   5  10  29  1.20544 0.33895
  -5 -10 -29  1.20607 0.37860
  -6 -10 -29  1.89911 0.46031
   6  10  29  1.90009 0.41395
   0  11  29  0.57009 0.28169
  -1 -11 -29  3.62461 0.44782
   1  11  29  3.97274 0.46494
  -2 -11 -29  0.45701 0.35971
   2  11  29  0.28343 0.25947
  -3 -11 -29  25.9481 1.27264
   3  11  29  26.5682 0.99891
   4  11  29  0.67280 0.32708
  -4 -11 -29  0.63293 0.35617
  -5 -11 -29  1.27387 0.45303
   5  11  29  1.53127 0.39365
   0  12  29  0.33097 0.28299
   1  12  29  8.43274 0.65009
  -1 -12 -29  8.41239 0.71220
   2  12  29  5.99400 0.57628
  -2 -12 -29  5.38013 0.63278
  -3 -12 -29  1.09756 0.40616
   3  12  29  1.04582 0.34327
   4  12  29  2.02012 0.45333
  -4 -12 -29  1.72885 0.46080
   0  13  29  0.11537 0.29283
   1  13  29  9.05414 0.76616
  -1 -13 -29  8.72910 0.71800
   2  13  29  0.19660 0.29129
  -2 -13 -29  0.18542 0.33832
  -3 -13 -29  1.98874 0.52948
   3  13  29  1.78963 0.43088
   0   0  30  12.2354 0.46998
   1   0  30  0.41840 0.15893
   2   0  30  1.49576 0.37993
   3   0  30  12.3589 0.48463
   4   0  30  7.30153 0.46357
   5   0  30  4.41525 0.44079
   6   0  30  16.1502 0.97821
   8   0  30  0.10676 0.32709
   0   1  30  14.3000 0.40514
   1   1  30  14.4742 0.49299
  -1  -1 -30  14.4196 0.42368
  -2  -1 -30  13.8204 0.51266
   2   1  30  13.8997 0.47414
  -3  -1 -30  23.5644 0.67429
   3   1  30  23.2190 0.60202
  -4  -1 -30  0.25468 0.21069
   4   1  30  0.26628 0.20883
   5   1  30  15.6771 0.60466
  -5  -1 -30  16.3178 0.73139
  -6  -1 -30  1.65771 0.32453
   6   1  30  1.55581 0.30143
   7   1  30  0.21984 0.27381
  -7  -1 -30  0.28172 0.26442
   8   1  30  1.37125 0.45414
  -8  -1 -30  1.52102 0.41981
   0   2  30  18.5776 0.57230
  -1  -2 -30  26.4941 0.68922
   1   2  30  25.4229 0.70925
   2   2  30  8.63952 0.41479
  -2  -2 -30  9.24392 0.40589
   3   2  30  1.05382 0.23462
  -3  -2 -30  0.97591 0.22594
   4   2  30  24.9864 0.72299
  -4  -2 -30  25.3449 0.78856
   5   2  30  1.02900 0.25610
  -5  -2 -30  0.91553 0.26993
  -6  -2 -30  7.66585 0.55367
   6   2  30  6.91758 0.55033
   7   2  30  3.90905 0.54984
  -7  -2 -30  3.92618 0.45273
   8   2  30  0.78608 0.40137
  -8  -2 -30  0.64176 0.41519
   0   3  30  50.1750 1.04658
  -1  -3 -30  1.70837 0.29030
   1   3  30  1.79935 0.21758
  -2  -3 -30  31.6173 0.83718
   2   3  30  32.0841 0.78528
   3   3  30  11.7476 0.50895
  -3  -3 -30  12.2396 0.49279
  -4  -3 -30  7.19624 0.43751
   4   3  30  6.72956 0.43481
   5   3  30  0.63403 0.25802
  -5  -3 -30  0.69090 0.25215
  -6  -3 -30  5.33690 0.45344
   6   3  30  5.45305 0.52067
  -7  -3 -30  2.37376 0.42850
   7   3  30  2.23984 0.46340
   8   3  30  7.60755 0.79570
  -8  -3 -30  7.50270 0.69592
  -1  -4 -30  6.00036 0.42332
   1   4  30  6.06458 0.35988
   2   4  30  15.4573 0.55681
  -2  -4 -30  15.4328 0.58786
  -3  -4 -30  2.02831 0.27165
   3   4  30  1.93226 0.29597
   4   4  30  8.94508 0.49436
  -4  -4 -30  9.19367 0.50258
   5   4  30  1.45110 0.32843
  -5  -4 -30  1.56737 0.30663
   6   4  30  2.48306 0.40029
  -6  -4 -30  2.28269 0.37216
   7   4  30  0.14922 0.32672
  -7  -4 -30  0.13816 0.28903
   8   4  30  1.12683 0.48524
  -8  -4 -30  1.36234 0.37729
   0   5  30  0.63233 0.21576
  -1  -5 -30  0.19531 0.20681
   1   5  30  0.18353 0.18778
   2   5  30  7.22792 0.42899
  -2  -5 -30  6.54337 0.47974
   3   5  30  4.09702 0.39948
  -3  -5 -30  3.93428 0.36384
  -4  -5 -30  1.52580 0.32487
   4   5  30  1.64679 0.29672
  -5  -5 -30  11.8959 0.69665
   5   5  30  11.5816 0.73815
   6   5  30  0.97458 0.33204
  -6  -5 -30  0.96153 0.33211
   7   5  30  2.98583 0.45184
  -7  -5 -30  3.70945 0.48674
  -8  -5 -30  2.00305 0.48651
   8   5  30  2.03857 0.50472
   0   6  30  0.39362 0.21438
   1   6  30  1.16742 0.23978
  -1  -6 -30  1.28015 0.28111
   2   6  30  10.1085 0.51128
  -2  -6 -30  9.32225 0.55689
  -3  -6 -30  0.00996 0.24109
  -4  -6 -30  7.50944 0.72910
   4   6  30  7.72980 0.53062
  -5  -6 -30  0.25588 0.27051
   5   6  30  0.18971 0.23684
  -6  -6 -30  3.75352 0.49687
   6   6  30  3.50828 0.47046
   7   6  30  1.77414 0.41245
  -7  -6 -30  1.86682 0.39460
   0   7  30  0.05723 0.19116
  -1  -7 -30  5.12058 0.44290
   1   7  30  5.50690 0.41287
   2   7  30  3.13951 0.32087
  -2  -7 -30  2.93719 0.37820
   3   7  30  34.6131 1.20404
  -3  -7 -30  33.8878 1.07088
  -4  -7 -30  5.41886 0.63822
   4   7  30  5.71212 0.49280
  -5  -7 -30  1.93454 0.42694
   5   7  30  1.92338 0.32965
   6   7  30  1.92492 0.39440
  -6  -7 -30  2.03847 0.42144
   7   7  30  0.01045 0.28158
  -7  -7 -30  0.00923 0.27645
   0   8  30  4.46373 0.39314
   1   8  30  14.5054 0.56196
  -1  -8 -30  14.2401 0.62440
  -2  -8 -30  5.06152 0.59170
   2   8  30  5.04338 0.39161
  -3  -8 -30  14.9176 0.69461
   3   8  30  14.0942 0.78125
  -4  -8 -30  0.50273 0.26963
   4   8  30  0.42159 0.27274
   5   8  30  0.68960 0.29217
  -5  -8 -30  0.68075 0.31072
  -6  -8 -30  1.72072 0.37238
   6   8  30  1.49536 0.35374
   7   8  30  7.06041 0.69048
  -7  -8 -30  6.65344 0.69040
   1   9  30  8.62819 0.53942
  -1  -9 -30  8.57679 0.52592
   2   9  30  2.45125 0.35814
  -2  -9 -30  2.64857 0.49454
   3   9  30  3.42113 0.41606
  -3  -9 -30  3.30168 0.42367
  -4  -9 -30  1.69091 0.34114
   4   9  30  1.68448 0.32666
  -5  -9 -30  2.31136 0.45713
   5   9  30  2.40699 0.37407
  -6  -9 -30  0.25368 0.30170
   6   9  30  0.24180 0.26966
   0  10  30  0.04960 0.21363
  -1 -10 -30  0.31888 0.24330
   1  10  30  0.17929 0.24798
  -2 -10 -30  10.2793 0.84859
   2  10  30  10.6758 0.67383
  -3 -10 -30  0.12103 0.25631
  -4 -10 -30  9.14588 0.68146
   4  10  30  8.89459 0.69044
  -5 -10 -30  0.38347 0.31197
   5  10  30  0.48631 0.31447
   0  11  30  0.07125 0.26091
   1  11  30  1.96290 0.38590
  -1 -11 -30  2.03217 0.38261
   2  11  30  1.10609 0.31868
  -2 -11 -30  1.04812 0.42220
   3  11  30  0.11629 0.26722
  -3 -11 -30  0.18868 0.31265
   4  11  30  8.99480 0.77561
  -4 -11 -30  9.26778 0.90191
   5  11  30  0.79665 0.36034
  -5 -11 -30  0.89428 0.41991
   0  12  30  4.98247 0.55311
   1  12  30  1.55261 0.38628
  -1 -12 -30  1.47269 0.37380
  -2 -12 -30  6.57827 0.72035
   2  12  30  6.67152 0.66376
   3  12  30  0.20037 0.29153
  -3 -12 -30  0.37620 0.35033
  -4 -12 -30  5.37515 1.73721
   4  12  30  4.83845 0.98847
   0  13  30  7.69904 0.75211
  -1 -13 -30  2.51287 0.51341
   1  13  30  2.53532 0.48190
  -2 -13 -30  5.30467 0.68503
   2  13  30  5.53075 0.62259
   1   0  31  1.84836 0.23772
   2   0  31  44.9012 0.93703
   3   0  31  57.7167 1.24702
   4   0  31  38.8909 1.08751
   5   0  31  1.57318 0.33263
   6   0  31  17.4576 0.85607
   7   0  31  2.70739 0.43355
   8   0  31  0.46791 0.41392
   0   1  31  66.7704 1.11347
  -1  -1 -31  9.33515 0.43839
   1   1  31  9.25989 0.44950
  -2  -1 -31  24.3994 0.69474
   2   1  31  24.7835 0.74648
  -3  -1 -31  3.01692 0.30967
   3   1  31  3.36550 0.35578
   4   1  31  2.29507 0.40766
  -4  -1 -31  2.36401 0.30976
  -5  -1 -31  16.0057 0.68475
   5   1  31  15.8764 0.79806
   6   1  31  5.98996 0.56395
  -6  -1 -31  6.14698 0.52086
   7   1  31  1.68561 0.41965
  -7  -1 -31  1.70975 0.35553
  -8  -1 -31  2.99264 0.52944
   8   1  31  3.06056 0.61048
   0   2  31  5.13869 0.36560
   1   2  31  27.8397 0.74128
  -1  -2 -31  27.8662 0.70840
  -2  -2 -31  32.2839 0.78517
   2   2  31  31.5099 0.81817
   3   2  31  12.4438 0.57243
  -3  -2 -31  12.9218 0.55550
   4   2  31  16.8460 0.63811
  -4  -2 -31  17.3008 0.66565
   5   2  31  4.78306 0.43272
  -5  -2 -31  4.59483 0.42683
   6   2  31  2.40166 0.36449
  -6  -2 -31  2.66418 0.37751
  -7  -2 -31  7.86643 0.60978
   7   2  31  7.61922 0.80772
  -8  -2 -31  0.08315 0.36508
   8   2  31  0.12950 0.36907
   0   3  31  0.46537 0.27104
   1   3  31  4.71186 0.36213
  -1  -3 -31  4.84137 0.41710
  -2  -3 -31  5.19705 0.37594
   2   3  31  5.47805 0.38746
   3   3  31  26.0261 0.74846
  -3  -3 -31  25.9427 0.74420
   4   3  31  2.40193 0.30820
  -4  -3 -31  2.58266 0.31216
  -5  -3 -31  7.00032 0.48525
   5   3  31  7.13552 0.53108
   6   3  31  0.15791 0.26601
  -6  -3 -31  0.20646 0.24065
  -7  -3 -31  1.49991 0.38999
   7   3  31  1.54898 0.43451
  -8  -3 -31  6.34024 0.84657
   8   3  31  6.00872 0.84510
   0   4  31  0.13244 0.19657
  -1  -4 -31  18.4486 0.73428
   1   4  31  18.9168 0.64056
  -2  -4 -31  2.68721 0.33086
   2   4  31  2.43655 0.31139
  -3  -4 -31  12.3215 0.55571
   3   4  31  12.3578 0.54402
  -4  -4 -31  0.87784 0.24861
   4   4  31  0.84634 0.26563
  -5  -4 -31  0.60393 0.27820
   5   4  31  0.72096 0.29205
   6   4  31  5.76225 0.55592
  -6  -4 -31  5.44062 0.52100
   7   4  31  4.27940 0.61317
  -7  -4 -31  4.47132 0.55857
  -8  -4 -31  0.07694 0.31352
   8   4  31  0.13983 0.40338
   0   5  31  0.94175 0.23991
  -1  -5 -31  32.0240 0.99072
   1   5  31  32.4834 0.88991
   2   5  31  5.61060 0.40165
  -2  -5 -31  5.38310 0.45554
   3   5  31  57.3902 1.32779
  -3  -5 -31  57.1131 1.61384
  -4  -5 -31  17.7128 0.84545
   4   5  31  18.2770 0.73626
   5   5  31  24.1124 0.90408
  -5  -5 -31  23.7554 1.01076
  -6  -5 -31  0.31414 0.29344
   6   5  31  0.36574 0.29724
   7   5  31  1.43652 0.39999
  -7  -5 -31  1.80679 0.42252
   0   6  31  2.92996 0.35836
  -1  -6 -31  4.33361 0.45794
   1   6  31  4.24229 0.37428
   2   6  31  37.7453 1.00009
  -2  -6 -31  37.5619 1.04381
   3   6  31  4.39944 0.38896
  -3  -6 -31  4.53425 0.48067
   4   6  31  23.2538 0.86358
  -4  -6 -31  22.9942 1.05630
  -5  -6 -31  1.24435 0.35338
   5   6  31  1.16873 0.30200
   6   6  31  7.87526 0.65562
  -6  -6 -31  7.72183 0.67908
   7   6  31  3.77442 0.57826
  -7  -6 -31  3.70594 0.51128
   0   7  31  4.36302 0.41284
  -1  -7 -31  0.91244 0.31009
   1   7  31  0.77977 0.26722
  -2  -7 -31  6.35677 0.48426
   2   7  31  5.98493 0.42126
   3   7  31  4.07697 0.41392
  -3  -7 -31  3.63119 0.40568
   4   7  31  3.11924 0.38319
  -4  -7 -31  2.92506 0.41083
   5   7  31  0.34894 0.25970
  -5  -7 -31  0.44974 0.34454
  -6  -7 -31  0.44677 0.35167
   6   7  31  0.49859 0.29131
  -7  -7 -31  0.01914 0.30890
   7   7  31  0.00833 0.29155
   0   8  31  8.95445 0.58521
  -1  -8 -31  4.45782 0.43952
   1   8  31  4.74042 0.44640
  -2  -8 -31  11.1913 0.65803
   2   8  31  11.3150 0.59163
  -3  -8 -31  0.12805 0.24074
   3   8  31  0.17666 0.25514
   4   8  31  7.93004 0.60637
  -4  -8 -31  8.34397 0.60726
   5   8  31  0.69946 0.27848
  -5  -8 -31  0.87727 0.33928
  -6  -8 -31  1.88087 0.40592
   6   8  31  1.77482 0.39482
   0   9  31  26.4344 1.01806
  -1  -9 -31  2.11462 0.34731
   1   9  31  2.21270 0.33345
  -2  -9 -31  5.82840 0.59230
   2   9  31  6.36620 0.50739
   3   9  31  6.65692 0.53241
  -3  -9 -31  7.01068 0.59317
  -4  -9 -31  1.19232 0.33141
   4   9  31  1.26195 0.31590
   5   9  31  0.50637 0.30723
  -5  -9 -31  0.42540 0.30705
  -6  -9 -31  4.07448 0.56911
   6   9  31  3.94479 0.48607
   0  10  31  0.05197 0.23674
  -1 -10 -31  3.05725 0.39973
   1  10  31  2.75687 0.41840
  -2 -10 -31  8.25753 0.67913
   2  10  31  8.36553 0.64615
   3  10  31  2.97684 0.45161
  -3 -10 -31  2.85847 0.42346
  -4 -10 -31  2.08149 0.41035
   4  10  31  1.83540 0.43400
  -5 -10 -31  0.46718 0.33963
   5  10  31  0.29689 0.33843
   0  11  31  4.15606 0.50271
  -1 -11 -31  10.7966 0.76134
   1  11  31  10.6105 0.72344
  -2 -11 -31  5.26965 0.70915
   2  11  31  5.13091 0.56448
  -3 -11 -31  6.83545 0.69851
   3  11  31  7.25043 0.69848
   4  11  31  4.05844 0.57814
  -4 -11 -31  3.67070 0.65239
   0  12  31  3.43846 0.52218
   1  12  31  7.59600 0.73736
  -1 -12 -31  7.25637 0.77142
   2  12  31  0.08818 0.30883
  -2 -12 -31  0.11416 0.33608
  -3 -12 -31  2.25647 0.50592
   3  12  31  1.92307 0.41107
   0   0  32  3.53863 0.38011
   1   0  32  0.16972 0.18472
   2   0  32  4.03136 0.34156
   3   0  32  3.46436 0.44444
   4   0  32  13.5707 0.68246
   6   0  32  1.36062 0.40726
   7   0  32  0.36212 0.34400
   8   0  32  0.15262 0.39951
   0   1  32  3.66768 0.37632
   1   1  32  2.87123 0.31655
  -1  -1 -32  2.73263 0.30134
   2   1  32  16.9080 0.65562
  -2  -1 -32  17.4207 0.60600
  -3  -1 -32  7.37692 0.46914
   3   1  32  6.75177 0.51775
   4   1  32  5.30591 0.46688
  -4  -1 -32  5.53135 0.43930
  -5  -1 -32  7.43070 0.51096
   5   1  32  7.48502 0.57924
  -6  -1 -32  3.65774 0.43237
   6   1  32  3.67051 0.45341
  -7  -1 -32  2.45171 0.41526
   7   1  32  2.23034 0.47123
  -8  -1 -32  3.17476 0.64360
   8   1  32  3.90194 0.81054
   0   2  32  21.0083 0.63990
  -1  -2 -32  7.70893 0.44155
   1   2  32  8.08798 0.42609
  -2  -2 -32  50.7995 1.14743
   2   2  32  51.0521 1.10128
   3   2  32  12.2343 0.54779
  -3  -2 -32  12.0207 0.56430
  -4  -2 -32  12.5891 0.64887
   4   2  32  12.8606 0.55373
  -5  -2 -32  0.30289 0.25039
   5   2  32  0.24548 0.23513
  -6  -2 -32  6.81949 0.55668
   6   2  32  7.14940 0.60516
   7   2  32  3.61564 0.61745
  -7  -2 -32  3.49591 0.50035
   0   3  32  29.5925 0.98639
   1   3  32  24.5203 0.69808
  -1  -3 -32  24.5503 0.83476
  -2  -3 -32  0.08829 0.21621
   2   3  32  0.12418 0.20169
  -3  -3 -32  1.83238 0.27368
   3   3  32  1.50135 0.26353
   4   3  32  0.87674 0.25286
  -4  -3 -32  0.91035 0.26184
   5   3  32  3.73053 0.42786
  -5  -3 -32  3.83056 0.42028
  -6  -3 -32  0.66127 0.31845
   6   3  32  0.95385 0.33286
  -7  -3 -32  5.65565 0.67640
   7   3  32  5.48365 0.67827
   0   4  32  20.0394 0.74203
  -1  -4 -32  0.82628 0.28420
   1   4  32  0.81836 0.21994
   2   4  32  9.11152 0.51451
  -2  -4 -32  9.09937 0.54822
   3   4  32  0.17062 0.21949
  -3  -4 -32  0.08283 0.21380
   4   4  32  8.75501 0.52629
  -4  -4 -32  8.74468 0.53060
  -5  -4 -32  3.82201 0.44508
   5   4  32  3.52123 0.40941
  -6  -4 -32  9.81046 0.67637
   6   4  32  9.64867 0.70032
  -7  -4 -32  0.10305 0.31042
   7   4  32  0.16067 0.37763
   0   5  32  4.37879 0.37282
   1   5  32  2.42997 0.31218
  -1  -5 -32  2.62505 0.33598
   2   5  32  0.72000 0.24547
  -2  -5 -32  0.66259 0.27384
  -3  -5 -32  0.64346 0.30405
   3   5  32  0.46944 0.24315
   4   5  32  0.60025 0.26791
  -4  -5 -32  0.51099 0.27566
   5   5  32  1.76363 0.34126
  -5  -5 -32  1.55904 0.35255
   6   5  32  1.22247 0.36113
  -6  -5 -32  0.97997 0.33227
   7   5  32  0.48422 0.38898
  -7  -5 -32  0.33415 0.33032
   0   6  32  0.03827 0.21566
   1   6  32  17.0459 0.64366
  -1  -6 -32  16.2590 0.76345
  -2  -6 -32  0.83074 0.27334
   2   6  32  0.66895 0.24926
   3   6  32  13.7653 0.63116
  -3  -6 -32  14.1925 0.76710
   4   6  32  2.46505 0.36436
  -4  -6 -32  2.39470 0.43207
   5   6  32  2.38847 0.36798
  -5  -6 -32  2.26163 0.43265
   6   6  32  0.32369 0.27811
  -6  -6 -32  0.40018 0.34902
  -7  -6 -32  1.90579 0.45087
   7   6  32  1.99139 0.47945
   0   7  32  3.95341 0.44788
   1   7  32  4.34488 0.40147
  -1  -7 -32  4.53410 0.48864
   2   7  32  0.09248 0.21869
  -2  -7 -32  0.15661 0.23485
   3   7  32  8.66040 0.56568
  -3  -7 -32  8.67321 0.58810
   4   7  32  1.88527 0.34161
  -4  -7 -32  1.57402 0.35569
  -5  -7 -32  10.0945 0.76669
   5   7  32  10.3653 0.66256
  -6  -7 -32  0.23402 0.34846
   6   7  32  0.08952 0.28489
   0   8  32  1.30026 0.29547
   1   8  32  3.53805 0.38516
  -1  -8 -32  3.33160 0.39488
   2   8  32  0.89514 0.29613
  -2  -8 -32  1.24628 0.32809
  -3  -8 -32  1.98152 0.34952
   3   8  32  1.99999 0.36642
  -4  -8 -32  1.81766 0.36168
   4   8  32  1.68279 0.36271
   5   8  32  1.50343 0.36675
  -5  -8 -32  1.20369 0.34216
  -6  -8 -32  1.99175 0.44373
   6   8  32  1.92982 0.41449
   0   9  32  0.75237 0.27591
   1   9  32  4.18322 0.44604
  -1  -9 -32  3.71193 0.41857
   2   9  32  1.49760 0.31285
  -2  -9 -32  1.42849 0.36770
  -3  -9 -32  20.3386 0.98086
   3   9  32  20.5350 0.88514
  -4  -9 -32  9.47812 0.67820
   4   9  32  8.65538 0.65943
  -5  -9 -32  3.43015 0.55524
   5   9  32  3.63163 0.49686
   0  10  32  0.23043 0.25883
   1  10  32  1.45823 0.35921
  -1 -10 -32  1.87964 0.35339
   2  10  32  1.81075 0.38718
  -2 -10 -32  1.55855 0.36541
  -3 -10 -32  7.42716 0.64677
   3  10  32  7.24785 0.80911
  -4 -10 -32  0.33100 0.31121
   4  10  32  0.29592 0.33866
   0  11  32  0.04277 0.30895
   1  11  32  0.63640 0.35779
  -1 -11 -32  0.97707 0.40560
   2  11  32  4.77198 0.59438
  -2 -11 -32  5.12662 0.68363
   3  11  32  1.03537 0.44013
  -3 -11 -32  0.72005 0.38622
   0  12  32  5.49222 0.66631
  -1 -12 -32  0.15694 0.35602
   1  12  32  0.34676 0.35045
   1   0  33  1.97493 0.26292
   2   0  33  11.8110 0.54140
   3   0  33  47.8349 1.22809
   4   0  33  1.72953 0.31970
   5   0  33  9.01909 0.73969
   6   0  33  1.08218 0.39907
   7   0  33  2.78336 0.53459
   0   1  33  27.6573 0.83070
   1   1  33  13.5658 0.55611
  -1  -1 -33  13.9108 0.63519
   2   1  33  9.44187 0.54414
  -2  -1 -33  9.90073 0.55041
  -3  -1 -33  6.88732 0.48993
   3   1  33  6.99525 0.50645
  -4  -1 -33  4.80198 0.43679
   4   1  33  4.92063 0.47698
  -5  -1 -33  8.03629 0.61211
   5   1  33  7.83949 0.67368
   6   1  33  1.37724 0.35702
  -6  -1 -33  1.41296 0.37400
  -7  -1 -33  0.49997 0.33388
   7   1  33  0.43690 0.36058
   0   2  33  17.2204 0.65741
   1   2  33  12.6006 0.52344
  -1  -2 -33  13.0409 0.60341
   2   2  33  23.9959 0.72833
  -2  -2 -33  24.5669 0.79892
  -3  -2 -33  10.2312 0.56065
   3   2  33  10.0389 0.52939
  -4  -2 -33  14.3049 0.66164
   4   2  33  14.0538 0.62578
  -5  -2 -33  3.11401 0.40552
   5   2  33  3.10522 0.39801
  -6  -2 -33  7.68693 0.61823
   6   2  33  7.59649 0.64379
   7   2  33  2.33803 0.54807
  -7  -2 -33  2.52998 0.48611
   0   3  33  10.0258 0.51572
  -1  -3 -33  8.70052 0.59841
   1   3  33  9.26830 0.49665
   2   3  33  2.72884 0.32174
  -2  -3 -33  2.20503 0.30738
   3   3  33  23.6536 0.83072
  -3  -3 -33  23.6544 0.76851
  -4  -3 -33  0.29371 0.21806
   4   3  33  0.26341 0.23361
   5   3  33  16.3153 0.78731
  -5  -3 -33  17.0076 0.87037
  -6  -3 -33  0.05577 0.27918
   6   3  33  0.04925 0.28838
   7   3  33  0.18533 0.45165
  -7  -3 -33  0.05625 0.31304
   0   4  33  4.19415 0.40534
   1   4  33  23.4558 0.76807
  -1  -4 -33  22.9163 0.85979
   2   4  33  4.46949 0.42898
  -2  -4 -33  4.15129 0.45767
  -3  -4 -33  19.7304 0.77842
   3   4  33  20.0861 0.73668
  -4  -4 -33  0.69056 0.30017
   4   4  33  0.60133 0.25329
   5   4  33  4.37037 0.46114
  -5  -4 -33  4.22064 0.47791
  -6  -4 -33  0.02392 0.26635
   6   4  33  0.00076 0.27829
  -7  -4 -33  9.27499 0.79163
   7   4  33  9.64844 1.01382
   0   5  33  0.27772 0.22839
  -1  -5 -33  0.01903 0.22060
   2   5  33  2.68510 0.33571
  -2  -5 -33  2.55118 0.39429
   3   5  33  5.94530 0.46278
  -3  -5 -33  6.06869 0.55807
   4   5  33  0.96706 0.29248
  -4  -5 -33  1.00877 0.31465
   5   5  33  7.06084 0.57740
  -5  -5 -33  6.59942 0.64734
   6   5  33  1.06984 0.33771
  -6  -5 -33  1.13527 0.34487
   0   6  33  4.15969 0.43151
   1   6  33  3.03015 0.33805
  -1  -6 -33  3.25307 0.38197
   2   6  33  6.73510 0.48271
  -2  -6 -33  7.03108 0.54208
   3   6  33  5.46569 0.46267
  -3  -6 -33  5.65768 0.51309
  -4  -6 -33  4.73618 0.53809
   4   6  33  4.63357 0.46325
  -5  -6 -33  1.90797 0.43048
   5   6  33  1.75465 0.35192
  -6  -6 -33  0.61455 0.37613
   6   6  33  0.66030 0.33573
   0   7  33  22.9272 0.91576
  -1  -7 -33  2.22311 0.41731
   1   7  33  2.52243 0.35016
  -2  -7 -33  5.16508 0.47856
   2   7  33  5.21152 0.48228
  -3  -7 -33  3.86698 0.44825
   3   7  33  3.54150 0.41994
  -4  -7 -33  0.23855 0.28276
   4   7  33  0.17735 0.25381
  -5  -7 -33  3.26917 0.43105
   5   7  33  3.93048 0.51158
   6   7  33  2.47823 0.44650
  -6  -7 -33  2.32130 0.59832
   0   8  33  8.75914 0.57880
   1   8  33  0.72155 0.28753
  -1  -8 -33  0.84449 0.32407
  -2  -8 -33  13.0927 0.75605
   2   8  33  13.3517 0.81166
  -3  -8 -33  0.66945 0.29161
   3   8  33  0.64970 0.30383
   4   8  33  5.73927 0.54969
  -4  -8 -33  5.31232 0.53843
  -5  -8 -33  2.28401 0.43124
   5   8  33  2.05378 0.41276
   0   9  33  13.5264 0.69753
   1   9  33  0.74287 0.29652
  -1  -9 -33  0.67878 0.29002
  -2  -9 -33  2.49150 0.43915
   2   9  33  2.48798 0.37390
  -3  -9 -33  2.05362 0.39016
   3   9  33  1.92777 0.39204
   4   9  33  0.32032 0.30060
  -4  -9 -33  0.48356 0.30581
   0  10  33  0.14790 0.29318
  -1 -10 -33  3.96665 0.50108
   1  10  33  4.42427 0.61467
   2  10  33  1.50701 0.41646
  -2 -10 -33  1.89024 0.40435
   3  10  33  0.62690 0.41869
  -3 -10 -33  0.63975 0.33062
   0  11  33  1.60129 0.44128
  -1 -11 -33  0.61985 0.39318
   1  11  33  0.75888 0.37292
  -2 -11 -33  0.34251 0.39431
   2  11  33  0.55074 0.38020
   0   0  34  23.4497 0.99364
   1   0  34  15.1767 0.63482
   2   0  34  2.55330 0.32125
   3   0  34  15.9589 0.66802
   4   0  34  3.60416 0.40334
   5   0  34  0.05868 0.31367
   6   0  34  1.05115 0.41271
   7   0  34  3.41077 0.67232
   0   1  34  32.0048 0.90555
   1   1  34  4.68239 0.37943
  -1  -1 -34  5.05266 0.45066
   2   1  34  5.86109 0.47762
  -2  -1 -34  5.82567 0.47033
   3   1  34  9.79464 0.60288
  -3  -1 -34  10.2164 0.58846
   4   1  34  3.02298 0.41528
  -4  -1 -34  3.25351 0.38745
   5   1  34  5.23395 0.54444
  -5  -1 -34  4.91859 0.51321
   6   1  34  7.18836 0.70830
  -6  -1 -34  7.47511 0.67788
   7   1  34  0.26390 0.36056
  -7  -1 -34  0.36229 0.36494
   0   2  34  20.7426 0.81811
  -1  -2 -34  0.78161 0.31093
   1   2  34  0.96386 0.24792
  -2  -2 -34  1.25009 0.34550
   2   2  34  1.09087 0.26770
   3   2  34  0.28864 0.24013
  -3  -2 -34  0.21095 0.26919
   4   2  34  2.91575 0.37794
  -4  -2 -34  3.05643 0.41180
  -5  -2 -34  3.07166 0.45205
   5   2  34  3.14215 0.39722
  -6  -2 -34  5.15819 0.66185
   6   2  34  5.09123 0.64904
  -7  -2 -34  0.08367 0.34399
   0   3  34  2.15187 0.32462
  -1  -3 -34  12.7981 0.80780
   1   3  34  12.8145 0.58141
  -2  -3 -34  7.96540 0.52975
   2   3  34  7.77766 0.49953
  -3  -3 -34  1.73154 0.31867
   3   3  34  1.37665 0.31953
  -4  -3 -34  0.10748 0.21990
   4   3  34  0.10059 0.22933
  -5  -3 -34  9.08981 0.70898
   5   3  34  8.31202 0.60417
   0   4  34  1.17018 0.28999
  -1  -4 -34  2.88987 0.37551
   1   4  34  2.65050 0.36395
   2   4  34  11.4570 0.60827
  -2  -4 -34  11.4941 0.71090
  -3  -4 -34  1.78449 0.35366
   3   4  34  1.94627 0.32101
   4   4  34  1.14833 0.28847
  -4  -4 -34  1.10363 0.33298
  -5  -4 -34  3.30738 0.48261
   5   4  34  3.24262 0.43118
   6   4  34  0.52171 0.31741
  -6  -4 -34  0.62026 0.33341
   0   5  34  28.3616 1.00720
  -1  -5 -34  7.62476 0.52204
   1   5  34  7.22856 0.56197
  -2  -5 -34  5.02914 0.46456
   2   5  34  5.37909 0.45208
   3   5  34  9.60052 0.57439
  -3  -5 -34  9.31697 0.72454
   4   5  34  0.00981 0.23504
  -4  -5 -34  0.03800 0.25142
  -5  -5 -34  7.23247 0.63175
   5   5  34  7.32404 0.59872
  -6  -5 -34  1.36414 0.41411
   6   5  34  1.20430 0.36277
   0   6  34  5.54392 0.51855
  -1  -6 -34  4.40075 0.44477
   1   6  34  4.72258 0.41761
  -2  -6 -34  4.00727 0.44210
   2   6  34  3.97829 0.40738
  -3  -6 -34  5.49682 0.51285
   3   6  34  5.61853 0.47738
   4   6  34  3.25163 0.42503
  -4  -6 -34  3.79416 0.50833
  -5  -6 -34  1.02193 0.34445
   5   6  34  0.85322 0.32835
   6   6  34  3.41144 0.54356
  -6  -6 -34  3.31909 0.69735
   1   7  34  0.15836 0.22575
  -1  -7 -34  0.16999 0.30005
   2   7  34  0.66928 0.29426
  -2  -7 -34  0.90640 0.30317
   3   7  34  6.80149 0.55373
  -3  -7 -34  7.36024 0.60093
  -4  -7 -34  2.39006 0.42288
   4   7  34  2.18429 0.38127
  -5  -7 -34  2.28526 0.40110
   5   7  34  2.17631 0.42191
   0   8  34  5.90798 0.54382
   1   8  34  4.92197 0.50397
  -1  -8 -34  4.64640 0.54141
  -2  -8 -34  0.06169 0.27372
   2   8  34  0.03888 0.29518
  -3  -8 -34  4.20944 0.48566
   3   8  34  4.10270 0.47635
   4   8  34  0.04950 0.28379
  -1  -9 -34  1.78581 0.36947
   1   9  34  1.58419 0.35966
   2   9  34  5.50074 0.63332
  -2  -9 -34  4.77818 0.54207
  -3  -9 -34  0.15762 0.27168
   3   9  34  0.31153 0.32277
  -4  -9 -34  4.48573 0.57794
   4   9  34  4.73529 0.55955
   0  10  34  2.44911 0.48817
   1  10  34  4.74028 0.65357
  -1 -10 -34  4.55996 0.62550
   2  10  34  1.19653 0.40198
  -2 -10 -34  1.30464 0.39090
  -3 -10 -34  0.70334 0.97459
   3  10  34  1.00273 0.61240
   0  11  34  18.1474 2.16327
   1   0  35  6.27672 0.46631
   2   0  35  3.84503 0.38181
   3   0  35  10.9166 0.61214
   4   0  35  2.55915 0.36971
   6   0  35  1.01548 0.42566
   0   1  35  2.34475 0.33626
   1   1  35  0.81110 0.26570
  -1  -1 -35  1.10320 0.33699
  -2  -1 -35  8.09876 0.51369
   2   1  35  8.71437 0.57483
  -3  -1 -35  5.02265 0.45811
   3   1  35  4.61154 0.45313
  -4  -1 -35  5.67865 0.53159
   4   1  35  5.85204 0.54388
   5   1  35  1.99411 0.41396
  -5  -1 -35  2.09216 0.36955
  -6  -1 -35  0.21670 0.31191
   6   1  35  0.27287 0.36375
   0   2  35  7.95071 0.56184
   1   2  35  6.70820 0.46595
  -1  -2 -35  6.95100 0.67834
  -2  -2 -35  4.42858 0.51522
   2   2  35  4.17589 0.40432
   3   2  35  3.72890 0.40197
  -3  -2 -35  4.05326 0.46234
  -4  -2 -35  4.93596 0.51916
   4   2  35  4.41964 0.45276
   5   2  35  4.53804 0.51155
  -5  -2 -35  5.19218 0.62258
   6   2  35  2.28508 0.47272
  -6  -2 -35  2.15200 0.48565
   0   3  35  23.4469 1.02636
   1   3  35  10.5234 0.59572
  -1  -3 -35  11.0889 0.71158
  -2  -3 -35  5.66973 0.51263
   2   3  35  5.59861 0.46197
   3   3  35  17.2240 0.77598
  -3  -3 -35  17.4322 0.84062
  -4  -3 -35  3.53045 0.46794
   4   3  35  3.84406 0.44475
   5   3  35  10.7960 0.72439
  -5  -3 -35  10.9603 0.78429
   6   3  35  5.85673 0.72162
  -6  -3 -35  5.50944 0.71271
   0   4  35  5.45938 0.52242
  -1  -4 -35  6.00783 0.56698
   1   4  35  6.22485 0.52567
   2   4  35  1.03311 0.29785
  -2  -4 -35  1.19320 0.33469
   3   4  35  1.42805 0.30169
  -3  -4 -35  1.57933 0.36075
  -4  -4 -35  0.11447 0.28710
   5   4  35  1.22991 0.33605
  -5  -4 -35  1.51667 0.40490
  -6  -4 -35  0.27412 0.36151
   6   4  35  0.24230 0.32467
   0   5  35  2.10435 0.36547
   1   5  35  6.02786 0.55633
  -1  -5 -35  5.50918 0.50155
  -2  -5 -35  3.15787 0.40102
   2   5  35  3.32480 0.38701
   3   5  35  0.05347 0.23528
  -3  -5 -35  0.11877 0.27643
   4   5  35  0.11579 0.25449
  -4  -5 -35  0.11976 0.28694
  -5  -5 -35  0.80889 0.35134
   5   5  35  0.67185 0.32437
   0   6  35  6.66879 0.59345
   1   6  35  6.22161 0.54637
  -1  -6 -35  5.89387 0.52402
   2   6  35  0.19240 0.26218
  -2  -6 -35  0.29707 0.28252
  -3  -6 -35  0.39363 0.27943
   3   6  35  0.34469 0.25928
   4   6  35  0.17181 0.26905
  -4  -6 -35  0.13438 0.29243
  -5  -6 -35  0.85559 0.34127
   5   6  35  0.79151 0.33645
   0   7  35  20.4191 0.97676
  -1  -7 -35  0.31004 0.32096
   1   7  35  0.32523 0.25046
  -2  -7 -35  5.88112 0.55453
   2   7  35  5.88430 0.55745
  -3  -7 -35  1.20070 0.33824
   3   7  35  1.31812 0.34346
  -4  -7 -35  1.06065 0.34032
   4   7  35  1.16941 0.35804
   0   8  35  2.26078 0.44697
   2   8  35  6.01620 0.65848
  -2  -8 -35  6.02258 0.58151
  -3  -8 -35  0.25159 0.27697
   3   8  35  0.18262 0.29015
   4   8  35  9.45209 0.78187
  -4  -8 -35  9.36926 0.75445
   0   9  35  3.46972 0.49166
  -1  -9 -35  0.31105 0.30171
   1   9  35  0.35232 0.31235
  -2  -9 -35  1.13098 0.35824
   2   9  35  1.35872 0.41699
  -3  -9 -35  2.22602 0.43717
   3   9  35  2.25292 0.46784
   0  10  35  0.37609 0.38581
  -1 -10 -35  5.32057 0.69604
   1  10  35  5.51831 0.72798
   0   0  36  37.9341 1.65304
   1   0  36  15.8756 0.75287
   2   0  36  1.23313 0.28485
   3   0  36  0.14760 0.23092
   4   0  36  0.31335 0.25785
   5   0  36  1.33382 0.35684
   6   0  36  2.40739 0.47160
   0   1  36  0.03293 0.26338
  -1  -1 -36  4.03064 0.51728
   1   1  36  4.48743 0.43693
   2   1  36  9.75782 0.61926
  -2  -1 -36  10.2491 0.64225
  -3  -1 -36  2.10175 0.34688
   3   1  36  1.93486 0.35486
  -4  -1 -36  0.20273 0.25439
   4   1  36  0.20840 0.27885
  -5  -1 -36  3.38582 0.43730
   5   1  36  3.65282 0.52684
  -6  -1 -36  1.32781 0.44690
   6   1  36  1.42328 0.42539
   0   2  36  0.40842 0.28685
  -1  -2 -36  7.11639 0.70663
   1   2  36  6.59076 0.45908
   2   2  36  7.05967 0.51162
  -2  -2 -36  7.12958 0.65390
  -3  -2 -36  7.75636 0.69493
   3   2  36  7.89527 0.55662
   4   2  36  6.60335 0.55686
  -4  -2 -36  6.84908 0.61990
   5   2  36  2.27791 0.42614
  -5  -2 -36  1.95967 0.47251
  -6  -2 -36  0.12645 0.79365
   0   3  36  8.93576 0.64468
   1   3  36  5.24512 0.48898
  -1  -3 -36  4.92891 0.54384
   2   3  36  10.0870 0.61615
  -2  -3 -36  9.47681 0.72705
  -3  -3 -36  1.25669 0.37846
   3   3  36  1.15402 0.32754
  -4  -3 -36  1.55660 0.40774
   4   3  36  1.42605 0.34403
   5   3  36  2.83079 0.43508
  -5  -3 -36  2.83523 0.48429
   0   4  36  6.87734 0.59023
  -1  -4 -36  0.26339 0.28773
   1   4  36  0.35989 0.28058
   2   4  36  0.79376 0.29451
  -2  -4 -36  0.69554 0.34094
   3   4  36  3.66240 0.42572
  -3  -4 -36  3.38053 0.50493
  -4  -4 -36  10.4797 0.87624
   4   4  36  10.2837 0.64308
  -5  -4 -36  2.47011 0.52316
   5   4  36  2.24600 0.45843
   0   5  36  6.80211 0.57619
   1   5  36  5.00327 0.52234
  -1  -5 -36  5.65019 0.57513
  -2  -5 -36  1.82654 0.39488
   2   5  36  1.82534 0.33375
  -3  -5 -36  3.13429 0.53435
   3   5  36  2.73883 0.38713
  -4  -5 -36  0.04838 0.31214
   4   5  36  0.03513 0.27326
  -5  -5 -36  0.51853 0.38280
   5   5  36  0.54102 0.32396
   0   6  36  11.7217 0.75525
   1   6  36  7.07015 0.63119
  -1  -6 -36  7.16266 0.63194
   2   6  36  0.08551 0.26363
  -2  -6 -36  0.22266 0.28130
  -3  -6 -36  1.72439 0.36310
   3   6  36  1.58266 0.35048
  -4  -6 -36  0.89757 0.33072
   4   6  36  0.81211 0.33979
   0   7  36  1.72046 0.39982
  -1  -7 -36  1.55280 0.40608
   1   7  36  1.47470 0.38703
   2   7  36  6.98687 0.66216
  -2  -7 -36  6.28892 0.62208
  -3  -7 -36  1.24405 0.34912
   3   7  36  1.03832 0.35663
   4   7  36  0.98963 0.36115
  -4  -7 -36  1.09896 0.38406
   0   8  36  3.51780 0.53545
  -1  -8 -36  10.1970 0.85246
   1   8  36  10.0808 0.76155
   2   8  36  2.75140 0.50723
  -2  -8 -36  2.75870 0.45199
   3   8  36  0.55488 0.35482
  -3  -8 -36  0.48417 0.31367
   0   9  36  1.95153 0.45127
   1   9  36  0.87844 0.36159
  -1  -9 -36  1.02625 0.36312
   1   0  37  1.62557 0.35012
   2   0  37  1.08556 0.29327
   3   0  37  0.16051 0.25089
   4   0  37  3.97691 0.46750
   5   0  37  0.76838 0.32935
   0   1  37  1.60969 0.39646
  -1  -1 -37  5.15594 0.56981
   1   1  37  5.81255 0.54982
  -2  -1 -37  5.04456 0.51828
   2   1  37  5.34099 0.51051
   3   1  37  1.59396 0.35222
  -3  -1 -37  1.43124 0.32926
   4   1  37  0.27255 0.29963
  -4  -1 -37  0.29018 0.27454
  -5  -1 -37  3.93868 0.52484
   5   1  37  3.88781 0.55242
   0   2  37  0.17053 0.33247
  -1  -2 -37  0.94221 0.39526
   1   2  37  1.03357 0.28079
  -2  -2 -37  1.25160 0.37565
   2   2  37  1.07610 0.29908
  -3  -2 -37  3.19771 0.50515
   3   2  37  3.00376 0.39575
  -4  -2 -37  3.96928 0.63103
   4   2  37  4.24037 0.48160
  -5  -2 -37  0.89633 0.41158
   5   2  37  0.69154 0.35180
   0   3  37  0.13340 0.29170
   1   3  37  0.51797 0.30305
  -1  -3 -37  0.81861 0.35484
  -2  -3 -37  3.82585 0.53384
   2   3  37  3.29247 0.42557
  -3  -3 -37  0.10223 0.30144
   3   3  37  0.21818 0.27503
  -4  -3 -37  3.01721 0.54283
   4   3  37  3.02038 0.43965
   5   3  37  0.38195 0.31739
  -5  -3 -37  0.25873 0.35398
   0   4  37  4.20831 0.51069
   1   4  37  17.6503 0.89938
  -1  -4 -37  18.0400 0.88258
   2   4  37  3.97749 0.45305
  -2  -4 -37  3.94521 0.54739
   3   4  37  0.82201 0.31575
  -3  -4 -37  0.97295 0.37946
  -4  -4 -37  1.33507 0.45130
   4   4  37  1.37883 0.38694
   0   5  37  0.10056 0.27935
  -1  -5 -37  2.54324 0.45273
   1   5  37  2.38411 0.45138
  -3  -5 -37  0.12986 0.28983
   3   5  37  0.19109 0.27512
  -4  -5 -37  0.54138 0.37866
   4   5  37  0.49578 0.31833
   0   6  37  2.17678 0.42304
  -1  -6 -37  1.98761 0.44164
   1   6  37  2.22379 0.48124
  -2  -6 -37  0.98868 0.38453
   2   6  37  0.94247 0.35837
  -3  -6 -37  1.10754 0.37415
   3   6  37  0.92113 0.35091
   0   7  37  5.13173 0.62842
   1   7  37  1.85888 0.44813
  -1  -7 -37  2.22752 0.50526
  -2  -7 -37  4.23422 0.60350
   2   7  37  4.50876 0.57052
   3   7  37  1.76512 0.69815
  -3  -7 -37  1.98600 1.25526
   0   8  37  0.09393 0.31176
   1   8  37  0.30812 0.38045
  -1  -8 -37  0.19180 0.35194
   0   0  38  0.19571 0.37044
   1   0  38  0.73733 0.33946
   2   0  38  2.29330 0.38086
   3   0  38  0.43202 0.27994
   4   0  38  0.75641 0.31387
   0   1  38  1.29834 0.36090
  -1  -1 -38  3.55286 0.50927
   1   1  38  3.71075 0.47879
   2   1  38  5.03551 0.51855
  -2  -1 -38  5.24179 0.55853
   3   1  38  1.47142 0.35207
  -3  -1 -38  1.53172 0.36624
   4   1  38  3.62058 0.50409
  -4  -1 -38  3.86886 0.47731
   0   2  38  1.63627 0.44840
   1   2  38  13.3980 0.73456
  -1  -2 -38  13.5683 0.97796
   2   2  38  1.63451 0.34918
  -2  -2 -38  1.51271 0.46076
   3   2  38  0.21094 0.27281
  -3  -2 -38  0.16528 0.35117
  -4  -2 -38  6.95676 0.82436
   4   2  38  7.32079 0.68536
   0   3  38  17.0068 1.04397
   1   3  38  1.10429 0.32479
  -1  -3 -38  0.90754 0.32459
   2   3  38  7.17971 0.64700
  -2  -3 -38  7.86274 0.72673
   3   3  38  1.68866 0.38320
  -3  -3 -38  1.54270 0.42020
  -4  -3 -38  0.46697 0.38135
   4   3  38  0.37098 0.31624
   0   4  38  0.03077 0.32285
  -1  -4 -38  1.33379 0.35212
   1   4  38  1.22766 0.36914
  -2  -4 -38  1.06111 0.33949
   2   4  38  0.84430 0.33521
  -3  -4 -38  3.66964 0.55854
   3   4  38  4.33441 0.53751
   1   5  38  1.38647 0.47110
  -1  -5 -38  1.47460 0.39654
  -2  -5 -38  7.28188 0.65251
   2   5  38  7.24306 0.71502
   3   5  38  0.09162 0.26933
   0   6  38  0.22815 0.30619
   1   6  38  3.82229 0.66668
  -1  -6 -38  3.90909 0.55140
   2   6  38  1.96948 0.43066
  -2  -6 -38  1.89524 0.47274
   0   7  38  1.90868 0.48890
   0   7  38  1.90868 0.48890
   0   7  38  1.90868 0.48890
   0   7  38  1.90868 0.48890
   1   7  38  2.09038 0.51122
   1   7  38  2.09038 0.51122
   1   7  38  2.09038 0.51122
   1   7  38  2.09038 0.51122
  -1  -7 -38  2.04434 0.60498
  -1  -7 -38  2.04434 0.60498
  -1  -7 -38  2.04434 0.60498
  -1  -7 -38  2.04434 0.60498
   1   0  39  3.43905 0.52122
   1   0  39  3.43905 0.52122
   1   0  39  3.43905 0.52122
   1   0  39  3.43905 0.52122
   2   0  39  0.11380 0.26838
   2   0  39  0.11380 0.26838
   2   0  39  0.11380 0.26838
   2   0  39  0.11380 0.26838
   3   0  39  5.13638 0.54860
   3   0  39  5.13638 0.54860
   3   0  39  5.13638 0.54860
   3   0  39  5.13638 0.54860
   0   1  39  1.04411 0.35583
   0   1  39  1.04411 0.35583
   0   1  39  1.04411 0.35583
   0   1  39  1.04411 0.35583
   1   1  39  0.47771 0.37543
   1   1  39  0.47771 0.37543
   1   1  39  0.47771 0.37543
   1   1  39  0.47771 0.37543
  -1  -1 -39  0.54684 0.34487
  -1  -1 -39  0.54684 0.34487
  -1  -1 -39  0.54684 0.34487
  -1  -1 -39  0.54684 0.34487
   2   1  39  5.95177 0.58133
   2   1  39  5.95177 0.58133
   2   1  39  5.95177 0.58133
   2   1  39  5.95177 0.58133
  -2  -1 -39  5.63889 0.59329
  -2  -1 -39  5.63889 0.59329
  -2  -1 -39  5.63889 0.59329
  -2  -1 -39  5.63889 0.59329
  -3  -1 -39  0.45605 0.31787
  -3  -1 -39  0.45605 0.31787
  -3  -1 -39  0.45605 0.31787
  -3  -1 -39  0.45605 0.31787
   3   1  39  0.38907 0.30230
   3   1  39  0.38907 0.30230
   3   1  39  0.38907 0.30230
   3   1  39  0.38907 0.30230
   0   2  39  0.06855 0.34834
   0   2  39  0.06855 0.34834
   0   2  39  0.06855 0.34834
   0   2  39  0.06855 0.34834
  -1  -2 -39  6.65413 0.78742
  -1  -2 -39  6.65413 0.78742
  -1  -2 -39  6.65413 0.78742
  -1  -2 -39  6.65413 0.78742
   1   2  39  6.49393 0.70598
   1   2  39  6.49393 0.70598
   1   2  39  6.49393 0.70598
   1   2  39  6.49393 0.70598
   2   2  39  2.89546 0.42774
   2   2  39  2.89546 0.42774
   2   2  39  2.89546 0.42774
   2   2  39  2.89546 0.42774
  -2  -2 -39  2.89238 0.57231
  -2  -2 -39  2.89238 0.57231
  -2  -2 -39  2.89238 0.57231
  -2  -2 -39  2.89238 0.57231
   3   2  39  1.54754 0.39322
   3   2  39  1.54754 0.39322
   3   2  39  1.54754 0.39322
   3   2  39  1.54754 0.39322
  -3  -2 -39  1.39071 0.47305
  -3  -2 -39  1.39071 0.47305
  -3  -2 -39  1.39071 0.47305
  -3  -2 -39  1.39071 0.47305
   0   3  39  0.45714 0.36783
   0   3  39  0.45714 0.36783
   0   3  39  0.45714 0.36783
   0   3  39  0.45714 0.36783
  -1  -3 -39  4.46355 0.52134
  -1  -3 -39  4.46355 0.52134
  -1  -3 -39  4.46355 0.52134
  -1  -3 -39  4.46355 0.52134
   1   3  39  4.69592 0.52562
   1   3  39  4.69592 0.52562
   1   3  39  4.69592 0.52562
   1   3  39  4.69592 0.52562
   2   3  39  4.98245 0.65332
   2   3  39  4.98245 0.65332
   2   3  39  4.98245 0.65332
   2   3  39  4.98245 0.65332
  -2  -3 -39  5.03646 0.64789
  -2  -3 -39  5.03646 0.64789
  -2  -3 -39  5.03646 0.64789
  -2  -3 -39  5.03646 0.64789
  -3  -3 -39  0.22742 0.32214
  -3  -3 -39  0.22742 0.32214
  -3  -3 -39  0.22742 0.32214
  -3  -3 -39  0.22742 0.32214
   3   3  39  0.23505 0.32153
   3   3  39  0.23505 0.32153
   3   3  39  0.23505 0.32153
   3   3  39  0.23505 0.32153
   0   4  39  0.98301 0.41339
   0   4  39  0.98301 0.41339
   0   4  39  0.98301 0.41339
   0   4  39  0.98301 0.41339
   1   4  39  1.16589 0.43746
   1   4  39  1.16589 0.43746
   1   4  39  1.16589 0.43746
   1   4  39  1.16589 0.43746
  -1  -4 -39  0.96139 0.33736
  -1  -4 -39  0.96139 0.33736
  -1  -4 -39  0.96139 0.33736
  -1  -4 -39  0.96139 0.33736
  -2  -4 -39  1.98844 0.40713
  -2  -4 -39  1.98844 0.40713
  -2  -4 -39  1.98844 0.40713
  -2  -4 -39  1.98844 0.40713
   2   4  39  2.26268 0.52066
   2   4  39  2.26268 0.52066
   2   4  39  2.26268 0.52066
   2   4  39  2.26268 0.52066
   0   5  39  3.36403 0.67631
   0   5  39  3.36403 0.67631
   0   5  39  3.36403 0.67631
   0   5  39  3.36403 0.67631
   1   5  39  0.07475 0.37474
   1   5  39  0.07475 0.37474
   1   5  39  0.07475 0.37474
   1   5  39  0.07475 0.37474
  -1  -5 -39  0.20041 0.31011
  -1  -5 -39  0.20041 0.31011
  -1  -5 -39  0.20041 0.31011
  -1  -5 -39  0.20041 0.31011
   2   5  39  1.89963 0.75270
   2   5  39  1.89963 0.75270
   2   5  39  1.89963 0.75270
   2   5  39  1.89963 0.75270
  -2  -5 -39  1.31149 1.17995
  -2  -5 -39  1.31149 1.17995
  -2  -5 -39  1.31149 1.17995
  -2  -5 -39  1.31149 1.17995
   0   0  40  0.47671 0.49045
   0   0  40  0.47671 0.49045
   0   0  40  0.47671 0.49045
   0   0  40  0.47671 0.49045
   1   0  40  5.18374 0.64055
   1   0  40  5.18374 0.64055
   1   0  40  5.18374 0.64055
   1   0  40  5.18374 0.64055
   2   0  40  0.36045 0.30853
   2   0  40  0.36045 0.30853
   2   0  40  0.36045 0.30853
   2   0  40  0.36045 0.30853
   0   1  40  0.10805 0.30805
   0   1  40  0.10805 0.30805
   0   1  40  0.10805 0.30805
   0   1  40  0.10805 0.30805
  -1  -1 -40  1.90204 0.45436
  -1  -1 -40  1.90204 0.45436
  -1  -1 -40  1.90204 0.45436
  -1  -1 -40  1.90204 0.45436
   1   1  40  1.77559 0.43384
   1   1  40  1.77559 0.43384
   1   1  40  1.77559 0.43384
   1   1  40  1.77559 0.43384
  -2  -1 -40  0.89642 0.39231
  -2  -1 -40  0.89642 0.39231
  -2  -1 -40  0.89642 0.39231
  -2  -1 -40  0.89642 0.39231
   2   1  40  0.84553 0.43023
   2   1  40  0.84553 0.43023
   2   1  40  0.84553 0.43023
   2   1  40  0.84553 0.43023
   0   2  40  0.30901 0.37953
   0   2  40  0.30901 0.37953
   0   2  40  0.30901 0.37953
   0   2  40  0.30901 0.37953
   1   2  40  4.09499 0.78328
   1   2  40  4.09499 0.78328
   1   2  40  4.09499 0.78328
   1   2  40  4.09499 0.78328
  -1  -2 -40  4.22337 0.59475
  -1  -2 -40  4.22337 0.59475
  -1  -2 -40  4.22337 0.59475
  -1  -2 -40  4.22337 0.59475
   2   2  40  1.70979 0.45767
   2   2  40  1.70979 0.45767
   2   2  40  1.70979 0.45767
   2   2  40  1.70979 0.45767
  -2  -2 -40  1.71866 0.51772
  -2  -2 -40  1.71866 0.51772
  -2  -2 -40  1.71866 0.51772
  -2  -2 -40  1.71866 0.51772
   0   3  40  1.47852 0.46004
   0   3  40  1.47852 0.46004
   0   3  40  1.47852 0.46004
   0   3  40  1.47852 0.46004
  -1  -3 -40  1.04472 0.35785
  -1  -3 -40  1.04472 0.35785
  -1  -3 -40  1.04472 0.35785
  -1  -3 -40  1.04472 0.35785
   1   3  40  0.77116 0.37065
   1   3  40  0.77116 0.37065
   1   3  40  0.77116 0.37065
   1   3  40  0.77116 0.37065

# start Validation Reply Form
_vrf_RADNT01_I
;
PROBLEM: The radiation type should contain one of the following
RESPONSE: The structure was obtained using In K(alpha) radiation.
;
_vrf_PLAT919_I
;
PROBLEM: Reflection # Likely Affected by the Beamstop ...          1 Check 
RESPONSE: Reflection was checked on the frames and is not behind beamstop. 
As the aim is to compare measurement setups, the reflection was kept.
;
_vrf_PLAT934_I
;
PROBLEM: Number of (Iobs-Icalc)/Sigma(W) > 10 Outliers ..          7 Check 
RESPONSE: No obvious reason could be found the analysis of the individual
outliers. For the sake of comparison the reflections were kept in the
dataset.
;
# end Validation Reply Form
