# Supplementary material for: Indium Kα radiation from a MetalJet X-ray source: the long way to a successful charge-density investigation
Source: J Appl Crystallogr. 2023 Sep 5;56(Pt 5):1315–21. doi: 10.1107/S1600576723007203 (PMC10543667; doi:10.1107/S1600576723007203)
Supplement: Supplementary file 2 [file j-56-01315-Isup2.hkl]

#
#  Unique observations used in XD refinement
#  F^2(calc) includes anomalous dispersion and is corrected for extinction
#  if the latter is included in the model.
#


data_Ylid_MM_In_Eiger


_cell_length_a       5.8600
_cell_length_b       8.9330
_cell_length_c      18.3410
_cell_angle_alpha    90.000
_cell_angle_beta     90.000
_cell_angle_gamma    90.000

loop_
 _refln_index_h
 _refln_index_k
 _refln_index_l
 _refln_F_squared_calc
 _refln_F_squared_meas
 _refln_F_squared_sigma
 _refln_sint/lambda
 _refln_XD_refine_code
    2    0    0 4404.78501 4373.96897   24.75852     0.1706   0
    4    0    0 810.779183 819.942269   4.570659     0.3413   0
    6    0    0 2083.98385 2075.31809   12.68761     0.5119   0
    8    0    0 178.675699 181.606438   1.987121     0.6826   0
   10    0    0   2.849207   3.186953   0.416735     0.8532   0
   12    0    0   7.236505   8.283379   0.958375     1.0239   0
    1    1    0  65.060835  65.709144   0.337057     0.1020   0
    2    1    0 437.955655 436.466183   1.719426     0.1796   0
    3    1    0  57.435882  57.516846   0.337057     0.2620   0
    4    1    0 424.603156 426.675423   1.843986     0.3459   0
    5    1    0  58.203863  57.684528   0.402918     0.4303   0
    6    1    0 348.295920 350.355953   1.822170     0.5150   0
    7    1    0  23.829001  23.827035   0.270609     0.5999   0
    8    1    0  12.720217  12.588189   0.219564     0.6849   0
    9    1    0  11.640417  11.853329   0.310683     0.7700   0
   10    1    0  69.253987  68.965007   1.276077     0.8551   0
   11    1    0   4.492825   4.137397   0.381381     0.9402   0
   12    1    0   8.803480   9.424849   0.653951     1.0254   0
   13    1    0   0.025754   0.054074   0.584936     1.1106   0
    0    2    0   2.141471   1.968594   0.050478     0.1119   0
    1    2    0  44.323743  44.210719   0.267897     0.1408   0
    2    2    0 562.503881 582.254572   2.326745     0.2041   0
    3    2    0  10.981021  11.016168   0.127483     0.2794   0
    4    2    0  68.345615  69.618910   0.414264     0.3592   0
    5    2    0 717.377333 716.354238   3.162407     0.4411   0
    6    2    0   0.210569   0.335768   0.056987     0.5240   0
    7    2    0  96.467858  96.261546   0.683305     0.6077   0
    8    2    0 149.738684 150.884238   1.240887     0.6917   0
    9    2    0   0.607286   0.700602   0.151020     0.7760   0
   10    2    0   0.700670   0.584850   0.183585     0.8606   0
   11    2    0  19.502233  19.097511   0.797952     0.9452   0
   12    2    0   0.711704   0.695574   0.293117     1.0300   0
    1    3    0 1932.04619 1954.52724    7.40144     0.1884   0
    2    3    0 2522.32543 2532.35804   10.33698     0.2394   0
    3    3    0 195.192695 197.633363   0.928858     0.3061   0
    4    3    0 372.359429 370.093233   1.721705     0.3804   0
    5    3    0 198.114282 201.792729   1.069955     0.4585   0
    6    3    0  24.766720  25.514434   0.277753     0.5388   0
    7    3    0  52.602432  53.883217   0.463386     0.6204   0
    8    3    0   2.519965   2.469343   0.149943     0.7029   0
    9    3    0  11.398758  11.192215   0.341153     0.7861   0
   10    3    0   0.588771   0.646317   0.205949     0.8696   0
   11    3    0   7.006485   7.281997   0.592522     0.9535   0
   12    3    0   0.532778   0.563332   0.282368     1.0376   0
    0    4    0 1432.40347 1488.17054    7.79405     0.2239   0
    1    4    0   9.110651   8.895583   0.082995     0.2396   0
    2    4    0 249.887275 248.613004   1.032621     0.2815   0
    3    4    0 1884.85170 1864.43648    7.31784     0.3401   0
    4    4    0 463.268615 465.138505   2.173476     0.4082   0
    5    4    0 506.792263 516.255638   2.598566     0.4818   0
    6    4    0  85.521394  87.201896   0.644788     0.5588   0
    7    4    0   2.381591   2.282758   0.118233     0.6379   0
    8    4    0   4.170682   4.391833   0.188989     0.7184   0
    9    4    0  35.093366  35.245679   0.664037     0.7999   0
   10    4    0  29.550482  30.564997   0.845065     0.8821   0
   11    4    0  18.539714  18.632731   0.812653     0.9649   0
   12    4    0   0.051104   0.115666   0.265859     1.0481   0
    1    5    0 3334.96273 3321.00315   11.49672     0.2926   0
    2    5    0 352.403216 354.489359   1.449596     0.3278   0
    3    5    0 415.736037 409.436070   1.696447     0.3793   0
    4    5    0 165.310307 166.081405   0.866996     0.4414   0
    5    5    0 205.486247 207.922170   1.182602     0.5102   0
    6    5    0  53.543667  54.419531   0.486067     0.5834   0
    7    5    0 493.475774 495.904933   3.088257     0.6596   0
    8    5    0   0.380569   0.439733   0.112820     0.7377   0
    9    5    0  42.059808  42.317852   0.830027     0.8173   0
   10    5    0   0.926380   0.790674   0.252312     0.8980   0
   11    5    0   5.300897   5.142192   0.509268     0.9794   0
   12    5    0   0.744852   0.741956   0.360373     1.0614   0
    0    6    0 449.794381 439.714066   2.441883     0.3358   0
    1    6    0 354.641865 353.183668   1.407156     0.3465   0
    2    6    0 207.711550 207.490465   0.909522     0.3767   0
    3    6    0 1645.68722 1639.27688    6.29362     0.4223   0
    4    6    0   9.039968   9.959981   0.147943     0.4788   0
    5    6    0 280.478881 280.498595   1.573637     0.5429   0
    6    6    0  74.220058  75.588360   0.607896     0.6123   0
    7    6    0  21.284138  20.983456   0.331624     0.6852   0
    8    6    0  80.311613  79.556969   0.925185     0.7607   0
    9    6    0   9.294953   9.163221   0.386227     0.8381   0
   10    6    0  18.604111  18.339095   0.689613     0.9170   0
   11    6    0   1.094852   1.218196   0.323625     0.9968   0
   12    6    0   0.688378   0.568687   0.408601     1.0776   0
    1    7    0  49.162012  49.503575   0.282233     0.4010   0
    2    7    0 202.501687 203.649349   0.945270     0.4274   0
    3    7    0  61.196946  60.043425   0.364449     0.4680   0
    4    7    0 105.801162 105.264853   0.639375     0.5196   0
    5    7    0 135.695055 136.430296   0.891831     0.5792   0
    6    7    0 127.930412 126.476084   0.969644     0.6447   0
    7    7    0  31.161884  32.019718   0.451608     0.7143   0
    8    7    0   3.161421   3.182704   0.191527     0.7870   0
    9    7    0   0.510168   0.485288   0.181143     0.8621   0
   10    7    0  10.001268   9.588705   0.490403     0.9389   0
   11    7    0   4.071013   4.243746   0.438185     1.0171   0
   12    7    0   4.716100   4.424610   0.699324     1.0963   0
    0    8    0 523.107320 527.449199   3.169935     0.4478   0
    1    8    0  24.188489  24.908798   0.199209     0.4558   0
    2    8    0 228.517956 227.920012   1.109270     0.4792   0
    3    8    0 202.249930 202.139824   1.003834     0.5158   0
    4    8    0   0.495802   0.584888   0.061775     0.5630   0
    5    8    0   7.788464   7.658301   0.176413     0.6185   0
    6    8    0   0.012664   0.371382   0.096023     0.6801   0
    7    8    0   1.725090   1.961190   0.139924     0.7465   0
    8    8    0  84.625586  85.236533   1.252358     0.8164   0
    9    8    0   7.300016   7.107969   0.392236     0.8889   0
   10    8    0   7.725045   7.201040   0.446127     0.9636   0
   11    8    0   0.316681   0.313472   0.254062     1.0399   0
    1    9    0   7.996668   7.985830   0.125233     0.5109   0
    2    9    0 266.058278 266.809030   1.386715     0.5319   0
    3    9    0   0.917041   1.082387   0.072957     0.5651   0
    4    9    0 181.027395 179.898848   1.051985     0.6085   0
    5    9    0   3.814760   3.639349   0.135203     0.6601   0
    6    9    0  49.308042  48.733718   0.533689     0.7182   0
    7    9    0   8.519719   8.108592   0.289415     0.7813   0
    8    9    0   1.878877   1.663516   0.205218     0.8484   0
    9    9    0   1.567170   1.548436   0.250639     0.9184   0
   10    9    0  18.301898  18.208429   0.655884     0.9909   0
   11    9    0   1.070513   1.006584   0.328384     1.0652   0
    0   10    0 933.850601 930.974085   6.233271     0.5597   0
    1   10    0 114.252231 115.476742   0.706890     0.5662   0
    2   10    0  15.440182  15.859243   0.191652     0.5852   0
    3   10    0 167.541890 167.990906   0.978191     0.6155   0
    4   10    0   2.377483   2.685224   0.114628     0.6556   0
    5   10    0 119.949396 118.771737   0.970423     0.7038   0
    6   10    0 104.807263 105.304274   1.089300     0.7585   0
    7   10    0   0.199874   0.210814   0.134117     0.8185   0
    8   10    0  42.199507  42.922046   0.909849     0.8827   0
    9   10    0   0.254567   0.242841   0.198084     0.9503   0
   10   10    0   5.526651   5.398119   0.439599     1.0204   0
   11   10    0   1.503495   1.176939   0.423773     1.0928   0
    1   11    0 699.012159 699.329296   3.580045     0.6216   0
    2   11    0 241.559430 243.372933   1.502227     0.6389   0
    3   11    0  54.491288  55.143815   0.462424     0.6668   0
    4   11    0  87.480565  87.513896   0.733264     0.7040   0
    5   11    0 141.458191 141.929966   1.409935     0.7491   0
    6   11    0   9.846392   9.761820   0.316058     0.8007   0
    7   11    0  99.906687  99.469046   1.645594     0.8578   0
    8   11    0   4.901443   4.924609   0.333922     0.9192   0
    9   11    0   9.772951   9.890658   0.523978     0.9843   0
   10   11    0   8.609233   9.064275   0.608117     1.0522   0
    0   12    0   0.328687   0.677469   0.112753     0.6717   0
    1   12    0   5.911621   5.852265   0.161567     0.6771   0
    2   12    0  14.343594  14.763539   0.237274     0.6930   0
    3   12    0   1.416620   1.384350   0.109407     0.7188   0
    4   12    0  64.374996  63.495142   0.714938     0.7534   0
    5   12    0  39.228578  38.956899   0.695237     0.7957   0
    6   12    0   4.892214   4.971097   0.308703     0.8445   0
    7   12    0   7.566261   6.684773   0.382400     0.8988   0
    8   12    0   0.389606   0.316375   0.188806     0.9576   0
   10   12    0   3.144527   3.692692   0.498932     1.0859   0
    1   13    0  21.835201  22.676623   0.327702     0.7326   0
    2   13    0  10.340480  10.257078   0.239101     0.7474   0
    3   13    0  21.609523  21.359010   0.363055     0.7713   0
    4   13    0  22.480648  22.268283   0.499076     0.8037   0
    5   13    0   2.738179   2.882376   0.255735     0.8435   0
    6   13    0   0.253017   0.285069   0.200661     0.8897   0
    7   13    0   7.406578   7.292775   0.453598     0.9414   0
    8   13    0   0.952375   0.762810   0.253264     0.9977   0
    9   13    0   2.883501   2.857627   0.432599     1.0579   0
    0   14    0  15.345671  15.168034   0.469501     0.7836   0
    1   14    0   0.270943   0.285300   0.117108     0.7882   0
    2   14    0  33.467508  33.115806   0.688968     0.8020   0
    3   14    0  59.840216  59.509034   0.933223     0.8244   0
    4   14    0  10.089765  10.218908   0.387044     0.8547   0
    5   14    0  32.879783  33.013409   0.870938     0.8922   0
    6   14    0   2.886874   2.999926   0.357459     0.9360   0
    7   14    0   0.785133   0.849555   0.249264     0.9853   0
    8   14    0   4.371463   4.159193   0.406485     1.0392   0
    9   14    0   0.749407   0.761724   0.330663     1.0972   0
    1   15    0   5.925009   5.941289   0.316250     0.8439   0
    2   15    0  55.237116  55.332169   1.168276     0.8568   0
    3   15    0   1.987356   2.023610   0.268619     0.8777   0
    4   15    0  50.754462  52.133033   1.168968     0.9063   0
    5   15    0   3.471095   3.708374   0.380275     0.9418   0
    6   15    0  11.713129  11.897749   0.641010     0.9834   0
    7   15    0   3.751065   3.961522   0.453675     1.0304   0
    8   15    0   2.942087   3.225643   0.484634     1.0821   0
    0   16    0 164.042350 166.019871   3.853721     0.8956   0
    1   16    0   0.328834   0.235351   0.179787     0.8996   0
    2   16    0  30.427395  30.830366   0.869313     0.9117   0
    3   16    0   6.045374   5.788509   0.398053     0.9314   0
    4   16    0   2.182808   2.403097   0.321519     0.9584   0
    5   16    0   4.205807   4.131493   0.435282     0.9920   0
    6   16    0  14.044620  15.129960   0.748465     1.0316   0
    7   16    0   1.798967   1.734838   0.425138     1.0765   0
    1   17    0   0.769543   0.851612   0.229630     0.9553   0
    2   17    0   6.576492   6.673014   0.502287     0.9667   0
    3   17    0   0.047797   0.078553   0.202651     0.9854   0
    4   17    0   5.331942   5.105367   0.461934     1.0109   0
    5   17    0   2.269240   2.162342   0.380689     1.0428   0
    6   17    0   4.507813   4.583620   0.525459     1.0805   0
    0   18    0   1.651793   1.552282   0.421398     1.0075   0
    1   18    0   0.535133   0.504306   0.230707     1.0111   0
    2   18    0   0.047816   0.050978   0.263090     1.0219   0
    3   18    0   0.899685   0.872919   0.278512     1.0395   0
    4   18    0   0.568255   0.525094   0.282618     1.0637   0
    5   18    0   2.441221   2.527099   0.428638     1.0941   0
    1   19    0  11.800593  12.449928   0.883736     1.0669   0
    2   19    0   0.081937   0.046247   0.293107     1.0771   0
    3   19    0   0.015604   0.001567   0.256667     1.0938   0
    1    0    1 743.900626 771.506706   3.026646     0.0896   0
    2    0    1 368.534939 371.952737   1.644132     0.1728   0
    3    0    1 380.900059 386.998952   1.665323     0.2574   0
    4    0    1  26.441154  25.711346   0.215862     0.3424   0
    5    0    1 420.577996 420.400799   1.913385     0.4275   0
    6    0    1  27.088668  27.619212   0.269763     0.5127   0
    7    0    1  63.609410  62.512028   0.494307     0.5979   0
    8    0    1   0.116336   0.194181   0.091071     0.6831   0
    9    0    1   6.505595   6.438297   0.219881     0.7684   0
   10    0    1   2.800592   2.634390   0.260994     0.8537   0
   11    0    1  10.714849  10.748684   0.558034     0.9390   0
   12    0    1   0.568839   0.525738   0.295684     1.0243   0
   13    0    1   3.959732   3.213365   0.859333     1.1095   0
    0    1    1 952.627792 948.365351   5.162210     0.0623   0
    1    1    1 2213.45782 2214.48284    9.11971     0.1056   0
   -1   -1   -1 2190.90109 2182.86935    9.48250     0.1056   0
   -2   -1   -1 126.349188 128.172136   0.563755     0.1817   0
    2    1    1 124.149768 126.673187   0.609089     0.1817   0
    3    1    1 680.678359 676.932559   2.644899     0.2634   0
   -3   -1   -1 687.243470 685.085917   2.623006     0.2634   0
    4    1    1 181.953399 181.517020   0.914859     0.3469   0
   -4   -1   -1 177.726636 177.024981   0.858545     0.3469   0
    5    1    1 226.793955 228.167112   1.159094     0.4311   0
   -5   -1   -1 229.582977 230.804454   1.106338     0.4311   0
    6    1    1  12.439699  12.233691   0.198921     0.5157   0
   -6   -1   -1  11.960871  11.841214   0.178364     0.5157   0
   -7   -1   -1  87.371159  88.376633   0.640481     0.6005   0
    7    1    1  86.522873  86.990274   0.630260     0.6005   0
    8    1    1   7.925272   7.926776   0.194546     0.6854   0
   -8   -1   -1   7.943974   8.144378   0.198065     0.6854   0
   -9   -1   -1  29.198464  29.473140   0.486961     0.7704   0
    9    1    1  28.007580  28.025246   0.493326     0.7704   0
  -10   -1   -1   3.040930   2.951237   0.273493     0.8555   0
   10    1    1   3.174676   3.373663   0.296857     0.8555   0
  -11   -1   -1  12.866898  12.840866   0.599080     0.9406   0
   11    1    1  13.013592  12.716547   0.651461     0.9406   0
  -12   -1   -1   1.116541   1.109020   0.331461     1.0258   0
   12    1    1   1.191539   1.467066   0.335797     1.0258   0
    0    2    1 1439.18174 1437.59665    6.20902     0.1152   0
    1    2    1 959.516942 975.681985   4.144281     0.1434   0
   -1   -2   -1 966.891217 985.460246   4.146761     0.1434   0
    2    2    1 309.130537 309.764151   1.249618     0.2059   0
   -2   -2   -1 302.551307 303.610674   1.243166     0.2059   0
    3    2    1 248.201922 245.221861   1.215485     0.2807   0
   -3   -2   -1 240.477057 237.484824   1.019824     0.2807   0
    4    2    1  17.920727  18.444377   0.188739     0.3602   0
   -4   -2   -1  17.728005  18.221409   0.174422     0.3602   0
    5    2    1 527.010331 523.552317   2.457718     0.4419   0
   -5   -2   -1 520.154791 515.819126   2.282623     0.4419   0
   -6   -2   -1   5.568039   5.693727   0.120579     0.5248   0
    6    2    1   5.582750   5.399610   0.130252     0.5248   0
    7    2    1  11.080289  11.659879   0.208324     0.6083   0
   -7   -2   -1  10.815014  11.184234   0.194133     0.6083   0
   -8   -2   -1  12.427708  12.550114   0.269917     0.6922   0
    8    2    1  12.573222  13.088640   0.281387     0.6922   0
   -9   -2   -1   5.014865   5.408974   0.270705     0.7765   0
    9    2    1   5.206441   5.156489   0.266657     0.7765   0
   10    2    1   7.418701   7.187608   0.398524     0.8610   0
  -10   -2   -1   7.179056   7.222414   0.385410     0.8610   0
   11    2    1  17.483393  17.988635   0.738235     0.9456   0
  -11   -2   -1  16.966033  17.577986   0.767368     0.9456   0
   12    2    1   2.188414   2.075424   0.362555     1.0304   0
  -12   -2   -1   2.190918   2.236770   0.377872     1.0304   0
    0    3    1 270.855625 272.054870   1.059812     0.1701   0
    1    3    1 160.705388 164.094986   0.748398     0.1903   0
   -1   -3   -1 164.433075 166.109288   0.722572     0.1903   0
    2    3    1  40.140163  39.622628   0.238072     0.2410   0
   -2   -3   -1  37.825621  37.865330   0.240370     0.2410   0
    3    3    1 172.041649 168.743746   0.798510     0.3073   0
   -3   -3   -1 172.234927 168.962002   0.800404     0.3073   0
    4    3    1 262.209874 264.155343   1.386244     0.3813   0
   -4   -3   -1 271.470327 273.444210   1.237224     0.3813   0
   -5   -3   -1 300.432336 300.194532   1.493199     0.4593   0
    5    3    1 302.181356 303.753934   1.539158     0.4593   0
   -6   -3   -1 296.617757 295.223676   1.570983     0.5395   0
    6    3    1 295.860585 296.656282   1.718138     0.5395   0
   -7   -3   -1  13.578202  14.158864   0.219468     0.6210   0
    7    3    1  13.367102  13.831095   0.236101     0.6210   0
    8    3    1  39.448181  39.628878   0.515979     0.7035   0
   -8   -3   -1  39.413096  39.950686   0.474289     0.7035   0
    9    3    1   0.647969   0.724870   0.169721     0.7865   0
   -9   -3   -1   0.722630   0.791703   0.148703     0.7865   0
   10    3    1  18.200656  17.711248   0.618675     0.8700   0
  -10   -3   -1  18.607762  18.785799   0.659124     0.8700   0
  -11   -3   -1   8.331240   8.142936   0.576331     0.9539   0
   11    3    1   8.249801   7.877913   0.610290     0.9539   0
   12    3    1   6.077000   6.185928   0.547977     1.0379   0
  -12   -3   -1   6.019746   6.140373   0.584696     1.0379   0
    0    4    1 3663.78237 3651.14685   13.35978     0.2255   0
   -1   -4   -1 187.185945 189.618458   0.777636     0.2411   0
    1    4    1 188.077143 191.058757   0.769108     0.2411   0
    2    4    1 384.193690 386.030740   1.603019     0.2828   0
   -2   -4   -1 391.592786 391.042940   1.670035     0.2828   0
    3    4    1  61.399438  61.555643   0.366843     0.3412   0
   -3   -4   -1  61.259820  61.586891   0.345999     0.3412   0
    4    4    1  55.232393  56.864481   0.393101     0.4091   0
   -4   -4   -1  55.325794  56.923035   0.385198     0.4091   0
    5    4    1 246.820382 246.769845   1.404666     0.4826   0
   -5   -4   -1 246.928522 246.280451   1.319286     0.4826   0
    6    4    1  83.585562  85.325277   0.622069     0.5594   0
   -6   -4   -1  82.640861  83.896613   0.608435     0.5594   0
   -7   -4   -1   9.041730   9.032911   0.188719     0.6384   0
    7    4    1   8.917922   8.883314   0.203747     0.6384   0
   -8   -4   -1  92.014014  92.601092   0.878265     0.7189   0
    8    4    1  90.760677  91.255211   0.938377     0.7189   0
   -9   -4   -1   9.962139  10.142085   0.338076     0.8004   0
    9    4    1   9.994155   9.970461   0.369420     0.8004   0
  -10   -4   -1   6.535329   6.082674   0.428224     0.8825   0
   10    4    1   6.645678   6.869993   0.429570     0.8825   0
   11    4    1   9.801036   9.641442   0.612704     0.9653   0
  -11   -4   -1   9.799362  10.042187   0.620501     0.9653   0
  -12   -4   -1   0.134419   0.266628   0.261311     1.0484   0
   12    4    1   0.128823   0.111686   0.289127     1.0484   0
    0    5    1 420.980462 426.576390   1.615490     0.2812   0
   -1   -5   -1 384.960336 383.225139   1.447067     0.2938   0
    1    5    1 384.327084 382.037710   1.420627     0.2938   0
    2    5    1 133.687866 135.219791   0.639164     0.3289   0
   -2   -5   -1 129.196237 129.497057   0.606185     0.3289   0
   -3   -5   -1  36.923686  36.884715   0.251014     0.3802   0
    3    5    1  37.582640  37.545926   0.257408     0.3802   0
   -4   -5   -1  28.376650  28.623094   0.253754     0.4422   0
    4    5    1  28.920377  29.267287   0.269820     0.4422   0
   -5   -5   -1  38.671477  38.160120   0.334922     0.5110   0
    5    5    1  38.799352  37.874752   0.365613     0.5110   0
   -6   -5   -1 114.257655 114.528722   0.795202     0.5841   0
    6    5    1 112.452358 112.383658   0.855574     0.5841   0
   -7   -5   -1  23.352107  23.066600   0.308751     0.6601   0
    7    5    1  23.889248  23.929722   0.349498     0.6601   0
   -8   -5   -1  23.062967  22.872573   0.346777     0.7382   0
    8    5    1  23.060579  22.555765   0.389332     0.7382   0
   -9   -5   -1   2.916147   2.666629   0.250706     0.8178   0
    9    5    1   2.982384   2.788170   0.253139     0.8178   0
   10    5    1   6.969860   6.586337   0.461126     0.8984   0
  -10   -5   -1   7.095752   6.888251   0.463924     0.8984   0
  -11   -5   -1   3.076195   2.876722   0.415619     0.9798   0
   11    5    1   2.987656   2.694877   0.412937     0.9798   0
   12    5    1   2.236304   2.236433   0.455886     1.0618   0
  -12   -5   -1   2.329940   2.426316   0.523469     1.0618   0
    0    6    1 318.084838 323.844078   1.287875     0.3369   0
   -1   -6   -1 218.088795 217.238920   0.972653     0.3476   0
    1    6    1 215.377504 214.659267   0.896283     0.3476   0
   -2   -6   -1 213.574805 212.267103   0.931992     0.3777   0
    2    6    1 218.417772 217.009126   0.944520     0.3777   0
    3    6    1  93.707977  94.690678   0.549842     0.4231   0
   -3   -6   -1  98.338838  98.847930   0.502710     0.4231   0
   -4   -6   -1  62.815460  62.999114   0.404303     0.4796   0
    4    6    1  62.937685  63.506295   0.441906     0.4796   0
   -5   -6   -1  57.872605  57.938647   0.446781     0.5436   0
    5    6    1  60.044896  60.337542   0.501037     0.5436   0
   -6   -6   -1  24.345824  24.903509   0.288983     0.6129   0
    6    6    1  23.269445  24.037311   0.309578     0.6129   0
   -7   -6   -1  65.486426  65.248306   0.641548     0.6858   0
    7    6    1  66.378967  66.313339   0.669335     0.6858   0
   -8   -6   -1  96.364317  98.150856   1.074965     0.7612   0
    8    6    1  97.227950  98.948885   1.095069     0.7612   0
   -9   -6   -1   2.042176   2.257807   0.254850     0.8386   0
    9    6    1   1.964105   2.088606   0.221131     0.8386   0
   10    6    1  10.230020  10.239291   0.595137     0.9174   0
  -10   -6   -1  10.254732  10.312748   0.504922     0.9174   0
  -11   -6   -1   0.954919   0.781559   0.264542     0.9972   0
   11    6    1   1.058283   1.157113   0.320962     0.9972   0
   12    6    1   0.862566   1.060312   0.450435     1.0779   0
  -12   -6   -1   0.869713   1.007122   0.452002     1.0779   0
    0    7    1  68.262511  67.816999   0.367613     0.3928   0
   -1   -7   -1 356.192018 355.476800   1.567147     0.4019   0
    1    7    1 360.400526 360.381314   1.495314     0.4019   0
   -2   -7   -1 286.168373 286.301133   1.301855     0.4282   0
    2    7    1 284.637574 284.493549   1.273501     0.4282   0
    3    7    1 116.443744 115.915177   0.601608     0.4688   0
   -3   -7   -1 115.267886 114.922929   0.614684     0.4688   0
    4    7    1  51.665574  50.601202   0.389775     0.5203   0
   -4   -7   -1  51.173834  50.378042   0.363834     0.5203   0
    5    7    1  45.494690  45.439107   0.421734     0.5799   0
   -5   -7   -1  45.540436  45.945519   0.375554     0.5799   0
    6    7    1   3.630808   3.652329   0.149847     0.6452   0
   -6   -7   -1   3.732351   3.760006   0.141020     0.6452   0
    7    7    1  81.379172  82.003938   0.856295     0.7148   0
   -7   -7   -1  79.385559  79.473128   0.763714     0.7148   0
    8    7    1   3.606284   3.663531   0.220727     0.7875   0
   -8   -7   -1   3.621482   3.579295   0.219891     0.7875   0
   -9   -7   -1   9.646797   9.349287   0.427965     0.8625   0
    9    7    1   9.404829   9.437070   0.381458     0.8625   0
  -10   -7   -1   2.178091   2.152910   0.291348     0.9393   0
   10    7    1   2.220054   2.430460   0.342999     0.9393   0
   11    7    1   2.256442   2.180889   0.343451     1.0174   0
  -11   -7   -1   2.268912   2.100403   0.365074     1.0174   0
  -12   -7   -1   0.403896   0.228631   0.386304     1.0966   0
   12    7    1   0.372360   0.488115   0.460684     1.0966   0
    0    8    1 158.053209 161.293230   0.807221     0.4486   0
    1    8    1  37.259773  37.453912   0.273003     0.4566   0
   -1   -8   -1  37.328296  37.582366   0.267984     0.4566   0
    2    8    1 155.529548 157.213667   0.819816     0.4800   0
   -2   -8   -1 155.433170 157.077137   0.788982     0.4800   0
   -3   -8   -1 174.685078 174.313605   0.931060     0.5165   0
    3    8    1 174.676478 175.225089   0.898610     0.5165   0
    4    8    1  35.692433  35.474992   0.310539     0.5637   0
   -4   -8   -1  35.516910  35.680268   0.280464     0.5637   0
    5    8    1 165.676370 165.084350   1.097588     0.6191   0
   -5   -8   -1 165.701390 165.202612   0.980826     0.6191   0
    6    8    1  71.244019  70.419631   0.673989     0.6807   0
   -6   -8   -1  71.183578  70.548181   0.611377     0.6807   0
   -7   -8   -1   4.522437   4.470780   0.191085     0.7470   0
    7    8    1   4.837047   4.692248   0.195594     0.7470   0
   -8   -8   -1   1.541018   1.679323   0.191056     0.8168   0
    8    8    1   1.529231   1.520995   0.194969     0.8168   0
    9    8    1   3.300902   3.435025   0.298588     0.8894   0
   -9   -8   -1   3.256814   3.294332   0.288396     0.8894   0
  -10   -8   -1   1.502000   1.569579   0.248937     0.9640   0
   10    8    1   1.523644   1.552003   0.272705     0.9640   0
  -11   -8   -1   0.977020   1.070599   0.292011     1.0403   0
   11    8    1   0.883866   0.908849   0.293184     1.0403   0
    0    9    1 168.754222 168.453379   0.871852     0.5045   0
   -1   -9   -1 199.562209 199.970723   1.014497     0.5117   0
    1    9    1 193.013271 194.774880   1.036073     0.5117   0
   -2   -9   -1  58.797699  58.881476   0.383948     0.5326   0
    2    9    1  59.103001  59.239723   0.416264     0.5326   0
    3    9    1 107.646126 107.593560   0.652442     0.5657   0
   -3   -9   -1 108.452513 107.167624   0.658576     0.5657   0
    4    9    1  82.586899  82.006438   0.565908     0.6091   0
   -4   -9   -1  83.116563  82.919845   0.553294     0.6091   0
    5    9    1   4.143252   4.407246   0.156856     0.6607   0
   -5   -9   -1   3.895417   4.161184   0.133588     0.6607   0
    6    9    1  74.208667  74.178541   0.740533     0.7187   0
   -6   -9   -1  75.434103  74.801196   0.766300     0.7187   0
    7    9    1  61.578759  62.149838   0.820585     0.7818   0
   -7   -9   -1  63.553101  63.910982   0.816480     0.7818   0
    8    9    1   7.559183   7.110507   0.385400     0.8488   0
   -8   -9   -1   7.486934   6.903394   0.333019     0.8488   0
    9    9    1  10.433135  10.394186   0.492413     0.9188   0
   -9   -9   -1  10.485978  10.498410   0.482298     0.9188   0
   10    9    1   2.176270   2.212339   0.309010     0.9912   0
  -10   -9   -1   2.226938   2.041849   0.291983     0.9912   0
  -11   -9   -1   3.366876   3.354742   0.450108     1.0656   0
   11    9    1   3.372245   3.311811   0.455713     1.0656   0
    0   10    1  99.378869  99.761337   0.612521     0.5604   0
    1   10    1  11.115305  11.290959   0.163759     0.5668   0
   -1  -10   -1  10.599741  10.714070   0.150491     0.5668   0
   -2  -10   -1 199.359307 198.679454   1.094358     0.5858   0
    2   10    1 202.513373 202.213858   1.136922     0.5858   0
   -3  -10   -1  71.383252  71.554371   0.493144     0.6161   0
    3   10    1  72.129073  72.475854   0.522219     0.6161   0
    4   10    1  14.235585  14.132808   0.224400     0.6561   0
   -4  -10   -1  14.316038  14.303855   0.203536     0.6561   0
    5   10    1  21.249233  21.319685   0.337605     0.7043   0
   -5  -10   -1  21.161547  21.606014   0.314587     0.7043   0
   -6  -10   -1  23.329115  23.135250   0.402611     0.7590   0
    6   10    1  24.047509  23.817901   0.379266     0.7590   0
   -7  -10   -1   8.563685   8.199769   0.309299     0.8190   0
    7   10    1   8.320268   8.049941   0.316673     0.8190   0
    8   10    1  51.536180  51.980927   1.113193     0.8832   0
   -8  -10   -1  50.782323  50.740809   1.029458     0.8832   0
   -9  -10   -1   0.736257   0.740167   0.224650     0.9506   0
    9   10    1   0.754810   0.698074   0.220371     0.9506   0
  -10  -10   -1   8.519920   8.427649   0.525507     1.0208   0
   10   10    1   8.636303   8.661135   0.531728     1.0208   0
   11   10    1   0.180516   0.149030   0.302184     1.0931   0
  -11  -10   -1   0.213695   0.153481   0.360844     1.0931   0
    0   11    1 100.924171 101.343934   0.637962     0.6163   0
   -1  -11   -1  65.249311  65.061875   0.487125     0.6222   0
    1   11    1  66.446559  65.752795   0.506998     0.6222   0
   -2  -11   -1  87.387540  88.461147   0.604752     0.6395   0
    2   11    1  86.815016  87.281314   0.638154     0.6395   0
    3   11    1  42.582842  43.110497   0.420254     0.6673   0
   -3  -11   -1  42.770350  42.506206   0.378766     0.6673   0
   -4  -11   -1  54.737144  55.133142   0.553957     0.7045   0
    4   11    1  55.220066  55.362456   0.538958     0.7045   0
   -5  -11   -1  23.559127  23.480133   0.384669     0.7496   0
    5   11    1  23.235695  23.109482   0.445021     0.7496   0
    6   11    1  13.357982  13.311607   0.361719     0.8012   0
   -6  -11   -1  12.938428  12.790677   0.368353     0.8012   0
   -7  -11   -1   3.631311   3.513703   0.268119     0.8582   0
    7   11    1   3.733197   3.738690   0.267744     0.8582   0
   -8  -11   -1   0.626039   0.594589   0.191248     0.9197   0
    8   11    1   0.636678   0.579600   0.207545     0.9197   0
    9   11    1   0.734690   0.721947   0.240457     0.9846   0
   -9  -11   -1   0.789714   0.706112   0.252235     0.9846   0
  -10  -11   -1   0.916685   1.007026   0.297694     1.0525   0
   10   11    1   0.933823   1.043870   0.285358     1.0525   0
    0   12    1 103.692472 104.270682   0.721159     0.6722   0
   -1  -12   -1   4.736149   4.627954   0.136425     0.6776   0
    1   12    1   4.805902   4.668307   0.148856     0.6776   0
   -2  -12   -1  19.901076  19.981592   0.277839     0.6935   0
    2   12    1  19.518310  19.680553   0.285281     0.6935   0
   -3  -12   -1   6.468933   6.460998   0.176086     0.7193   0
    3   12    1   6.501242   6.433932   0.198055     0.7193   0
    4   12    1   0.291924   0.192085   0.106926     0.7539   0
   -4  -12   -1   0.283728   0.345691   0.101734     0.7539   0
    5   12    1  12.823487  12.692798   0.387448     0.7962   0
   -5  -12   -1  12.749667  12.530885   0.368170     0.7962   0
    6   12    1   7.651130   7.372866   0.362623     0.8450   0
   -6  -12   -1   8.241408   7.993858   0.375074     0.8450   0
    7   12    1   0.666305   0.614232   0.196998     0.8992   0
   -7  -12   -1   0.640286   0.472760   0.186931     0.8992   0
   -8  -12   -1   9.147501   9.350238   0.480019     0.9580   0
    8   12    1   8.854729   9.139761   0.493365     0.9580   0
    9   12    1   0.097884   0.076745   0.226467     1.0206   0
   -9  -12   -1   0.102412   0.119695   0.237082     1.0206   0
  -10  -12   -1   4.104727   3.587006   0.449531     1.0862   0
   10   12    1   4.244031   4.075631   0.516152     1.0862   0
    0   13    1  40.579323  40.728331   0.438387     0.7281   0
    1   13    1  25.663246  25.064077   0.356546     0.7331   0
   -1  -13   -1  25.377031  24.913701   0.340855     0.7331   0
   -2  -13   -1  15.886411  16.353060   0.319365     0.7479   0
    2   13    1  16.251123  16.686309   0.288165     0.7479   0
   -3  -13   -1  15.645590  15.652525   0.320087     0.7718   0
    3   13    1  15.324754  15.272067   0.336259     0.7718   0
   -4  -13   -1  25.334465  25.514050   0.502710     0.8042   0
    4   13    1  26.547882  26.335539   0.501364     0.8042   0
   -5  -13   -1  27.197703  27.030401   0.663874     0.8439   0
    5   13    1  27.027033  26.967520   0.638356     0.8439   0
    6   13    1  33.131374  32.987352   0.930175     0.8901   0
   -6  -13   -1  32.634599  32.472287   0.924887     0.8901   0
   -7  -13   -1   5.295912   4.875439   0.389823     0.9418   0
    7   13    1   5.294035   5.051957   0.365247     0.9418   0
   -8  -13   -1   2.746477   2.642178   0.339460     0.9981   0
    8   13    1   2.750111   2.760200   0.383631     0.9981   0
    9   13    1   7.064519   7.269738   0.620463     1.0583   0
   -9  -13   -1   7.171139   6.988149   0.597935     1.0583   0
    0   14    1  65.238974  64.941690   0.802000     0.7841   0
    1   14    1  10.053695   9.656153   0.292732     0.7887   0
   -1  -14   -1  10.076790   9.622597   0.282022     0.7887   0
    2   14    1  18.063651  18.589368   0.455425     0.8024   0
   -2  -14   -1  18.723824  19.486622   0.485356     0.8024   0
    3   14    1  27.551447  27.407206   0.562851     0.8248   0
   -3  -14   -1  28.182595  27.661614   0.594061     0.8248   0
   -4  -14   -1  13.745717  13.581399   0.421600     0.8551   0
    4   14    1  13.739206  13.965799   0.472693     0.8551   0
   -5  -14   -1  41.099534  41.350986   1.007122     0.8926   0
    5   14    1  41.315548  40.562764   0.976499     0.8926   0
    6   14    1   0.651134   0.742917   0.243649     0.9364   0
   -6  -14   -1   0.646794   0.716409   0.247312     0.9364   0
    7   14    1   5.438368   4.873756   0.420302     0.9857   0
   -7  -14   -1   5.455825   5.181748   0.409043     0.9857   0
   -8  -14   -1   3.055372   3.089748   0.365670     1.0396   0
    8   14    1   2.852589   3.068528   0.417590     1.0396   0
    9   14    1   0.204348   0.206391   0.283637     1.0975   0
   -9  -14   -1   0.207935   0.142895   0.263984     1.0975   0
    0   15    1  18.021595  17.391171   0.497364     0.8400   0
   -1  -15   -1  77.504850  77.588433   1.256011     0.8443   0
    1   15    1  76.636467  76.099676   1.274337     0.8443   0
    2   15    1   1.331638   1.241099   0.215699     0.8572   0
   -2  -15   -1   1.385058   1.299143   0.234967     0.8572   0
   -3  -15   -1   3.002790   2.745595   0.287771     0.8782   0
    3   15    1   2.915543   3.005186   0.285156     0.8782   0
    4   15    1   7.901175   7.745296   0.439772     0.9067   0
   -4  -15   -1   8.096425   8.033577   0.475635     0.9067   0
   -5  -15   -1  14.301602  14.682967   0.659278     0.9422   0
    5   15    1  14.438904  14.710946   0.654845     0.9422   0
   -6  -15   -1   2.700085   2.683599   0.369545     0.9837   0
    6   15    1   2.646230   2.733288   0.344681     0.9837   0
   -7  -15   -1   7.936674   8.280254   0.559015     1.0307   0
    7   15    1   7.991204   7.762689   0.628482     1.0307   0
    8   15    1   1.299496   1.163930   0.397717     1.0824   0
   -8  -15   -1   1.303626   1.202476   0.325211     1.0824   0
    0   16    1   0.025855   0.246908   0.191373     0.8960   0
   -1  -16   -1   3.147094   3.153927   0.278272     0.9000   0
    1   16    1   3.034939   3.002484   0.296367     0.9000   0
   -2  -16   -1   1.008942   0.892187   0.237707     0.9121   0
    2   16    1   0.991725   0.884197   0.237063     0.9121   0
    3   16    1   2.105757   2.228069   0.282377     0.9318   0
   -3  -16   -1   2.139743   2.085962   0.288021     0.9318   0
   -4  -16   -1   0.320572   0.305789   0.226448     0.9588   0
    4   16    1   0.331630   0.385842   0.225381     0.9588   0
   -5  -16   -1   9.550003   9.662210   0.597147     0.9924   0
    5   16    1   9.769078   9.802490   0.597272     0.9924   0
    6   16    1   0.295601   0.264359   0.264109     1.0319   0
   -6  -16   -1   0.290309   0.205843   0.245110     1.0319   0
   -7  -16   -1   4.863278   4.938570   0.626607     1.0768   0
    7   16    1   4.897115   4.839057   0.612636     1.0768   0
    0   17    1   2.117080   2.365060   0.278685     0.9519   0
    1   17    1  11.265898  11.551712   0.524824     0.9557   0
   -1  -17   -1  10.952102  11.352205   0.519815     0.9557   0
   -2  -17   -1   3.426505   3.901988   0.416735     0.9671   0
    2   17    1   3.403282   3.619543   0.422802     0.9671   0
   -3  -17   -1  11.356340  11.710838   0.560284     0.9857   0
    3   17    1  11.617948  11.693339   0.564793     0.9857   0
   -4  -17   -1   0.133245   0.078005   0.222660     1.0113   0
    4   17    1   0.127722   0.060419   0.239418     1.0113   0
    5   17    1   5.045472   4.709545   0.495393     1.0431   0
   -5  -17   -1   5.179451   5.538543   0.554428     1.0431   0
    6   17    1   1.023360   0.762416   0.316721     1.0809   0
   -6  -17   -1   1.007225   0.834931   0.318529     1.0809   0
    0   18    1  20.151643  20.849137   0.766396     1.0079   0
    1   18    1   2.172898   2.163919   0.330249     1.0115   0
   -1  -18   -1   2.107149   1.983285   0.314049     1.0115   0
    2   18    1   7.222225   6.913182   0.608464     1.0222   0
   -2  -18   -1   7.129024   7.493013   0.595609     1.0222   0
    3   18    1   2.717320   2.822783   0.374276     1.0399   0
   -3  -18   -1   2.711778   2.907739   0.376410     1.0399   0
   -4  -18   -1   0.670249   0.727678   0.303463     1.0641   0
    4   18    1   0.669517   0.678219   0.298174     1.0641   0
   -5  -18   -1   2.724218   2.679032   0.430051     1.0944   0
    5   18    1   2.677447   2.636592   0.425465     1.0944   0
    0   19    1   0.220420   0.147289   0.231650     1.0638   0
   -1  -19   -1   2.534817   2.507446   0.433070     1.0672   0
    1   19    1   2.491836   2.582557   0.410572     1.0672   0
   -2  -19   -1   2.709503   2.441912   0.428945     1.0774   0
    2   19    1   2.621868   2.822129   0.475135     1.0774   0
   -3  -19   -1   0.751410   0.738437   0.378506     1.0942   0
    3   19    1   0.754729   0.785482   0.310770     1.0942   0
    0    0    2 883.788157 761.086176  11.362974     0.0545   0
    1    0    2 193.776411 201.510054   0.886591     0.1013   0
    2    0    2 2885.50027 2875.74133   10.82541     0.1791   0
    3    0    2 129.478186 129.380717   0.629385     0.2617   0
    4    0    2 179.836329 182.106408   0.893812     0.3456   0
    5    0    2  25.966764  26.689749   0.247927     0.4301   0
    6    0    2  71.021768  72.022324   0.495663     0.5148   0
    7    0    2   2.057379   2.084318   0.099494     0.5998   0
    8    0    2 265.495784 263.672679   1.780951     0.6848   0
    9    0    2   0.970526   0.994027   0.129752     0.7699   0
   10    0    2  14.750913  14.690178   0.508960     0.8550   0
   11    0    2  10.690634  10.557157   0.556515     0.9401   0
   13    0    2   0.227032   0.166778   0.648029     1.1106   0
    0    1    2 3982.22055 3890.00755   24.60247     0.0781   0
   -1   -1   -2 5013.91840 5004.36393   33.61847     0.1157   0
    1    1    2 5001.96839 5074.92701   25.79086     0.1157   0
   -2   -1   -2 2357.11641 2357.83964    8.63247     0.1877   0
    2    1    2 2353.21466 2349.17670    8.90475     0.1877   0
    3    1    2 323.345236 321.739396   1.386090     0.2676   0
   -3   -1   -2 325.947137 325.597819   1.314633     0.2676   0
    4    1    2 1211.51958 1192.39978    5.01958     0.3501   0
   -4   -1   -2 1216.82477 1200.84159    4.45848     0.3501   0
    5    1    2 150.298269 150.127553   0.875409     0.4337   0
   -5   -1   -2 149.945214 151.013077   0.775290     0.4337   0
    6    1    2 433.615030 431.483789   2.125305     0.5179   0
   -6   -1   -2 437.141687 434.604756   2.098471     0.5179   0
    7    1    2  40.135871  40.824768   0.387554     0.6024   0
   -7   -1   -2  40.080345  39.958762   0.380198     0.6024   0
   -8   -1   -2   2.342177   2.468621   0.126867     0.6871   0
    8    1    2   2.338157   2.342216   0.128040     0.6871   0
    9    1    2   3.034716   3.063595   0.204834     0.7719   0
   -9   -1   -2   3.287518   3.233143   0.205151     0.7719   0
  -10   -1   -2  42.433991  43.106651   0.905503     0.8568   0
   10    1    2  42.322019  43.701807   1.127183     0.8568   0
   11    1    2   0.478225   0.363978   0.230515     0.9418   0
  -11   -1   -2   0.476977   0.601724   0.242303     0.9418   0
  -12   -1   -2  12.077498  12.694721   0.682844     1.0269   0
   12    1    2  11.975022  12.764909   0.717496     1.0269   0
    0    2    2 9615.87701 9219.69816   61.12269     0.1245   0
   -1   -2   -2 4933.88925 4915.10965   27.81824     0.1509   0
    1    2    2 4947.57528 4952.23243   24.54872     0.1509   0
   -2   -2   -2 472.048800 478.476169   1.765462     0.2112   0
    2    2    2 478.505380 484.820020   2.070559     0.2112   0
   -3   -2   -2  57.620656  58.071332   0.309597     0.2847   0
    3    2    2  55.115026  54.671343   0.398707     0.2847   0
    4    2    2 105.833127 107.291655   0.627818     0.3633   0
   -4   -2   -2 105.647370 105.692712   0.517229     0.3633   0
   -5   -2   -2 125.576958 126.668380   0.662951     0.4444   0
    5    2    2 122.508105 122.834955   0.781376     0.4444   0
   -6   -2   -2 244.070064 244.682470   1.267366     0.5269   0
    6    2    2 244.565811 244.561323   1.458720     0.5269   0
    7    2    2 107.814397 109.119430   0.824258     0.6101   0
   -7   -2   -2 109.074233 109.816504   0.754993     0.6101   0
   -8   -2   -2  49.386106  50.202187   0.519959     0.6939   0
    8    2    2  50.545838  51.225492   0.630722     0.6939   0
    9    2    2   5.677341   5.722109   0.286406     0.7779   0
   -9   -2   -2   5.456951   5.454135   0.277868     0.7779   0
   10    2    2  13.427032  12.816541   0.582811     0.8623   0
  -10   -2   -2  13.457137  13.367373   0.470943     0.8623   0
  -11   -2   -2   6.583150   6.622123   0.475270     0.9468   0
   11    2    2   6.454008   6.205455   0.462818     0.9468   0
  -12   -2   -2   0.254296   0.268869   0.260888     1.0314   0
   12    2    2   0.249986   0.241236   0.260090     1.0314   0
    0    3    2  95.995133  98.318154   0.410956     0.1765   0
   -1   -3   -2 3114.75264 3133.60090   11.83737     0.1961   0
    1    3    2 3128.69775 3159.62819   11.84045     0.1961   0
   -2   -3   -2  42.290702  42.905509   0.248591     0.2455   0
    2    3    2  41.005557  40.999950   0.268282     0.2455   0
    3    3    2 544.550976 542.635790   2.390145     0.3110   0
   -3   -3   -2 538.492990 533.320963   2.097105     0.3110   0
    4    3    2 109.208990 108.472354   0.655567     0.3843   0
   -4   -3   -2 111.985972 110.678952   0.589128     0.3843   0
   -5   -3   -2 211.115845 211.683484   1.042409     0.4617   0
    5    3    2 211.191765 212.578622   1.216841     0.4617   0
   -6   -3   -2  59.793868  60.948083   0.443714     0.5415   0
    6    3    2  61.082433  62.355979   0.504306     0.5415   0
    7    3    2 282.693138 282.716732   1.800700     0.6228   0
   -7   -3   -2 279.156035 277.006497   1.610432     0.6228   0
    8    3    2   2.811356   2.654283   0.171105     0.7051   0
   -8   -3   -2   2.748904   2.807793   0.147308     0.7051   0
    9    3    2  20.307687  20.515791   0.488769     0.7880   0
   -9   -3   -2  20.416330  20.564634   0.488105     0.7880   0
  -10   -3   -2  10.442978  10.402839   0.458598     0.8713   0
   10    3    2  10.174833  10.046995   0.495788     0.8713   0
  -11   -3   -2   6.493270   6.656803   0.542612     0.9550   0
   11    3    2   6.255079   6.207321   0.472058     0.9550   0
   12    3    2   0.201738   0.201901   0.253562     1.0390   0
  -12   -3   -2   0.180449   0.143020   0.273426     1.0390   0
    0    4    2  56.255761  57.552901   0.259340     0.2304   0
    1    4    2 840.934582 852.747036   3.085488     0.2457   0
   -1   -4   -2 841.228721 854.696919   3.144889     0.2457   0
   -2   -4   -2  88.600532  88.631330   0.427148     0.2867   0
    2    4    2  88.808928  88.055018   0.448348     0.2867   0
   -3   -4   -2 1098.16156 1098.80923    4.09501     0.3444   0
    3    4    2 1094.18285 1095.87671    4.72125     0.3444   0
   -4   -4   -2  30.357065  30.323377   0.263542     0.4118   0
    4    4    2  30.362515  30.077142   0.275705     0.4118   0
   -5   -4   -2 718.268849 714.875481   3.298399     0.4849   0
    5    4    2 718.633070 717.563781   3.752025     0.4849   0
   -6   -4   -2   2.261249   2.612055   0.105734     0.5614   0
    6    4    2   2.292765   2.389520   0.110666     0.5614   0
   -7   -4   -2  35.159666  35.255678   0.366267     0.6402   0
    7    4    2  36.103244  36.024959   0.410264     0.6402   0
   -8   -4   -2   2.820855   3.025329   0.157702     0.7204   0
    8    4    2   2.827875   3.025886   0.172442     0.7204   0
    9    4    2   3.150165   3.235191   0.246639     0.8017   0
   -9   -4   -2   3.254684   3.236624   0.216583     0.8017   0
  -10   -4   -2   2.003788   2.041205   0.292069     0.8838   0
   10    4    2   1.992793   2.252307   0.309280     0.8838   0
  -11   -4   -2  13.126613  13.211902   0.719265     0.9664   0
   11    4    2  13.073205  13.281705   0.733927     0.9664   0
   12    4    2   0.738718   0.716467   0.347950     1.0495   0
  -12   -4   -2   0.752975   0.654067   0.298473     1.0495   0
    0    5    2 116.114452 113.818187   0.498239     0.2851   0
    1    5    2 1050.99787 1044.02405    4.00338     0.2976   0
   -1   -5   -2 1052.73676 1051.73513    3.93280     0.2976   0
   -2   -5   -2 214.384178 213.307425   0.918868     0.3323   0
    2    5    2 217.749016 219.767615   0.952126     0.3323   0
   -3   -5   -2 312.736882 307.542169   1.361245     0.3832   0
    3    5    2 311.254683 307.243149   1.400685     0.3832   0
    4    5    2 363.368603 362.721559   1.917635     0.4447   0
   -4   -5   -2 368.032211 368.749082   1.633527     0.4447   0
   -5   -5   -2 145.372062 146.371047   0.840998     0.5131   0
    5    5    2 145.984331 147.456559   1.059139     0.5131   0
   -6   -5   -2 105.553041 105.030252   0.687603     0.5860   0
    6    5    2 103.994879 104.971602   0.803019     0.5860   0
   -7   -5   -2 151.311268 151.954366   1.104434     0.6618   0
    7    5    2 151.448804 152.309153   1.193659     0.6618   0
   -8   -5   -2  20.631929  20.212829   0.335461     0.7397   0
    8    5    2  20.747424  20.489254   0.371132     0.7397   0
   -9   -5   -2  70.522062  69.750344   1.047466     0.8191   0
    9    5    2  70.360770  70.601736   1.161623     0.8191   0
  -10   -5   -2  37.829527  38.750565   1.056485     0.8996   0
   10    5    2  37.606583  38.530098   1.105290     0.8996   0
   11    5    2   0.696950   0.715111   0.313914     0.9809   0
  -11   -5   -2   0.748557   0.660018   0.288569     0.9809   0
   12    5    2   2.011341   1.499093   0.428311     1.0628   0
  -12   -5   -2   1.988378   2.067857   0.459098     1.0628   0
    0    6    2 927.779108 914.283737   3.427699     0.3402   0
    1    6    2 196.689112 199.368836   0.885851     0.3508   0
   -1   -6   -2 199.522220 202.840744   0.879755     0.3508   0
    2    6    2 323.136751 319.752015   1.383398     0.3806   0
   -2   -6   -2 319.160406 315.858979   1.366639     0.3806   0
   -3   -6   -2 455.865091 452.236393   2.008687     0.4258   0
    3    6    2 457.982128 452.106593   2.003082     0.4258   0
    4    6    2   6.595056   6.909933   0.141376     0.4819   0
   -4   -6   -2   6.670519   6.925287   0.103032     0.4819   0
   -5   -6   -2 296.194105 294.470836   1.528341     0.5457   0
    5    6    2 298.757531 298.926339   1.778259     0.5457   0
   -6   -6   -2  44.729271  43.419613   0.385150     0.6147   0
    6    6    2  45.113543  44.068612   0.465626     0.6147   0
    7    6    2   1.138800   1.031198   0.122973     0.6874   0
   -7   -6   -2   1.168459   0.938473   0.112118     0.6874   0
   -8   -6   -2  36.111122  36.114761   0.534689     0.7627   0
    8    6    2  35.810987  35.834874   0.587311     0.7627   0
    9    6    2  17.100656  17.741919   0.497489     0.8399   0
   -9   -6   -2  17.078741  17.214739   0.484259     0.8399   0
   10    6    2   5.148370   5.191372   0.405389     0.9186   0
  -10   -6   -2   5.137894   5.168181   0.369699     0.9186   0
  -11   -6   -2  16.210242  16.646407   0.729245     0.9983   0
   11    6    2  16.469162  17.121091   0.785530     0.9983   0
   12    6    2   0.872494   0.872102   0.395813     1.0789   0
  -12   -6   -2   0.891154   0.782559   0.388073     1.0789   0
    0    7    2 277.683746 277.682418   1.176083     0.3956   0
    1    7    2 154.513376 154.334032   0.730427     0.4047   0
   -1   -7   -2 154.708770 154.319609   0.737129     0.4047   0
   -2   -7   -2 423.737760 425.164936   1.860571     0.4308   0
    2    7    2 427.267142 430.405969   1.920154     0.4308   0
   -3   -7   -2 124.728196 124.480049   0.666806     0.4712   0
    3    7    2 124.105128 122.857070   0.680546     0.4712   0
    4    7    2 353.258412 353.078867   1.877907     0.5225   0
   -4   -7   -2 352.281949 353.075021   1.677582     0.5225   0
    5    7    2   0.160524   0.200517   0.071313     0.5818   0
   -5   -7   -2   0.207997   0.238688   0.062756     0.5818   0
    6    7    2 103.080083 103.062100   0.877438     0.6470   0
   -6   -7   -2 106.321562 106.396516   0.819634     0.6470   0
    7    7    2  67.692269  68.152171   0.735533     0.7164   0
   -7   -7   -2  68.750535  68.979429   0.683969     0.7164   0
   -8   -7   -2   0.858101   0.781521   0.157548     0.7889   0
    8    7    2   0.859873   0.811173   0.162385     0.7889   0
    9    7    2   3.855037   3.949514   0.274762     0.8638   0
   -9   -7   -2   3.859950   4.062190   0.265023     0.8638   0
  -10   -7   -2   5.565833   5.129981   0.397486     0.9405   0
   10    7    2   5.781140   5.859717   0.425600     0.9405   0
  -11   -7   -2   4.725157   4.595629   0.468683     1.0185   0
   11    7    2   4.781519   4.309569   0.449858     1.0185   0
   12    7    2   1.176456   1.211764   0.525584     1.0977   0
  -12   -7   -2   1.154223   0.804154   0.461617     1.0977   0
    0    8    2 513.912538 514.874952   2.253394     0.4511   0
    1    8    2  67.644685  67.701621   0.427455     0.4591   0
   -1   -8   -2  67.422376  66.656299   0.394082     0.4591   0
    2    8    2 153.175576 153.385050   0.810240     0.4823   0
   -2   -8   -2 155.136302 156.656008   0.823576     0.4823   0
    3    8    2  92.077685  93.014817   0.592090     0.5187   0
   -3   -8   -2  92.329542  93.591994   0.588763     0.5187   0
   -4   -8   -2  28.310422  28.377148   0.252225     0.5657   0
    4    8    2  28.291788  28.547714   0.283877     0.5657   0
   -5   -8   -2   6.172536   6.362523   0.163884     0.6209   0
    5    8    2   6.117258   5.865562   0.159029     0.6209   0
    6    8    2  90.597029  90.921481   0.864044     0.6823   0
   -6   -8   -2  90.789472  91.321938   0.753051     0.6823   0
    7    8    2   6.831881   7.122170   0.252658     0.7485   0
   -7   -8   -2   6.954965   7.207857   0.228284     0.7485   0
   -8   -8   -2  62.722597  62.382901   0.959125     0.8182   0
    8    8    2  62.135184  61.866393   1.006122     0.8182   0
   -9   -8   -2   5.677337   5.559302   0.307289     0.8906   0
    9    8    2   5.603846   5.656883   0.333220     0.8906   0
   10    8    2   6.858858   6.715848   0.452934     0.9651   0
  -10   -8   -2   6.842352   6.895905   0.469203     0.9651   0
   11    8    2   0.222510   0.243601   0.247572     1.0413   0
  -11   -8   -2   0.218538   0.170230   0.273686     1.0413   0
    0    9    2 385.065749 384.203927   1.851120     0.5067   0
   -1   -9   -2 289.333014 287.248191   1.436491     0.5138   0
    1    9    2 287.965481 287.326071   1.522082     0.5138   0
    2    9    2 185.169081 186.659981   0.993796     0.5347   0
   -2   -9   -2 186.423605 185.898488   0.942040     0.5347   0
   -3   -9   -2  27.875256  28.055436   0.254542     0.5677   0
    3    9    2  27.378962  27.548351   0.265388     0.5677   0
   -4   -9   -2 128.238465 126.654919   0.786318     0.6109   0
    4    9    2 130.113502 129.049007   0.853209     0.6109   0
   -5   -9   -2  14.486114  14.214822   0.231659     0.6624   0
    5    9    2  14.634228  14.386735   0.251745     0.6624   0
   -6   -9   -2 115.212652 115.737303   1.070926     0.7203   0
    6    9    2 117.207720 118.013129   1.090271     0.7203   0
   -7   -9   -2  27.591747  26.882141   0.471443     0.7832   0
    7    9    2  27.945244  27.447780   0.493586     0.7832   0
   -8   -9   -2   1.185841   1.260357   0.193652     0.8501   0
    8    9    2   1.193318   1.194919   0.191931     0.8501   0
   -9   -9   -2  12.752442  12.513963   0.448973     0.9200   0
    9    9    2  12.446493  12.069758   0.521200     0.9200   0
   10    9    2   3.217756   3.452822   0.356229     0.9924   0
  -10   -9   -2   3.177738   2.968582   0.334182     0.9924   0
  -11   -9   -2   1.190792   1.150825   0.381958     1.0666   0
   11    9    2   1.136120   1.092492   0.346998     1.0666   0
    0   10    2 410.914871 410.888868   2.078289     0.5624   0
   -1  -10   -2   8.224812   8.469233   0.133050     0.5688   0
    1   10    2   8.083223   8.100736   0.154673     0.5688   0
    2   10    2 317.510753 319.438572   1.712955     0.5877   0
   -2  -10   -2 317.934331 319.107823   1.644190     0.5877   0
    3   10    2 198.803548 200.595686   1.185756     0.6179   0
   -3  -10   -2 200.217866 200.379353   1.129182     0.6179   0
    4   10    2  53.884701  54.406167   0.490903     0.6578   0
   -4  -10   -2  54.139260  54.636441   0.450117     0.6578   0
    5   10    2  48.116296  47.092470   0.533016     0.7059   0
   -5  -10   -2  47.349212  46.731530   0.499412     0.7059   0
   -6  -10   -2  33.173120  32.638143   0.485134     0.7605   0
    6   10    2  33.195571  33.329928   0.473779     0.7605   0
   -7  -10   -2  11.224537  10.955787   0.343403     0.8204   0
    7   10    2  11.516952  11.225867   0.339557     0.8204   0
    8   10    2  46.693558  46.643650   1.000854     0.8844   0
   -8  -10   -2  46.482986  47.160735   0.916387     0.8844   0
   -9  -10   -2   3.844153   3.945793   0.317693     0.9518   0
    9   10    2   3.877487   4.046921   0.352835     0.9518   0
   10   10    2   0.432278   0.328769   0.235351     1.0219   0
  -10  -10   -2   0.407015   0.478683   0.253408     1.0219   0
   11   10    2   2.662807   2.586018   0.471395     1.0942   0
  -11  -10   -2   2.739486   2.523714   0.523536     1.0942   0
    0   11    2  48.110425  48.092794   0.372468     0.6181   0
    1   11    2 111.438322 112.879782   0.777011     0.6240   0
   -1  -11   -2 114.346946 113.575894   0.720736     0.6240   0
    2   11    2   5.975302   6.234925   0.160596     0.6412   0
   -2  -11   -2   6.187161   6.469257   0.145039     0.6412   0
    3   11    2  41.341992  41.037448   0.414514     0.6690   0
   -3  -11   -2  42.134681  41.104847   0.364757     0.6690   0
   -4  -11   -2  27.608233  27.383938   0.342335     0.7061   0
    4   11    2  28.236597  27.741705   0.360940     0.7061   0
    5   11    2   1.465096   1.677553   0.163250     0.7510   0
   -5  -11   -2   1.569247   1.722137   0.146337     0.7510   0
    6   11    2  12.794334  13.085082   0.386121     0.8026   0
   -6  -11   -2  12.790919  12.615495   0.367516     0.8026   0
    7   11    2  34.658730  34.403614   0.747119     0.8595   0
   -7  -11   -2  34.859081  33.937103   0.716399     0.8595   0
   -8  -11   -2   2.207475   2.391924   0.264984     0.9209   0
    8   11    2   2.228850   2.324197   0.280493     0.9209   0
    9   11    2  13.673308  13.658894   0.616771     0.9858   0
   -9  -11   -2  13.959143  13.559285   0.647288     0.9858   0
   10   11    2   7.394511   8.183260   0.547467     1.0536   0
  -10  -11   -2   7.344217   7.722259   0.550121     1.0536   0
    0   12    2  21.237193  21.783119   0.255533     0.6739   0
   -1  -12   -2  59.287269  58.985219   0.479942     0.6793   0
    1   12    2  60.218988  60.564260   0.552592     0.6793   0
    2   12    2  25.440518  25.332811   0.344162     0.6951   0
   -2  -12   -2  25.538701  25.662695   0.315789     0.6951   0
    3   12    2 183.191856 185.574469   1.481940     0.7209   0
   -3  -12   -2 183.251050 185.727345   1.411752     0.7209   0
   -4  -12   -2  13.918636  13.579668   0.283762     0.7554   0
    4   12    2  13.971454  13.860324   0.295703     0.7554   0
    5   12    2  70.377772  68.185823   1.040428     0.7976   0
   -5  -12   -2  70.543267  68.930874   1.024458     0.7976   0
   -6  -12   -2   5.385825   5.493181   0.322288     0.8463   0
    6   12    2   5.324403   5.628307   0.346306     0.8463   0
   -7  -12   -2   9.980361  10.277173   0.488000     0.9005   0
    7   12    2   9.625144   9.671344   0.419196     0.9005   0
   -8  -12   -2   0.172938   0.087610   0.201565     0.9592   0
    8   12    2   0.172160   0.073717   0.195161     0.9592   0
   -9  -12   -2   3.236196   3.230605   0.371709     1.0217   0
    9   12    2   3.334661   3.244979   0.364257     1.0217   0
   10   12    2   0.358860   0.409226   0.319837     1.0873   0
  -10  -12   -2   0.352740   0.212756   0.266772     1.0873   0
    0   13    2   9.573529   9.366084   0.212795     0.7297   0
   -1  -13   -2  71.234711  71.335249   0.700179     0.7347   0
    1   13    2  70.596600  71.134877   0.696526     0.7347   0
    2   13    2   2.622769   2.582970   0.154087     0.7494   0
   -2  -13   -2   2.449431   2.712174   0.164596     0.7494   0
    3   13    2   6.072128   6.247790   0.250523     0.7733   0
   -3  -13   -2   6.205110   6.241549   0.246379     0.7733   0
   -4  -13   -2   3.424810   3.301591   0.221583     0.8056   0
    4   13    2   3.740003   3.871422   0.220429     0.8056   0
    5   13    2  14.526866  14.704216   0.466789     0.8452   0
   -5  -13   -2  14.687145  14.566340   0.476895     0.8452   0
    6   13    2  19.976788  19.871887   0.675844     0.8914   0
   -6  -13   -2  20.474113  20.175908   0.658057     0.8914   0
   -7  -13   -2   7.636546   7.069798   0.434224     0.9430   0
    7   13    2   7.766779   7.568037   0.419571     0.9430   0
    8   13    2   0.167088   0.099907   0.217852     0.9992   0
   -8  -13   -2   0.181313   0.165432   0.208776     0.9992   0
   -9  -13   -2   1.350434   1.186323   0.337701     1.0593   0
    9   13    2   1.418140   1.138441   0.364911     1.0593   0
    0   14    2 141.722831 140.895413   1.551282     0.7855   0
    1   14    2  10.822428  11.191446   0.320106     0.7901   0
   -1  -14   -2  11.189833  11.357493   0.328653     0.7901   0
   -2  -14   -2  34.012678  34.019983   0.669364     0.8038   0
    2   14    2  34.510115  34.627158   0.604925     0.8038   0
    3   14    2   2.273324   2.220896   0.214497     0.8262   0
   -3  -14   -2   2.206671   2.218848   0.214978     0.8262   0
   -4  -14   -2   0.943863   0.926521   0.186806     0.8564   0
    4   14    2   0.911489   0.745138   0.189296     0.8564   0
   -5  -14   -2  24.025507  23.762232   0.728774     0.8939   0
    5   14    2  24.337793  23.906646   0.718947     0.8939   0
    6   14    2  21.628888  21.816290   0.721716     0.9376   0
   -6  -14   -2  21.663350  21.654281   0.785491     0.9376   0
   -7  -14   -2   0.540005   0.540862   0.225073     0.9868   0
    7   14    2   0.575823   0.499960   0.247899     0.9868   0
    8   14    2   6.199433   5.719033   0.586946     1.0407   0
   -8  -14   -2   6.206354   6.141296   0.473529     1.0407   0
    9   14    2   1.169104   0.998094   0.378997     1.0985   0
   -9  -14   -2   1.154972   1.050418   0.360411     1.0985   0
    0   15    2  18.249614  18.700131   0.511575     0.8414   0
   -1  -15   -2  21.191410  21.404296   0.547477     0.8457   0
    1   15    2  21.325973  20.996436   0.557524     0.8457   0
   -2  -15   -2  20.792204  20.772891   0.615598     0.8585   0
    2   15    2  21.200900  20.785294   0.594887     0.8585   0
    3   15    2   2.938532   2.718780   0.274186     0.8794   0
   -3  -15   -2   2.869515   2.987071   0.291656     0.8794   0
   -4  -15   -2  35.829594  35.479703   0.961971     0.9079   0
    4   15    2  35.861523  35.580466   0.898715     0.9079   0
   -5  -15   -2   7.665732   8.103496   0.559890     0.9433   0
    5   15    2   7.650084   7.723711   0.547563     0.9433   0
   -6  -15   -2   9.044827   9.109330   0.581504     0.9849   0
    6   15    2   9.032753   8.856037   0.573966     0.9849   0
   -7  -15   -2   2.226943   2.309371   0.360363     1.0318   0
    7   15    2   2.245781   2.286632   0.426628     1.0318   0
    8   15    2   0.396775   0.225188   0.353488     1.0834   0
   -8  -15   -2   0.400105   0.438262   0.274224     1.0834   0
    0   16    2  43.137258  43.547201   0.947395     0.8972   0
   -1  -16   -2   0.433008   0.390698   0.179383     0.9013   0
    1   16    2   0.434617   0.587628   0.223487     0.9013   0
   -2  -16   -2  16.470322  16.297005   0.609656     0.9133   0
    2   16    2  16.005583  15.785401   0.572456     0.9133   0
   -3  -16   -2   3.388565   3.428352   0.343854     0.9330   0
    3   16    2   3.356228   3.084412   0.327211     0.9330   0
    4   16    2   8.278919   8.439158   0.536564     0.9599   0
   -4  -16   -2   8.296019   8.518423   0.515440     0.9599   0
   -5  -16   -2   0.275131   0.281637   0.254860     0.9935   0
    5   16    2   0.265280   0.222150   0.259408     0.9935   0
    6   16    2   7.219098   7.527232   0.592888     1.0330   0
   -6  -16   -2   7.349707   7.514156   0.586792     1.0330   0
   -7  -16   -2   0.117120   0.062217   0.262004     1.0778   0
    7   16    2   0.114390   0.154962   0.281762     1.0778   0
    0   17    2   0.293757   0.236534   0.190816     0.9531   0
   -1  -17   -2   6.651921   6.820948   0.430417     0.9569   0
    1   17    2   6.462907   6.786075   0.474923     0.9569   0
   -2  -17   -2   6.249515   6.332063   0.459213     0.9682   0
    2   17    2   6.231616   5.998304   0.448483     0.9682   0
    3   17    2   0.341963   0.324606   0.233226     0.9869   0
   -3  -17   -2   0.368175   0.248437   0.239063     0.9869   0
   -4  -17   -2  10.565325  10.960402   0.614367     1.0124   0
    4   17    2  10.764858  11.252788   0.657057     1.0124   0
   -5  -17   -2   0.431716   0.507143   0.278474     1.0442   0
    5   17    2   0.435510   0.390630   0.271580     1.0442   0
   -6  -17   -2   5.226122   4.995624   0.533968     1.0819   0
    6   17    2   5.126856   5.467086   0.569908     1.0819   0
    0   18    2   8.122439   8.505856   0.511979     1.0090   0
    1   18    2   2.708591   2.610055   0.347623     1.0126   0
   -1  -18   -2   2.612945   2.594777   0.339682     1.0126   0
   -2  -18   -2   2.034978   2.109903   0.339980     1.0233   0
    2   18    2   2.015007   2.062867   0.396101     1.0233   0
   -3  -18   -2   0.982942   0.936242   0.289127     1.0409   0
    3   18    2   1.004420   0.913118   0.280531     1.0409   0
   -4  -18   -2   1.455083   1.471700   0.349883     1.0651   0
    4   18    2   1.459090   1.545138   0.345941     1.0651   0
    5   18    2   4.130533   4.004337   0.498162     1.0955   0
   -5  -18   -2   4.033348   4.357124   0.521190     1.0955   0
    0   19    2   0.356846   0.312539   0.238707     1.0649   0
   -1  -19   -2   7.412787   7.705702   0.673498     1.0683   0
    1   19    2   7.349193   7.791986   0.614934     1.0683   0
   -2  -19   -2   2.280589   2.226530   0.418090     1.0785   0
    2   19    2   2.270576   2.477804   0.452569     1.0785   0
   -3  -19   -2   0.542931   0.476270   0.349248     1.0952   0
    3   19    2   0.530541   0.360709   0.272118     1.0952   0
    1    0    3 2501.27399 2472.51547   11.42518     0.1182   0
    2    0    3 4238.87103 4255.58182   16.50882     0.1892   0
    3    0    3 381.567226 382.785742   1.545744     0.2687   0
    4    0    3 305.204301 306.258592   1.350967     0.3510   0
    5    0    3 605.919067 600.126580   2.732490     0.4344   0
    6    0    3   9.882657   9.398428   0.155866     0.5184   0
    7    0    3   7.708996   8.093746   0.166932     0.6028   0
    8    0    3  33.367026  33.892779   0.407879     0.6875   0
    9    0    3   5.363099   5.266137   0.221554     0.7723   0
   10    0    3  44.794987  45.247772   0.981095     0.8572   0
   11    0    3  23.044512  23.577531   0.808461     0.9421   0
   12    0    3   0.237028   0.101234   0.257004     1.0272   0
    0    1    3 1434.71056 1453.16302    6.71642     0.0991   0
   -1   -1   -3 7307.11031 7340.64717   68.71252     0.1308   0
    1    1    3 7302.72923 7274.35306   41.02428     0.1308   0
    2    1    3 122.017235 121.367736   0.578600     0.1973   0
   -2   -1   -3 122.681684 122.448440   0.546237     0.1973   0
   -3   -1   -3 129.663392 130.863321   0.615675     0.2745   0
    3    1    3 133.194981 132.948773   0.672787     0.2745   0
   -4   -1   -3  91.911774  90.162200   0.481808     0.3554   0
    4    1    3  91.204585  90.476411   0.576158     0.3554   0
    5    1    3 360.008958 362.387925   1.827708     0.4380   0
   -5   -1   -3 358.362743 359.357337   1.637248     0.4380   0
    6    1    3 188.648062 187.269560   1.069801     0.5214   0
   -6   -1   -3 189.944242 187.989709   1.007872     0.5214   0
   -7   -1   -3 233.006358 232.519736   1.376254     0.6054   0
    7    1    3 232.796106 232.855293   1.423396     0.6054   0
   -8   -1   -3  46.259586  46.385589   0.503326     0.6898   0
    8    1    3  45.941671  45.871389   0.537352     0.6898   0
   -9   -1   -3  37.197366  37.288730   0.608435     0.7743   0
    9    1    3  37.637175  37.758413   0.614156     0.7743   0
   10    1    3   4.907335   4.813539   0.419090     0.8590   0
  -10   -1   -3   5.024657   5.182757   0.333778     0.8590   0
   11    1    3   0.693274   0.643038   0.233428     0.9438   0
  -11   -1   -3   0.780133   0.779828   0.230390     0.9438   0
  -12   -1   -3   7.010884   7.209742   0.557082     1.0287   0
   12    1    3   7.032419   7.306486   0.595887     1.0287   0
    0    2    3  42.440522  43.574219   0.296300     0.1386   0
   -1   -2   -3 190.747618 195.514259   0.935357     0.1628   0
    1    2    3 193.131373 197.312228   0.855901     0.1628   0
   -2   -2   -3 784.983480 780.862877   2.805053     0.2199   0
    2    2    3 798.070728 786.094295   3.259132     0.2199   0
   -3   -2   -3 563.198326 560.878929   2.065482     0.2911   0
    3    2    3 563.650416 563.206674   2.467554     0.2911   0
    4    2    3 144.984784 146.665260   0.797145     0.3684   0
   -4   -2   -3 145.405684 145.742238   0.692766     0.3684   0
   -5   -2   -3 131.765629 131.698848   0.680498     0.4486   0
    5    2    3 127.598806 128.174059   0.859131     0.4486   0
   -6   -2   -3 111.064585 110.275130   0.659518     0.5304   0
    6    2    3 108.129792 107.479144   0.802414     0.5304   0
    7    2    3  75.334247  75.003107   0.659720     0.6131   0
   -7   -2   -3  74.693084  74.879653   0.579677     0.6131   0
   -8   -2   -3  15.978444  16.108170   0.280868     0.6965   0
    8    2    3  15.680837  15.459555   0.309318     0.6965   0
    9    2    3   6.281097   6.580808   0.321558     0.7803   0
   -9   -2   -3   6.485958   6.488785   0.297684     0.7803   0
   10    2    3  32.625549  33.028119   0.937050     0.8644   0
  -10   -2   -3  32.102952  32.372485   0.788261     0.8644   0
   11    2    3   1.296355   1.385465   0.285108     0.9488   0
  -11   -2   -3   1.234009   1.037409   0.258494     0.9488   0
   12    2    3   3.374435   3.270497   0.417783     1.0332   0
  -12   -2   -3   3.398078   3.363029   0.415091     1.0332   0
    0    3    3  66.320361  66.748312   0.329471     0.1868   0
    1    3    3 819.946712 832.869380   3.286871     0.2053   0
   -1   -3   -3 822.622842 832.402100   3.087767     0.2053   0
    2    3    3 169.150836 167.528434   0.826912     0.2530   0
   -2   -3   -3 175.947780 173.977087   0.763541     0.2530   0
    3    3    3 482.201042 481.401955   2.219694     0.3169   0
   -3   -3   -3 484.640223 480.377978   1.837390     0.3169   0
   -4   -3   -3 432.817320 430.592496   1.789143     0.3891   0
    4    3    3 442.650202 439.135254   2.137064     0.3891   0
    5    3    3 199.365257 201.340833   1.203236     0.4657   0
   -5   -3   -3 197.375749 197.386262   0.974759     0.4657   0
    6    3    3  67.907574  68.331968   0.574033     0.5450   0
   -6   -3   -3  67.749990  68.418789   0.493970     0.5450   0
    7    3    3   1.399213   1.598452   0.121243     0.6258   0
   -7   -3   -3   1.554219   1.660026   0.106513     0.6258   0
   -8   -3   -3  17.993864  17.876815   0.321231     0.7077   0
    8    3    3  18.030995  18.143241   0.380756     0.7077   0
    9    3    3  16.310280  16.639966   0.468251     0.7903   0
   -9   -3   -3  16.450695  16.561893   0.431465     0.7903   0
   10    3    3   6.497339   6.422433   0.484673     0.8734   0
  -10   -3   -3   6.250283   6.130960   0.385313     0.8734   0
   11    3    3   6.374850   6.638055   0.515585     0.9570   0
  -11   -3   -3   6.344688   6.666582   0.480048     0.9570   0
  -12   -3   -3   5.133134   5.064764   0.500941     1.0408   0
   12    3    3   5.353354   4.940204   0.516508     1.0408   0
    0    4    3 816.681182 827.231256   2.964198     0.2384   0
    1    4    3 667.052079 669.918556   2.680070     0.2532   0
   -1   -4   -3 668.670071 669.600306   2.548117     0.2532   0
    2    4    3 781.079341 775.385320   3.293861     0.2931   0
   -2   -4   -3 783.834543 780.969601   3.107381     0.2931   0
    3    4    3 189.343481 189.127141   0.933492     0.3498   0
   -3   -4   -3 189.162704 189.379049   0.828950     0.3498   0
    4    4    3 180.807232 183.123655   1.069099     0.4163   0
   -4   -4   -3 181.150559 182.555419   0.878130     0.4163   0
    5    4    3  52.368748  51.873049   0.427772     0.4887   0
   -5   -4   -3  51.890558  51.210493   0.377929     0.4887   0
   -6   -4   -3  99.102456  99.986323   0.687892     0.5647   0
    6    4    3 100.367498 101.566998   0.729129     0.5647   0
   -7   -4   -3  86.156179  86.498188   0.646779     0.6431   0
    7    4    3  86.258756  87.219395   0.720803     0.6431   0
    8    4    3  99.140746  98.774857   1.001479     0.7230   0
   -8   -4   -3  99.601793  99.815179   0.916474     0.7230   0
   -9   -4   -3   3.990011   4.106110   0.238803     0.8041   0
    9    4    3   4.107675   3.931899   0.263215     0.8041   0
   10    4    3  35.424501  36.233697   1.120548     0.8859   0
  -10   -4   -3  36.151139  36.476855   0.858295     0.8859   0
  -11   -4   -3   1.958604   1.952316   0.338768     0.9684   0
   11    4    3   1.950611   1.709792   0.387217     0.9684   0
   12    4    3   0.818928   0.631722   0.359805     1.0513   0
  -12   -4   -3   0.828866   0.692901   0.279599     1.0513   0
    0    5    3  54.796857  56.745450   0.269493     0.2916   0
   -1   -5   -3 425.213963 431.914532   1.736271     0.3038   0
    1    5    3 423.255713 427.912849   1.685822     0.3038   0
   -2   -5   -3 1262.44097 1258.93426    4.86087     0.3378   0
    2    5    3 1259.62972 1256.97284    4.83593     0.3378   0
    3    5    3 244.435628 241.809565   1.202563     0.3880   0
   -3   -5   -3 242.525111 241.532659   1.085964     0.3880   0
   -4   -5   -3 902.818810 897.518395   3.619956     0.4489   0
    4    5    3 897.328668 899.093300   4.272706     0.4489   0
    5    5    3  94.926947  95.753115   0.735639     0.5167   0
   -5   -5   -3  94.158366  94.898551   0.586619     0.5167   0
    6    5    3  81.122548  82.356321   0.696381     0.5892   0
   -6   -5   -3  80.689031  81.801642   0.587542     0.5892   0
   -7   -5   -3  66.272140  66.261130   0.607521     0.6646   0
    7    5    3  67.358376  68.039293   0.665951     0.6646   0
    8    5    3  27.968579  28.013612   0.437493     0.7423   0
   -8   -5   -3  28.077739  28.261770   0.374343     0.7423   0
   -9   -5   -3   2.212045   2.174014   0.201738     0.8214   0
    9    5    3   2.290161   2.202176   0.222016     0.8214   0
   10    5    3  10.010589  10.168622   0.482510     0.9017   0
  -10   -5   -3  10.219597  10.960786   0.485500     0.9017   0
   11    5    3   0.230239   0.185768   0.241043     0.9828   0
  -11   -5   -3   0.202602   0.217275   0.240563     0.9828   0
  -12   -5   -3   5.140695   5.094118   0.625068     1.0646   0
   12    5    3   5.232226   5.488345   0.676133     1.0646   0
    0    6    3 828.762182 827.034152   3.070028     0.3456   0
   -1   -6   -3 233.913936 233.510062   1.057831     0.3560   0
    1    6    3 235.203132 235.464752   0.989143     0.3560   0
   -2   -6   -3 330.626625 328.201509   1.415521     0.3855   0
    2    6    3 329.636946 328.681288   1.456740     0.3855   0
    3    6    3 220.704575 222.204008   1.174170     0.4301   0
   -3   -6   -3 223.299077 224.317343   1.054629     0.4301   0
   -4   -6   -3  47.149991  48.162406   0.321221     0.4858   0
    4    6    3  46.558124  47.916363   0.395611     0.4858   0
    5    6    3 327.077808 321.160585   1.851581     0.5491   0
   -5   -6   -3 326.012242 323.089315   1.678294     0.5491   0
    6    6    3 189.630089 189.966514   1.432962     0.6177   0
   -6   -6   -3 189.261633 189.054069   1.126058     0.6177   0
   -7   -6   -3  43.118856  42.627737   0.481981     0.6901   0
    7    6    3  43.632223  43.647387   0.534680     0.6901   0
    8    6    3  25.492969  25.571739   0.491769     0.7651   0
   -8   -6   -3  25.790398  26.032384   0.406937     0.7651   0
   -9   -6   -3   1.388109   1.541965   0.207411     0.8421   0
    9    6    3   1.295330   1.246810   0.191133     0.8421   0
  -10   -6   -3   0.492418   0.419350   0.200344     0.9206   0
   10    6    3   0.403668   0.352460   0.201671     0.9206   0
   11    6    3   8.504676   8.791435   0.567255     1.0002   0
  -11   -6   -3   8.554335   9.125300   0.563476     1.0002   0
  -12   -6   -3   0.439909   0.272503   0.337509     1.0807   0
   12    6    3   0.425833   0.306328   0.352017     1.0807   0
    0    7    3   9.466533   9.592407   0.104648     0.4003   0
    1    7    3 197.144755 197.409338   0.908840     0.4092   0
   -1   -7   -3 190.103438 190.080930   0.910772     0.4092   0
    2    7    3  50.338699  50.250165   0.349373     0.4351   0
   -2   -7   -3  48.956363  48.989760   0.301367     0.4351   0
    3    7    3 422.351539 419.229715   2.208493     0.4751   0
   -3   -7   -3 418.121544 418.534564   1.900492     0.4751   0
   -4   -7   -3  34.880382  34.744747   0.279839     0.5260   0
    4    7    3  35.531598  35.466627   0.334624     0.5260   0
   -5   -7   -3 147.884661 148.436308   0.899090     0.5850   0
    5    7    3 145.731725 147.090234   1.009286     0.5850   0
   -6   -7   -3   7.101456   7.273565   0.173499     0.6498   0
    6    7    3   7.462754   7.695174   0.210959     0.6498   0
   -7   -7   -3  33.586175  33.497514   0.422734     0.7190   0
    7    7    3  34.886520  34.886470   0.476135     0.7190   0
    8    7    3  41.276782  41.524822   0.738927     0.7913   0
   -8   -7   -3  41.127786  41.862110   0.611252     0.7913   0
   -9   -7   -3  45.986072  46.105990   0.878101     0.8660   0
    9    7    3  46.401960  46.880079   0.961471     0.8660   0
   10    7    3   1.280295   1.475479   0.268426     0.9425   0
  -10   -7   -3   1.221064   1.303114   0.246514     0.9425   0
   11    7    3   6.618327   6.817957   0.606194     1.0203   0
  -11   -7   -3   6.607199   6.251462   0.505018     1.0203   0
  -12   -7   -3   1.532218   1.706061   0.528911     1.0993   0
   12    7    3   1.467578   1.782797   0.693910     1.0993   0
    0    8    3   1.329983   1.299538   0.059746     0.4552   0
    1    8    3  72.514306  72.409128   0.450915     0.4631   0
   -1   -8   -3  70.301188  70.308869   0.432618     0.4631   0
   -2   -8   -3 398.380487 393.130315   1.847120     0.4861   0
    2    8    3 398.678582 395.309993   1.783095     0.4861   0
   -3   -8   -3 116.015963 116.227659   0.669508     0.5222   0
    3    8    3 112.870702 113.907605   0.736283     0.5222   0
   -4   -8   -3  30.490301  30.522115   0.254869     0.5689   0
    4    8    3  30.659363  30.008396   0.296771     0.5689   0
    5    8    3  17.698614  17.086381   0.249091     0.6239   0
   -5   -8   -3  18.756073  18.220063   0.230928     0.6239   0
    6    8    3  12.530512  12.413488   0.277310     0.6850   0
   -6   -8   -3  12.635796  12.544826   0.232438     0.6850   0
   -7   -8   -3  49.412557  48.912745   0.616136     0.7509   0
    7    8    3  49.042348  48.752370   0.635097     0.7509   0
    8    8    3   2.792475   2.786718   0.235803     0.8204   0
   -8   -8   -3   2.782250   2.869819   0.206440     0.8204   0
   -9   -8   -3   2.861224   2.980091   0.256167     0.8927   0
    9    8    3   2.755625   2.664283   0.257629     0.8927   0
   10    8    3   1.857654   1.881185   0.267109     0.9671   0
  -10   -8   -3   1.843367   1.951383   0.299492     0.9671   0
   11    8    3   2.550518   2.424586   0.386948     1.0431   0
  -11   -8   -3   2.699297   2.657504   0.411581     1.0431   0
    0    9    3 132.264890 133.483357   0.755224     0.5103   0
    1    9    3 258.278997 262.283340   1.481257     0.5174   0
   -1   -9   -3 259.156835 260.001745   1.429693     0.5174   0
   -2   -9   -3 120.283340 120.784117   0.730033     0.5381   0
    2    9    3 121.382230 121.473498   0.698122     0.5381   0
    3    9    3  98.366096  97.990289   0.639125     0.5709   0
   -3   -9   -3 100.085298  99.553657   0.612233     0.5709   0
    4    9    3 146.979307 147.386371   0.955712     0.6140   0
   -4   -9   -3 148.228075 146.795060   0.862573     0.6140   0
   -5   -9   -3  11.404927  11.636803   0.212824     0.6652   0
    5    9    3  11.704429  11.669205   0.224477     0.6652   0
   -6   -9   -3   9.072087   9.226659   0.241659     0.7229   0
    6    9    3   9.209114   9.118185   0.259359     0.7229   0
    7    9    3  32.178191  32.094041   0.564447     0.7856   0
   -7   -9   -3  31.622462  31.990681   0.519892     0.7856   0
   -8   -9   -3  25.412738  24.947545   0.567245     0.8523   0
    8    9    3  25.626201  25.146860   0.625049     0.8523   0
    9    9    3  17.885608  17.830760   0.580792     0.9220   0
   -9   -9   -3  18.011107  18.157279   0.538852     0.9220   0
  -10   -9   -3   4.498715   4.328202   0.381977     0.9942   0
   10    9    3   4.475339   4.452387   0.390515     0.9942   0
   11    9    3   1.128359   1.036726   0.337836     1.0683   0
  -11   -9   -3   1.126998   0.886928   0.369680     1.0683   0
    0   10    3 435.593040 430.765563   2.160198     0.5657   0
   -1  -10   -3 168.575430 169.505239   0.971403     0.5721   0
    1   10    3 166.830502 168.378383   1.049831     0.5721   0
   -2  -10   -3 133.838843 132.975695   0.825537     0.5908   0
    2   10    3 134.752264 134.741935   0.885601     0.5908   0
    3   10    3 111.113708 111.798116   0.767214     0.6209   0
   -3  -10   -3 110.069804 110.267438   0.709352     0.6209   0
    4   10    3  13.800597  13.827442   0.225813     0.6607   0
   -4  -10   -3  13.485416  13.501115   0.195229     0.6607   0
   -5  -10   -3 150.364517 149.223761   1.196226     0.7085   0
    5   10    3 151.422500 150.492915   1.307931     0.7085   0
    6   10    3  78.190479  77.457864   0.858054     0.7629   0
   -6  -10   -3  78.291586  77.913702   0.815528     0.7629   0
   -7  -10   -3   2.133869   2.114864   0.183710     0.8226   0
    7   10    3   2.147911   2.345110   0.214929     0.8226   0
   -8  -10   -3  14.203286  14.136750   0.458780     0.8865   0
    8   10    3  14.014352  13.950896   0.471299     0.8865   0
    9   10    3   5.805498   5.463836   0.406793     0.9538   0
   -9  -10   -3   5.694377   5.574138   0.394053     0.9538   0
  -10  -10   -3   4.466490   4.533825   0.426359     1.0237   0
   10   10    3   4.702753   5.020940   0.433436     1.0237   0
  -11  -10   -3   5.185710   5.125347   0.676325     1.0958   0
   11   10    3   5.157551   5.184517   0.619473     1.0958   0
    0   11    3 105.399031 105.956158   0.751205     0.6211   0
   -1  -11   -3 166.380703 165.915069   1.016391     0.6269   0
    1   11    3 164.917345 165.897763   1.108712     0.6269   0
   -2  -11   -3  54.643878  55.539176   0.455348     0.6441   0
    2   11    3  54.390979  56.085201   0.505614     0.6441   0
   -3  -11   -3  66.731498  67.015508   0.535516     0.6718   0
    3   11    3  66.181239  66.558997   0.551332     0.6718   0
    4   11    3 129.170248 129.496095   1.066494     0.7087   0
   -4  -11   -3 126.614723 125.800163   0.976624     0.7087   0
   -5  -11   -3  24.201022  24.728712   0.407524     0.7535   0
    5   11    3  24.094687  24.002121   0.426061     0.7535   0
   -6  -11   -3  38.900780  37.669861   0.668316     0.8049   0
    6   11    3  39.167220  38.504811   0.718140     0.8049   0
   -7  -11   -3  55.694454  56.166830   1.021939     0.8617   0
    7   11    3  54.910051  54.991324   1.140759     0.8617   0
    8   11    3   2.210240   2.087539   0.274234     0.9229   0
   -8  -11   -3   2.191779   1.978478   0.261936     0.9229   0
   -9  -11   -3   1.624440   1.695149   0.260879     0.9877   0
    9   11    3   1.554812   1.551744   0.279724     0.9877   0
  -10  -11   -3   1.418414   1.486882   0.308895     1.0554   0
   10   11    3   1.483270   1.457470   0.302434     1.0554   0
    0   12    3 106.923861 107.214737   0.813634     0.6766   0
   -1  -12   -3   0.406036   0.411600   0.076197     0.6820   0
    1   12    3   0.426603   0.430455   0.086610     0.6820   0
   -2  -12   -3  81.637784  81.796643   0.656893     0.6978   0
    2   12    3  81.997566  82.637938   0.772685     0.6978   0
    3   12    3  55.253924  56.010205   0.594224     0.7234   0
   -3  -12   -3  55.480889  56.830252   0.577648     0.7234   0
   -4  -12   -3   2.185093   2.105768   0.147962     0.7578   0
    4   12    3   2.184489   2.112874   0.151020     0.7578   0
   -5  -12   -3  14.145923  13.759080   0.363911     0.7999   0
    5   12    3  13.999964  13.567938   0.435685     0.7999   0
   -6  -12   -3  32.516451  32.665256   0.776386     0.8485   0
    6   12    3  31.542585  31.934050   0.761406     0.8485   0
    7   12    3   3.404640   2.779209   0.266003     0.9025   0
   -7  -12   -3   3.468997   3.276025   0.311337     0.9025   0
    8   12    3  16.744160  16.922929   0.644327     0.9611   0
   -8  -12   -3  16.903429  17.486550   0.680277     0.9611   0
    9   12    3   5.244951   5.143721   0.441502     1.0235   0
   -9  -12   -3   5.294858   5.226591   0.434734     1.0235   0
  -10  -12   -3   5.576003   5.835958   0.564649     1.0890   0
   10   12    3   5.774893   6.333294   0.696728     1.0890   0
    0   13    3   7.506127   7.896124   0.200286     0.7322   0
   -1  -13   -3  24.710894  24.184226   0.349864     0.7372   0
    1   13    3  23.927553  23.483306   0.344239     0.7372   0
   -2  -13   -3   7.740372   7.682492   0.227486     0.7518   0
    2   13    3   7.070142   7.207222   0.239995     0.7518   0
    3   13    3  21.185676  21.501405   0.443118     0.7757   0
   -3  -13   -3  20.877314  21.145754   0.409985     0.7757   0
    4   13    3  11.242035  11.350186   0.350691     0.8079   0
   -4  -13   -3  10.407947  10.294768   0.361478     0.8079   0
   -5  -13   -3  14.538289  14.617875   0.487365     0.8474   0
    5   13    3  14.500326  14.318085   0.481548     0.8474   0
   -6  -13   -3   5.897578   5.657546   0.385525     0.8934   0
    6   13    3   5.878778   5.837228   0.396976     0.8934   0
    7   13    3   2.765691   2.553414   0.300155     0.9449   0
   -7  -13   -3   2.844357   2.424518   0.290800     0.9449   0
   -8  -13   -3   2.911657   2.703040   0.326836     1.0010   0
    8   13    3   2.935104   2.674071   0.351806     1.0010   0
    9   13    3   1.975183   1.833563   0.411379     1.0611   0
   -9  -13   -3   1.893712   1.859350   0.337980     1.0611   0
    0   14    3   0.500563   0.588369   0.146645     0.7879   0
    1   14    3  22.345477  22.700949   0.430080     0.7925   0
   -1  -14   -3  22.714441  22.322798   0.463857     0.7925   0
    2   14    3  14.537135  14.722773   0.402236     0.8061   0
   -2  -14   -3  15.094843  15.548685   0.416571     0.8061   0
   -3  -14   -3  82.760183  82.827158   1.240657     0.8284   0
    3   14    3  83.090982  82.687455   1.299499     0.8284   0
    4   14    3  16.104971  15.698772   0.506883     0.8586   0
   -4  -14   -3  16.021338  15.688869   0.483154     0.8586   0
   -5  -14   -3  28.606003  28.416376   0.882928     0.8960   0
    5   14    3  29.543538  28.983650   0.792914     0.8960   0
   -6  -14   -3   1.346859   1.348121   0.274253     0.9396   0
    6   14    3   1.468232   1.559012   0.261456     0.9396   0
    7   14    3   3.352380   3.086921   0.352085     0.9887   0
   -7  -14   -3   3.247798   3.066913   0.345575     0.9887   0
   -8  -14   -3   1.268215   1.307018   0.309693     1.0424   0
    8   14    3   1.222464   1.112539   0.354623     1.0424   0
    9   14    3   4.422648   4.688556   0.620463     1.1002   0
   -9  -14   -3   4.356196   4.629559   0.515450     1.1002   0
    0   15    3   6.889360   6.785728   0.346883     0.8436   0
    1   15    3  66.586244  65.017262   1.221821     0.8479   0
   -1  -15   -3  67.571011  67.240302   1.126904     0.8479   0
   -2  -15   -3  19.285868  18.918483   0.516142     0.8606   0
    2   15    3  19.369235  19.068859   0.564322     0.8606   0
   -3  -15   -3   8.233112   7.847511   0.429157     0.8815   0
    3   15    3   8.018555   7.868500   0.414591     0.8815   0
    4   15    3  20.480421  20.240519   0.702131     0.9100   0
   -4  -15   -3  20.636900  20.300516   0.699929     0.9100   0
    5   15    3   5.670144   5.917953   0.462184     0.9453   0
   -5  -15   -3   5.760025   5.734830   0.511710     0.9453   0
   -6  -15   -3   4.025366   3.782822   0.419763     0.9868   0
    6   15    3   4.046508   4.246919   0.405495     0.9868   0
    7   15    3  10.137945  10.133528   0.731322     1.0336   0
   -7  -15   -3  10.183348  10.233907   0.616223     1.0336   0
   -8  -15   -3   1.263597   1.079657   0.313452     1.0851   0
    8   15    3   1.254680   1.000450   0.461194     1.0851   0
    0   16    3   0.001271   0.037671   0.169442     0.8993   0
    1   16    3  24.807507  24.950334   0.761041     0.9033   0
   -1  -16   -3  24.952489  25.143976   0.655268     0.9033   0
   -2  -16   -3   0.154158   0.082889   0.181951     0.9153   0
    2   16    3   0.163297   0.111686   0.192037     0.9153   0
   -3  -16   -3  33.678709  34.080845   1.041140     0.9350   0
    3   16    3  33.160279  33.925181   0.909888     0.9350   0
   -4  -16   -3   3.193073   3.406633   0.374535     0.9619   0
    4   16    3   3.113204   3.041068   0.397044     0.9619   0
   -5  -16   -3  24.127286  24.876492   0.951828     0.9953   0
    5   16    3  24.447790  25.110805   1.029160     0.9953   0
    6   16    3   0.928953   0.769790   0.295386     1.0348   0
   -6  -16   -3   0.941424   0.816711   0.297569     1.0348   0
    7   16    3   1.464509   1.338151   0.429888     1.0796   0
   -7  -16   -3   1.376339   1.348265   0.342431     1.0796   0
    0   17    3  14.462946  14.690178   0.597733     0.9550   0
    1   17    3  12.403985  12.418391   0.582706     0.9588   0
   -1  -17   -3  12.153365  11.886885   0.522526     0.9588   0
    2   17    3   1.157162   1.072301   0.264600     0.9702   0
   -2  -17   -3   1.217841   1.191025   0.266551     0.9702   0
   -3  -17   -3   1.378762   1.350813   0.306876     0.9887   0
    3   17    3   1.465730   1.364178   0.285656     0.9887   0
   -4  -17   -3   2.503216   2.555184   0.352267     1.0142   0
    4   17    3   2.634103   2.558087   0.378516     1.0142   0
   -5  -17   -3   1.129003   1.167853   0.321452     1.0460   0
    5   17    3   1.076081   1.175651   0.321760     1.0460   0
    6   17    3   5.025138   5.051832   0.545160     1.0836   0
   -6  -17   -3   5.033093   4.943214   0.531737     1.0836   0
    0   18    3   1.081976   1.191458   0.268003     1.0108   0
   -1  -18   -3   2.314740   2.315736   0.325432     1.0144   0
    1   18    3   2.390899   2.288853   0.365747     1.0144   0
   -2  -18   -3   5.589474   5.307029   0.498191     1.0251   0
    2   18    3   5.807338   5.577301   0.516604     1.0251   0
    3   18    3   0.441964   0.358969   0.249774     1.0427   0
   -3  -18   -3   0.522271   0.478173   0.276349     1.0427   0
   -4  -18   -3   1.947540   1.903203   0.342758     1.0669   0
    4   18    3   1.957966   1.825756   0.373545     1.0669   0
   -5  -18   -3   0.028084   0.011519   0.258686     1.0972   0
    5   18    3   0.015138   0.050612   0.262398     1.0972   0
    0   19    3   0.048238   0.109916   0.223765     1.0666   0
    1   19    3   0.497224   0.485192   0.315664     1.0700   0
   -1  -19   -3   0.536904   0.468068   0.308174     1.0700   0
    2   19    3   4.012620   4.009760   0.497211     1.0802   0
   -2  -19   -3   3.833379   3.661598   0.498105     1.0802   0
    3   19    3   1.155392   1.338381   0.354931     1.0969   0
   -3  -19   -3   1.168433   1.016478   0.412648     1.0969   0
    0    0    4 1287.80083 1316.48851    8.05062     0.1090   0
    1    0    4  35.802167  36.361189   0.243110     0.1385   0
    2    0    4 200.618024 205.053111   0.880986     0.2025   0
    3    0    4  17.397827  17.217431   0.138078     0.2782   0
    4    0    4 183.683647 183.777462   0.917070     0.3583   0
    5    0    4  86.422657  85.587666   0.553121     0.4403   0
    6    0    4 169.916947 170.012901   0.981768     0.5234   0
    7    0    4   1.317946   1.249791   0.095456     0.6071   0
    8    0    4  57.603456  57.335318   0.586205     0.6912   0
    9    0    4   8.478914   8.737217   0.275493     0.7756   0
   10    0    4  25.514855  25.191088   0.794924     0.8602   0
   11    0    4   0.205794   0.220371   0.209449     0.9449   0
   12    0    4   0.489076   0.468174   0.259869     1.0297   0
    0    1    4 421.727998 425.041867   1.909097     0.1226   0
    1    1    4 2974.85516 2989.18647   12.21129     0.1493   0
   -1   -1   -4 2973.46954 3001.51265   13.77725     0.1493   0
   -2   -1   -4 693.115003 707.608608   2.697367     0.2101   0
    2    1    4 699.348928 710.809378   2.811601     0.2101   0
    3    1    4  27.120559  26.888487   0.204805     0.2838   0
   -3   -1   -4  27.764232  27.907945   0.190219     0.2838   0
    4    1    4 1000.21852  991.93101    4.26527     0.3626   0
   -4   -1   -4 1002.28218  994.92122    4.01269     0.3626   0
   -5   -1   -4 154.046771 152.430299   0.788559     0.4439   0
    5    1    4 152.240796 149.996791   0.932829     0.4439   0
   -6   -1   -4 161.297631 161.565330   0.922426     0.5264   0
    6    1    4 165.544978 167.127497   1.015458     0.5264   0
   -7   -1   -4  13.594744  13.617646   0.206766     0.6097   0
    7    1    4  13.550280  13.647645   0.222698     0.6097   0
   -8   -1   -4   1.732136   1.806882   0.121012     0.6935   0
    8    1    4   1.684638   1.639248   0.126781     0.6935   0
    9    1    4  13.733855  13.588033   0.400688     0.7776   0
   -9   -1   -4  13.966763  14.151076   0.376862     0.7776   0
  -10   -1   -4   5.433137   5.684141   0.371785     0.8620   0
   10    1    4   5.475114   5.352699   0.400245     0.8620   0
   11    1    4   0.274191   0.243437   0.211968     0.9465   0
  -11   -1   -4   0.310728   0.333172   0.212660     0.9465   0
   12    1    4  11.030996  11.801890   0.645317     1.0312   0
  -12   -1   -4  10.699394  11.193368   0.630760     1.0312   0
    0    2    4 325.781453 326.838130   1.535389     0.1563   0
    1    2    4 3570.93753 3628.77319   16.50440     0.1781   0
   -1   -2   -4 3561.97891 3662.55001   16.44354     0.1781   0
    2    2    4 1193.84077 1204.58175    4.82191     0.2314   0
   -2   -2   -4 1182.21683 1185.49635    4.23299     0.2314   0
   -3   -2   -4 1316.04090 1308.91204    4.91107     0.2999   0
    3    2    4 1314.91450 1305.84492    5.26136     0.2999   0
    4    2    4  85.701144  84.906456   0.522267     0.3754   0
   -4   -2   -4  85.666634  84.867516   0.441387     0.3754   0
   -5   -2   -4 202.687202 203.741651   0.975528     0.4543   0
    5    2    4 200.969702 203.159955   1.239512     0.4543   0
    6    2    4 181.411953 180.599767   1.243301     0.5353   0
   -6   -2   -4 180.741387 179.199851   1.015199     0.5353   0
    7    2    4   4.499089   4.458387   0.159740     0.6174   0
   -7   -2   -4   4.297748   4.132762   0.114782     0.6174   0
   -8   -2   -4  74.549073  75.146175   0.703535     0.7003   0
    8    2    4  75.342153  75.415871   0.835325     0.7003   0
   -9   -2   -4   6.065979   6.208811   0.284906     0.7837   0
    9    2    4   6.258942   6.340707   0.336538     0.7837   0
  -10   -2   -4  15.122873  15.411193   0.527315     0.8674   0
   10    2    4  14.962252  14.644893   0.594003     0.8674   0
  -11   -2   -4   3.979166   3.955706   0.357056     0.9515   0
   11    2    4   3.742440   3.887883   0.418725     0.9515   0
  -12   -2   -4   0.802122   0.798385   0.293896     1.0357   0
   12    2    4   0.806775   0.757541   0.272214     1.0357   0
    0    3    4 509.309684 521.293798   2.293007     0.2002   0
   -1   -3   -4 1648.78244 1628.28715    6.31099     0.2176   0
    1    3    4 1638.90586 1630.74855    6.33723     0.2176   0
   -2   -3   -4 736.401929 737.523163   2.774815     0.2631   0
    2    3    4 731.249452 721.756799   3.011012     0.2631   0
   -3   -3   -4 159.951064 159.044327   0.663095     0.3250   0
    3    3    4 156.329030 155.664721   0.822153     0.3250   0
    4    3    4 197.399997 198.568884   1.043005     0.3957   0
   -4   -3   -4 193.993476 196.553620   0.904898     0.3957   0
   -5   -3   -4   9.064894   9.472173   0.139271     0.4713   0
    5    3    4   9.729371   9.962096   0.176307     0.4713   0
   -6   -3   -4  85.584401  85.836208   0.580494     0.5497   0
    6    3    4  87.250862  87.670137   0.687642     0.5497   0
    7    3    4  91.991817  91.998243   0.798952     0.6299   0
   -7   -3   -4  91.105320  91.328572   0.678575     0.6299   0
   -8   -3   -4   6.559968   6.824938   0.203613     0.7114   0
    8    3    4   6.609848   6.976390   0.279752     0.7114   0
   -9   -3   -4  81.115284  81.462432   1.130682     0.7936   0
    9    3    4  80.493279  81.450221   1.325315     0.7936   0
  -10   -3   -4  12.892702  12.921823   0.515517     0.8764   0
   10    3    4  13.202217  13.261225   0.549102     0.8764   0
  -11   -3   -4   4.601319   4.717852   0.391688     0.9597   0
   11    3    4   4.495548   4.792425   0.493095     0.9597   0
   12    3    4   2.261993   2.292084   0.397255     1.0433   0
  -12   -3   -4   2.204684   2.394741   0.401264     1.0433   0
    0    4    4 234.510144 246.469863   1.065234     0.2490   0
    1    4    4 943.472381 942.395516   3.658781     0.2632   0
   -1   -4   -4 933.862975 935.775720   3.712739     0.2632   0
   -2   -4   -4 394.909774 391.984230   1.607788     0.3019   0
    2    4    4 395.044028 396.227245   1.802777     0.3019   0
    3    4    4 234.319400 233.210080   1.096463     0.3571   0
   -3   -4   -4 239.472112 238.692444   1.049331     0.3571   0
   -4   -4   -4  97.805409  99.465200   0.536535     0.4225   0
    4    4    4  96.513048  98.716207   0.632876     0.4225   0
   -5   -4   -4 257.548095 257.539393   1.255915     0.4940   0
    5    4    4 250.593204 250.761914   1.427328     0.4940   0
   -6   -4   -4   9.852486  10.166411   0.186095     0.5693   0
    6    4    4  10.135636  10.276308   0.199978     0.5693   0
    7    4    4 147.449869 147.370987   1.089050     0.6471   0
   -7   -4   -4 148.290527 147.428676   0.974615     0.6471   0
   -8   -4   -4  27.833256  27.725552   0.390179     0.7266   0
    8    4    4  27.826569  27.678151   0.446656     0.7266   0
    9    4    4  21.234088  21.707643   0.555630     0.8073   0
   -9   -4   -4  21.585454  21.673222   0.471193     0.8073   0
  -10   -4   -4   8.850966   9.172461   0.434426     0.8888   0
   10    4    4   8.726325   8.452984   0.482269     0.8888   0
  -11   -4   -4  18.093300  18.321596   0.691939     0.9710   0
   11    4    4  17.862374  18.181123   0.949116     0.9710   0
  -12   -4   -4   0.784172   0.840911   0.290310     1.0537   0
   12    4    4   0.801631   0.834892   0.354085     1.0537   0
    0    5    4 192.168440 194.766227   0.815095     0.3004   0
   -1   -5   -4 1309.26567 1308.11401    4.88646     0.3122   0
    1    5    4 1315.38125 1318.27686    5.17179     0.3122   0
   -2   -5   -4 146.455278 147.320990   0.756109     0.3454   0
    2    5    4 147.203910 146.839288   0.697516     0.3454   0
    3    5    4  28.521722  28.196774   0.251841     0.3946   0
   -3   -5   -4  27.317666  27.114819   0.209237     0.3946   0
    4    5    4  78.012532  78.360598   0.550794     0.4546   0
   -4   -5   -4  77.346054  77.655064   0.445521     0.4546   0
   -5   -5   -4  33.228103  33.195032   0.312433     0.5217   0
    5    5    4  32.909256  32.657180   0.339470     0.5217   0
   -6   -5   -4  46.958113  46.584135   0.406360     0.5935   0
    6    5    4  45.702034  45.148548   0.452559     0.5935   0
   -7   -5   -4 102.551389 103.255358   0.799693     0.6685   0
    7    5    4 102.938667 103.183247   0.925560     0.6685   0
    8    5    4  21.555916  21.565440   0.389650     0.7458   0
   -8   -5   -4  21.510436  21.518712   0.338845     0.7458   0
    9    5    4  19.975532  20.314842   0.573177     0.8246   0
   -9   -5   -4  20.087444  20.383588   0.474289     0.8246   0
  -10   -5   -4   0.899987   0.902773   0.212478     0.9046   0
   10    5    4   0.950316   0.774973   0.221910     0.9046   0
  -11   -5   -4   0.463266   0.440810   0.237986     0.9855   0
   11    5    4   0.408093   0.388669   0.258658     0.9855   0
   12    5    4   1.185120   1.119356   0.411302     1.0670   0
  -12   -5   -4   1.170963   0.999152   0.375804     1.0670   0
    0    6    4  37.491488  37.755721   0.214208     0.3531   0
   -1   -6   -4 130.091942 130.137403   0.631558     0.3633   0
    1    6    4 128.378607 128.367317   0.623386     0.3633   0
    2    6    4 358.615270 354.915295   1.633595     0.3922   0
   -2   -6   -4 356.894830 354.521088   1.529110     0.3922   0
   -3   -6   -4 238.863388 236.943510   1.154152     0.4361   0
    3    6    4 240.913460 239.104919   1.284808     0.4361   0
    4    6    4  54.869915  54.913732   0.426071     0.4911   0
   -4   -6   -4  54.251166  54.026574   0.342883     0.4911   0
   -5   -6   -4  79.316577  79.853297   0.514133     0.5538   0
    5    6    4  79.986245  80.483548   0.636250     0.5538   0
   -6   -6   -4  40.097699  40.810538   0.369228     0.6219   0
    6    6    4  41.451463  41.939894   0.466462     0.6219   0
   -7   -6   -4  45.582794  46.595961   0.483625     0.6938   0
    7    6    4  46.109057  46.739029   0.573043     0.6938   0
   -8   -6   -4  13.420061  13.077583   0.294107     0.7685   0
    8    6    4  13.647424  13.288243   0.376776     0.7685   0
    9    6    4   5.124405   5.117799   0.310529     0.8452   0
   -9   -6   -4   5.043870   5.172277   0.291165     0.8452   0
   10    6    4   0.317059   0.313683   0.203776     0.9234   0
  -10   -6   -4   0.398635   0.354488   0.198969     0.9234   0
  -11   -6   -4   6.255370   6.183255   0.460646     1.0028   0
   11    6    4   6.306281   7.033156   0.528228     1.0028   0
   12    6    4   1.007287   1.141989   0.430522     1.0831   0
  -12   -6   -4   1.028498   1.052850   0.400015     1.0831   0
    0    7    4 177.595257 174.898185   0.812644     0.4067   0
    1    7    4  40.177201  39.619071   0.267292     0.4156   0
   -1   -7   -4  40.172224  39.623205   0.277051     0.4156   0
    2    7    4   9.426006   9.512988   0.126935     0.4410   0
   -2   -7   -4   8.604571   8.980703   0.121358     0.4410   0
   -3   -7   -4  19.562208  19.971689   0.183931     0.4805   0
    3    7    4  19.822882  20.376088   0.224438     0.4805   0
    4    7    4 138.128253 137.595610   0.879024     0.5309   0
   -4   -7   -4 139.739725 138.441714   0.758541     0.5309   0
    5    7    4   3.766309   3.441313   0.130021     0.5894   0
   -5   -7   -4   3.830357   3.671184   0.117272     0.5894   0
   -6   -7   -4 106.474348 105.988848   0.799039     0.6538   0
    6    7    4 107.602728 106.966674   0.930723     0.6538   0
   -7   -7   -4  25.055337  25.175609   0.341057     0.7226   0
    7    7    4  24.739534  25.003023   0.435493     0.7226   0
   -8   -7   -4   1.970340   1.914645   0.155183     0.7946   0
    8    7    4   1.956417   1.955662   0.201219     0.7946   0
    9    7    4  30.882146  30.908342   0.790751     0.8690   0
   -9   -7   -4  30.532857  30.789888   0.649980     0.8690   0
  -10   -7   -4   0.533619   0.622578   0.199575     0.9452   0
   10    7    4   0.484160   0.518902   0.223698     0.9452   0
  -11   -7   -4   0.539665   0.426051   0.238688     1.0229   0
   11    7    4   0.545060   0.593205   0.269782     1.0229   0
   12    7    4   5.868702   6.499467   0.856978     1.1017   0
  -12   -7   -4   5.712101   5.625231   0.758301     1.1017   0
    0    8    4 688.354918 684.934003   2.960352     0.4609   0
   -1   -8   -4 459.382768 460.855108   2.183206     0.4687   0
    1    8    4 458.409680 460.807995   2.213137     0.4687   0
   -2   -8   -4 329.123932 327.759228   1.634604     0.4914   0
    2    8    4 326.366755 325.596858   1.636421     0.4914   0
   -3   -8   -4  49.591859  49.677796   0.339932     0.5272   0
    3    8    4  49.822734  49.666643   0.414937     0.5272   0
   -4   -8   -4  55.474106  55.392934   0.382814     0.5735   0
    4    8    4  55.332558  55.029206   0.448762     0.5735   0
   -5   -8   -4 123.156826 122.568625   0.818682     0.6280   0
    5    8    4 122.834559 122.997446   0.891322     0.6280   0
   -6   -8   -4  94.099961  94.805479   0.794626     0.6888   0
    6    8    4  93.898689  95.305642   0.909311     0.6888   0
   -7   -8   -4   5.666881   5.676679   0.201834     0.7544   0
    7    8    4   5.458821   5.471855   0.238226     0.7544   0
    8    8    4  25.697875  26.024308   0.610858     0.8236   0
   -8   -8   -4  26.483891  26.650809   0.481231     0.8236   0
    9    8    4   2.969665   2.940016   0.268542     0.8956   0
   -9   -8   -4   2.948704   2.959188   0.255456     0.8956   0
   10    8    4  13.521449  14.023872   0.639269     0.9698   0
  -10   -8   -4  13.683988  13.824653   0.545554     0.9698   0
   11    8    4   4.258070   4.111994   0.469510     1.0456   0
  -11   -8   -4   4.254598   4.344557   0.499528     1.0456   0
    0    9    4 130.287797 128.171175   0.740600     0.5154   0
    1    9    4 104.744462 105.023522   0.716630     0.5224   0
   -1   -9   -4 105.235795 104.255298   0.683738     0.5224   0
    2    9    4 148.710501 148.953584   0.882120     0.5429   0
   -2   -9   -4 149.139863 149.874683   0.913965     0.5429   0
   -3   -9   -4  63.627265  63.591386   0.451060     0.5755   0
    3    9    4  63.658745  62.986711   0.491663     0.5755   0
   -4   -9   -4 354.727260 352.435636   1.836150     0.6182   0
    4    9    4 356.964560 354.559547   2.054925     0.6182   0
    5    9    4   4.598445   4.753600   0.161404     0.6691   0
   -5   -9   -4   4.468551   4.698757   0.141424     0.6691   0
   -6   -9   -4  28.485114  28.202447   0.399505     0.7265   0
    6    9    4  27.268634  27.229524   0.426753     0.7265   0
   -7   -9   -4  43.759611  43.845549   0.590599     0.7889   0
    7    9    4  44.164805  44.545699   0.781655     0.7889   0
   -8   -9   -4   4.189803   4.206421   0.269830     0.8553   0
    8    9    4   4.125119   4.349480   0.296838     0.8553   0
   -9   -9   -4  14.139658  14.126847   0.499893     0.9249   0
    9    9    4  13.972328  13.919455   0.527584     0.9249   0
   10    9    4   4.397811   4.766686   0.378602     0.9968   0
  -10   -9   -4   4.294759   4.377651   0.423705     0.9968   0
  -11   -9   -4   1.507231   1.225782   0.390275     1.0708   0
   11    9    4   1.440181   1.287548   0.376872     1.0708   0
    0   10    4  10.764141  11.046646   0.168221     0.5702   0
   -1  -10   -4  75.621430  76.555995   0.508325     0.5766   0
    1   10    4  76.137459  77.346140   0.570110     0.5766   0
    2   10    4  72.133853  73.773565   0.558832     0.5952   0
   -2  -10   -4  74.297316  75.200210   0.522565     0.5952   0
    3   10    4  96.804654  96.895162   0.701102     0.6251   0
   -3  -10   -4  97.563657  97.398978   0.710371     0.6251   0
   -4  -10   -4  43.397686  43.107997   0.370641     0.6646   0
    4   10    4  43.879348  43.715268   0.430080     0.6646   0
    5   10    4  84.877923  84.351297   0.846430     0.7122   0
   -5  -10   -4  84.698628  83.493079   0.756435     0.7122   0
   -6  -10   -4  11.217496  11.564019   0.256254     0.7663   0
    6   10    4  10.618011  10.815603   0.290108     0.7663   0
   -7  -10   -4   4.801935   5.128674   0.254139     0.8258   0
    7   10    4   4.617588   4.669153   0.278118     0.8258   0
   -8  -10   -4   5.330618   5.707495   0.364209     0.8894   0
    8   10    4   4.957166   4.895120   0.327163     0.8894   0
    9   10    4   0.852314   0.772377   0.219208     0.9565   0
   -9  -10   -4   0.804591   0.776088   0.212266     0.9565   0
   10   10    4   3.399759   3.340348   0.366613     1.0263   0
  -10  -10   -4   3.322816   3.136139   0.364901     1.0263   0
  -11  -10   -4   2.644800   2.604161   0.534881     1.0982   0
   11   10    4   2.598565   2.827004   0.526170     1.0982   0
    0   11    4  38.429805  38.687877   0.364690     0.6253   0
    1   11    4  78.520990  79.335059   0.615396     0.6311   0
   -1  -11   -4  79.288389  79.304292   0.581609     0.6311   0
    2   11    4  29.651003  30.044644   0.341172     0.6481   0
   -2  -11   -4  29.601548  29.732163   0.295867     0.6481   0
    3   11    4   9.111640   9.504191   0.208641     0.6756   0
   -3  -11   -4   9.317181   9.496624   0.181335     0.6756   0
   -4  -11   -4  63.117482  63.062091   0.600733     0.7124   0
    4   11    4  63.095219  63.927904   0.621395     0.7124   0
   -5  -11   -4   3.476655   3.651618   0.167615     0.7570   0
    5   11    4   3.414171   3.774139   0.196921     0.7570   0
    6   11    4  11.267950  11.387011   0.384977     0.8081   0
   -6  -11   -4  10.956846  11.260576   0.382554     0.8081   0
   -7  -11   -4   7.226730   7.008965   0.387140     0.8647   0
    7   11    4   7.807332   7.843848   0.413120     0.8647   0
   -8  -11   -4  11.732798  11.652283   0.481654     0.9257   0
    8   11    4  11.740777  12.006493   0.521709     0.9257   0
    9   11    4   8.420469   8.440033   0.506181     0.9903   0
   -9  -11   -4   8.325027   8.256169   0.463828     0.9903   0
   10   11    4   0.271788   0.242524   0.243476     1.0578   0
  -10  -11   -4   0.283311   0.298098   0.245341     1.0578   0
    0   12    4   8.111224   8.627541   0.196411     0.6805   0
   -1  -12   -4  36.337217  36.414070   0.368276     0.6858   0
    1   12    4  35.750432  36.090628   0.406514     0.6858   0
    2   12    4  33.264354  33.916239   0.452531     0.7015   0
   -2  -12   -4  32.827936  33.465016   0.372382     0.7015   0
   -3  -12   -4  34.910598  34.909064   0.436887     0.7270   0
    3   12    4  35.503219  35.331347   0.439551     0.7270   0
    4   12    4  12.109399  12.096295   0.290310     0.7613   0
   -4  -12   -4  12.449890  12.300514   0.291550     0.7613   0
    5   12    4  45.645411  45.764184   0.845680     0.8031   0
   -5  -12   -4  44.337743  43.988040   0.738331     0.8031   0
    6   12    4  13.747951  13.668797   0.498134     0.8515   0
   -6  -12   -4  13.911376  14.151268   0.498518     0.8515   0
   -7  -12   -4   6.600457   6.394435   0.413802     0.9054   0
    7   12    4   6.628952   6.057839   0.401486     0.9054   0
    8   12    4   4.803454   4.761725   0.390438     0.9638   0
   -8  -12   -4   4.835245   4.812847   0.402062     0.9638   0
   -9  -12   -4   5.001231   5.025728   0.433811     1.0260   0
    9   12    4   5.133868   4.794425   0.438416     1.0260   0
   10   12    4   0.399679   0.297194   0.320894     1.0914   0
  -10  -12   -4   0.422774   0.217285   0.278858     1.0914   0
    0   13    4   4.361350   4.566659   0.173442     0.7358   0
   -1  -13   -4 119.547475 119.124601   1.103742     0.7407   0
    1   13    4 118.754789 119.207288   1.121039     0.7407   0
    2   13    4  72.312429  71.205257   0.881149     0.7553   0
   -2  -13   -4  71.303983  70.165223   0.820884     0.7553   0
    3   13    4   8.603710   8.694922   0.302857     0.7790   0
   -3  -13   -4   8.913162   8.641204   0.277195     0.7790   0
   -4  -13   -4  48.023602  47.646187   0.809269     0.8111   0
    4   13    4  47.596742  47.241980   0.803644     0.8111   0
    5   13    4   1.709775   1.799335   0.218122     0.8505   0
   -5  -13   -4   1.751072   2.011428   0.223140     0.8505   0
   -6  -13   -4   4.241235   4.073083   0.338287     0.8963   0
    6   13    4   4.059832   3.828617   0.330394     0.8963   0
   -7  -13   -4  17.625055  18.243235   0.648577     0.9477   0
    7   13    4  17.377002  17.995461   0.734485     0.9477   0
    8   13    4   0.871443   1.029842   0.298165     1.0036   0
   -8  -13   -4   0.896668   0.849440   0.248158     1.0036   0
   -9  -13   -4   6.102656   6.461969   0.535228     1.0635   0
    9   13    4   6.044161   5.989959   0.565226     1.0635   0
    0   14    4  54.613530  52.947312   0.773338     0.7912   0
    1   14    4   3.676816   3.541740   0.216910     0.7957   0
   -1  -14   -4   3.640361   3.629687   0.224890     0.7957   0
   -2  -14   -4  40.426495  40.249322   0.676479     0.8094   0
    2   14    4  39.365662  40.274224   0.774781     0.8094   0
    3   14    4  19.723980  19.776124   0.510152     0.8315   0
   -3  -14   -4  19.643655  19.586424   0.565043     0.8315   0
   -4  -14   -4  11.320379  10.935403   0.447444     0.8616   0
    4   14    4  11.226307  11.071549   0.431743     0.8616   0
    5   14    4   0.776674   0.813422   0.217699     0.8989   0
   -5  -14   -4   0.626713   0.595512   0.237245     0.8989   0
   -6  -14   -4   7.568406   7.747007   0.521834     0.9424   0
    6   14    4   7.454098   7.487004   0.451040     0.9424   0
   -7  -14   -4   5.000303   4.889803   0.434176     0.9913   0
    7   14    4   5.035970   4.609724   0.489682     0.9913   0
    8   14    4   9.478697   9.051901   0.680853     1.0449   0
   -8  -14   -4   9.717479   9.955077   0.621078     1.0449   0
   -9  -14   -4   0.306291   0.306991   0.296665     1.1026   0
    9   14    4   0.324846   0.376218   0.347537     1.1026   0
    0   15    4   0.736218   0.879592   0.180182     0.8466   0
    1   15    4   3.987394   3.904920   0.327846     0.8509   0
   -1  -15   -4   4.184231   4.281542   0.274570     0.8509   0
    2   15    4   8.916886   9.223592   0.413543     0.8637   0
   -2  -15   -4   9.137999   9.491643   0.381025     0.8637   0
    3   15    4  20.019304  20.136968   0.653836     0.8845   0
   -3  -15   -4  20.222534  20.218117   0.677786     0.8845   0
   -4  -15   -4  21.899726  21.778408   0.732937     0.9128   0
    4   15    4  22.438757  22.139733   0.669748     0.9128   0
    5   15    4   3.310282   3.540269   0.396294     0.9480   0
   -5  -15   -4   3.194990   2.977966   0.387342     0.9480   0
    6   15    4  16.405206  16.154129   0.684248     0.9894   0
   -6  -15   -4  16.763333  16.441612   0.712044     0.9894   0
   -7  -15   -4   0.777956   0.607598   0.269753     1.0361   0
    7   15    4   0.727173   0.492384   0.305972     1.0361   0
   -8  -15   -4   0.050990   0.035575   0.246120     1.0875   0
    0   16    4  10.440848  10.608115   0.451415     0.9022   0
    1   16    4   3.549571   3.351492   0.326798     0.9062   0
   -1  -16   -4   3.668998   3.625360   0.283531     0.9062   0
    2   16    4  25.489723  25.808744   0.794702     0.9182   0
   -2  -16   -4  25.132448  25.495974   0.738773     0.9182   0
   -3  -16   -4   0.000003   0.081476   0.234005     0.9378   0
   -4  -16   -4   0.513081   0.533160   0.241505     0.9646   0
    4   16    4   0.509460   0.450713   0.254667     0.9646   0
    5   16    4   1.723882   1.544965   0.370439     0.9980   0
   -5  -16   -4   1.685660   1.733069   0.330634     0.9980   0
    6   16    4   3.245951   3.033953   0.438839     1.0373   0
   -6  -16   -4   3.197601   3.196991   0.428657     1.0373   0
    7   16    4   0.077760   0.079389   0.365449     1.0820   0
   -7  -16   -4   0.087239   0.104753   0.261975     1.0820   0
    0   17    4   0.525578   0.517546   0.214747     0.9578   0
   -1  -17   -4   1.272921   1.178035   0.248543     0.9615   0
    1   17    4   1.140766   1.008670   0.281099     0.9615   0
   -2  -17   -4   7.613471   7.619554   0.539641     0.9728   0
    2   17    4   7.854778   7.713711   0.502297     0.9728   0
    3   17    4   1.599571   1.575098   0.302011     0.9914   0
   -3  -17   -4   1.681019   1.843332   0.336451     0.9914   0
    4   17    4   8.007795   8.241862   0.587801     1.0167   0
   -4  -17   -4   8.056038   7.897152   0.547919     1.0167   0
   -5  -17   -4   0.960599   0.791106   0.297848     1.0485   0
    5   17    4   0.959340   0.862968   0.297857     1.0485   0
   -6  -17   -4   0.642018   0.516681   0.299646     1.0860   0
    6   17    4   0.711082   0.556034   0.300761     1.0860   0
    0   18    4   2.513046   2.435354   0.318000     1.0134   0
    1   18    4   0.055808   0.127675   0.243582     1.0170   0
   -1  -18   -4   0.043745   0.008000   0.211228     1.0170   0
    2   18    4   1.741878   1.800758   0.347172     1.0277   0
   -2  -18   -4   1.637316   1.802882   0.344066     1.0277   0
   -3  -18   -4   4.402589   4.501250   0.495576     1.0452   0
    3   18    4   4.346546   4.505163   0.445464     1.0452   0
    4   18    4   1.569169   1.474748   0.355027     1.0693   0
   -4  -18   -4   1.525946   1.452096   0.353027     1.0693   0
   -5  -18   -4   2.166784   2.097115   0.398947     1.0995   0
    5   18    4   2.115664   1.944336   0.390130     1.0995   0
    0   19    4   1.439393   1.397426   0.296040     1.0690   0
   -1  -19   -4  11.412328  11.730548   0.789597     1.0724   0
    1   19    4  11.137649  11.837465   0.806125     1.0724   0
    2   19    4   0.224809   0.118041   0.270541     1.0826   0
   -2  -19   -4   0.244491   0.213256   0.290194     1.0826   0
   -3  -19   -4   4.319019   4.730400   0.621405     1.0993   0
    3   19    4   4.206822   4.389997   0.518084     1.0993   0
    1    0    5 1453.81536 1453.76875    6.50567     0.1608   0
    2    0    5   1.890575   1.739386   0.044584     0.2184   0
    3    0    5 4196.40929 4143.61737   14.73027     0.2900   0
    4    0    5 161.069900 158.452054   0.804192     0.3675   0
    5    0    5 579.071535 573.108004   2.623535     0.4479   0
    6    0    5 319.035800 320.056805   1.768298     0.5298   0
    7    0    5 207.674534 208.323108   1.286356     0.6126   0
    8    0    5   1.584751   1.793297   0.127944     0.6961   0
    9    0    5  53.302502  54.048400   0.770127     0.7799   0
   10    0    5  14.532267  14.824593   0.561591     0.8641   0
   11    0    5  29.175825  30.428467   0.908474     0.9484   0
   12    0    5  12.552271  13.113830   0.677844     1.0329   0
    0    1    5 939.921344 941.441727   3.763256     0.1474   0
   -1   -1   -5 1443.78186 1451.05738    6.28670     0.1703   0
    1    1    5 1440.56472 1447.74988    5.67836     0.1703   0
    2    1    5 829.280746 838.246942   3.170089     0.2255   0
   -2   -1   -5 833.404995 846.668554   3.207808     0.2255   0
    3    1    5 275.371583 276.741128   1.188015     0.2954   0
   -3   -1   -5 279.720778 278.624669   1.227321     0.2954   0
   -4   -1   -5 144.017531 145.212462   0.727966     0.3717   0
    4    1    5 146.201361 146.926783   0.757724     0.3717   0
   -5   -1   -5  21.258906  21.153349   0.206324     0.4514   0
    5    1    5  22.044227  21.980704   0.226544     0.4514   0
   -6   -1   -5  53.315446  53.501125   0.415917     0.5327   0
    6    1    5  54.668541  54.776625   0.457636     0.5327   0
    7    1    5 169.012261 168.104361   1.122462     0.6152   0
   -7   -1   -5 169.694524 169.544660   1.032534     0.6152   0
    8    1    5  27.406691  27.967461   0.403937     0.6983   0
   -8   -1   -5  27.287919  27.346825   0.375929     0.6983   0
   -9   -1   -5 111.794714 112.122135   1.377898     0.7819   0
    9    1    5 111.521197 111.110657   1.431991     0.7819   0
   10    1    5   0.767247   0.721515   0.233890     0.8659   0
  -10   -1   -5   0.846241   0.818980   0.200546     0.8659   0
  -11   -1   -5   1.877165   1.819930   0.275503     0.9501   0
   11    1    5   1.769665   1.852928   0.321394     0.9501   0
  -12   -1   -5   1.095455   1.204745   0.281012     1.0344   0
   12    1    5   1.126204   1.036313   0.287925     1.0344   0
    0    2    5 1268.52009 1272.45268    5.25672     0.1764   0
   -1   -2   -5 3002.07930 3020.22307   12.80308     0.1959   0
    1    2    5 2997.00179 3004.52209   11.51104     0.1959   0
    2    2    5 1850.34632 1859.39832    7.26879     0.2454   0
   -2   -2   -5 1846.75532 1842.21666    6.45242     0.2454   0
    3    2    5 329.408428 328.413035   1.484834     0.3109   0
   -3   -2   -5 331.617297 333.589648   1.315883     0.3109   0
   -4   -2   -5 127.513670 127.173157   0.642663     0.3842   0
    4    2    5 127.292016 127.009706   0.747724     0.3842   0
    5    2    5 152.725678 152.354342   0.954635     0.4616   0
   -5   -2   -5 154.060589 152.268771   0.787799     0.4616   0
   -6   -2   -5 207.586885 209.619184   1.178526     0.5415   0
    6    2    5 209.993485 211.233511   1.402483     0.5415   0
   -7   -2   -5  22.091073  21.553229   0.258340     0.6228   0
    7    2    5  21.228578  20.778468   0.298021     0.6228   0
    8    2    5  82.059319  81.469451   0.854555     0.7050   0
   -8   -2   -5  81.419811  80.498355   0.751022     0.7050   0
   -9   -2   -5  10.944832  10.964344   0.388669     0.7879   0
    9    2    5  10.605040  10.599462   0.396332     0.7879   0
   10    2    5   6.413793   6.034754   0.460203     0.8713   0
  -10   -2   -5   6.323186   6.294527   0.342066     0.8713   0
  -11   -2   -5   7.303575   7.088364   0.482596     0.9550   0
   11    2    5   7.292632   6.581154   0.551188     0.9550   0
  -12   -2   -5   0.405749   0.272118   0.247629     1.0390   0
   12    2    5   0.426278   0.326221   0.250379     1.0390   0
    0    3    5   0.061368   0.197507   0.020528     0.2163   0
    1    3    5 280.770578 283.107093   1.256800     0.2325   0
   -1   -3   -5 278.764743 283.247469   1.287125     0.2325   0
   -2   -3   -5 329.521297 329.861987   1.427145     0.2755   0
    2    3    5 334.351201 335.796247   1.442356     0.2755   0
    3    3    5 319.109707 322.244174   1.507294     0.3351   0
   -3   -3   -5 319.851331 320.845219   1.247473     0.3351   0
   -4   -3   -5 715.046048 712.048727   2.729500     0.4041   0
    4    3    5 706.358897 699.645623   3.324743     0.4041   0
    5    3    5  23.253072  22.812481   0.268099     0.4783   0
   -5   -3   -5  22.732098  22.389045   0.210372     0.4783   0
    6    3    5  65.507070  65.297822   0.579763     0.5558   0
   -6   -3   -5  65.239634  64.906788   0.468905     0.5558   0
   -7   -3   -5  12.163940  12.180617   0.212372     0.6352   0
    7    3    5  12.224324  12.419737   0.275272     0.6352   0
    8    3    5   5.361108   5.438934   0.255821     0.7160   0
   -8   -3   -5   5.259228   5.503459   0.190498     0.7160   0
    9    3    5  32.143625  32.061543   0.715938     0.7978   0
   -9   -3   -5  32.404997  32.705831   0.650221     0.7978   0
   10    3    5   2.712535   2.713559   0.301838     0.8802   0
  -10   -3   -5   3.006115   3.093199   0.283964     0.8802   0
   11    3    5   0.975843   0.802500   0.293809     0.9632   0
  -11   -3   -5   0.976980   1.049966   0.254648     0.9632   0
  -12   -3   -5   5.383688   5.309817   0.497557     1.0465   0
   12    3    5   5.439631   5.366486   0.545535     1.0465   0
    0    4    5 598.836699 606.860792   2.529002     0.2621   0
   -1   -4   -5 143.980523 143.904848   0.694237     0.2757   0
    1    4    5 146.077661 145.771083   0.679161     0.2757   0
    2    4    5 804.486204 808.595833   3.298495     0.3128   0
   -2   -4   -5 793.770802 792.042977   3.156484     0.3128   0
    3    4    5  36.505965  36.495796   0.256254     0.3664   0
   -3   -4   -5  36.573015  36.139952   0.231688     0.3664   0
    4    4    5  84.888726  85.609972   0.574591     0.4303   0
   -4   -4   -5  84.648060  85.154903   0.454646     0.4303   0
   -5   -4   -5  26.107486  26.438994   0.226756     0.5007   0
    5    4    5  25.955301  25.990848   0.287877     0.5007   0
    6    4    5 247.357932 247.015023   1.512227     0.5751   0
   -6   -4   -5 246.337105 247.233279   1.300961     0.5751   0
   -7   -4   -5  42.585348  42.637833   0.405293     0.6523   0
    7    4    5  43.513734  44.262158   0.492596     0.6523   0
   -8   -4   -5  68.980254  68.967699   0.683094     0.7312   0
    8    4    5  69.890929  69.481707   0.820845     0.7312   0
   -9   -4   -5  14.881021  14.785653   0.395447     0.8114   0
    9    4    5  14.818161  15.020736   0.513950     0.8114   0
   10    4    5  13.641147  13.957626   0.580283     0.8926   0
  -10   -4   -5  13.630304  13.458329   0.506652     0.8926   0
   11    4    5   0.052470   0.037652   0.257052     0.9745   0
  -11   -4   -5   0.052779   0.112762   0.194421     0.9745   0
   12    4    5   0.293529   0.365113   0.270263     1.0569   0
  -12   -4   -5   0.299815   0.355123   0.262157     1.0569   0
    0    5    5  26.106418  26.461397   0.177691     0.3113   0
    1    5    5 849.634173 841.652508   3.449226     0.3228   0
   -1   -5   -5 840.988082 838.623843   3.200212     0.3228   0
    2    5    5 865.182764 856.754488   3.557162     0.3550   0
   -2   -5   -5 866.716617 861.791687   3.325320     0.3550   0
    3    5    5 447.642109 444.299368   2.269008     0.4030   0
   -3   -5   -5 448.183240 446.328093   1.950970     0.4030   0
   -4   -5   -5 1776.91257 1749.85680    7.03461     0.4619   0
    4    5    5 1780.82335 1765.54817    8.02591     0.4619   0
    5    5    5 320.581623 320.090456   1.808863     0.5281   0
   -5   -5   -5 323.075097 321.888426   1.599174     0.5281   0
    6    5    5 154.051301 155.029182   1.100809     0.5992   0
   -6   -5   -5 154.119021 154.463832   0.922079     0.5992   0
    7    5    5  23.742733  23.531380   0.366276     0.6735   0
   -7   -5   -5  23.151774  23.015065   0.296953     0.6735   0
   -8   -5   -5  12.782625  13.028163   0.276262     0.7502   0
    8    5    5  12.636452  12.594342   0.314135     0.7502   0
   -9   -5   -5  43.802121  43.914295   0.773627     0.8286   0
    9    5    5  43.682400  44.456762   0.936982     0.8286   0
   10    5    5  29.585690  29.897345   0.807634     0.9083   0
  -10   -5   -5  29.480465  29.901191   0.726005     0.9083   0
   11    5    5  10.460557  10.755222   0.640914     0.9888   0
  -11   -5   -5  10.436766  10.558887   0.511902     0.9888   0
  -12   -5   -5  11.037997  12.062066   0.891966     1.0702   0
   12    5    5  11.014893  11.705646   0.880630     1.0702   0
    0    6    5 200.365771 200.915859   0.866823     0.3624   0
   -1   -6   -5 297.349144 300.497398   1.341006     0.3723   0
    1    6    5 299.111647 301.717518   1.369264     0.3723   0
   -2   -6   -5 581.756464 580.634477   2.661466     0.4006   0
    2    6    5 578.189581 577.635618   2.558828     0.4006   0
    3    6    5 1099.55468 1087.80989    5.26200     0.4437   0
   -3   -6   -5 1102.46411 1089.57901    4.48446     0.4437   0
   -4   -6   -5 177.553380 177.864354   0.868458     0.4978   0
    4    6    5 178.238708 178.247023   1.077484     0.4978   0
    5    6    5  90.215432  89.736840   0.723428     0.5598   0
   -5   -6   -5  91.986587  91.892000   0.558159     0.5598   0
   -6   -6   -5  76.276076  75.463945   0.545140     0.6273   0
    6    6    5  75.359758  75.269245   0.705439     0.6273   0
   -7   -6   -5  33.852530  33.516552   0.392544     0.6986   0
    7    6    5  34.526426  34.340733   0.451060     0.6986   0
    8    6    5  26.356712  26.456686   0.523834     0.7729   0
   -8   -6   -5  26.820742  26.934446   0.424657     0.7729   0
   -9   -6   -5  53.115914  54.303865   0.946588     0.8492   0
    9    6    5  53.100244  54.091570   1.072445     0.8492   0
  -10   -6   -5  15.128631  15.095731   0.505787     0.9270   0
   10    6    5  15.096029  15.528109   0.584100     0.9270   0
   11    6    5   2.700310   2.545473   0.350671     1.0061   0
  -11   -6   -5   2.692335   2.801669   0.341191     1.0061   0
  -12   -6   -5   0.915394   0.811028   0.360767     1.0861   0
   12    6    5   0.947074   0.886716   0.462886     1.0861   0
    0    7    5  39.584973  40.122598   0.256004     0.4148   0
   -1   -7   -5 406.780582 407.505417   1.891435     0.4235   0
    1    7    5 402.564742 402.087472   1.873744     0.4235   0
    2    7    5   0.405984   0.537035   0.053987     0.4486   0
   -2   -7   -5   0.286702   0.352758   0.045459     0.4486   0
    3    7    5  33.871603  33.708944   0.303915     0.4875   0
   -3   -7   -5  32.644909  32.465364   0.238880     0.4875   0
    4    7    5  42.368778  42.971563   0.373218     0.5372   0
   -4   -7   -5  41.855724  42.306218   0.303866     0.5372   0
   -5   -7   -5  40.385727  40.444310   0.322904     0.5951   0
    5    7    5  41.535668  42.167091   0.423744     0.5951   0
    6    7    5  16.405596  16.162302   0.305857     0.6589   0
   -6   -7   -5  16.622274  16.368347   0.246620     0.6589   0
   -7   -7   -5  29.174334  28.698955   0.375670     0.7272   0
    7    7    5  28.844528  28.541945   0.463107     0.7272   0
    8    7    5  11.788352  11.897365   0.392650     0.7988   0
   -8   -7   -5  12.107694  12.287341   0.305251     0.7988   0
   -9   -7   -5  19.138194  19.099722   0.477433     0.8728   0
    9    7    5  19.226482  19.242406   0.610021     0.8728   0
   10    7    5   1.138640   1.102472   0.246706     0.9487   0
  -10   -7   -5   1.154200   1.276068   0.218400     0.9487   0
   11    7    5   0.622575   0.630606   0.269128     1.0262   0
  -11   -7   -5   0.675589   0.681209   0.254408     1.0262   0
  -12   -7   -5   2.118204   2.023850   0.601849     1.1047   0
   12    7    5   2.105664   2.108153   0.640846     1.1047   0
    0    8    5   0.785174   0.693247   0.050901     0.4681   0
    1    8    5 219.305236 220.367579   1.152719     0.4758   0
   -1   -8   -5 221.330393 224.133700   1.186794     0.4758   0
   -2   -8   -5 112.474033 113.919143   0.680430     0.4982   0
    2    8    5 113.029197 113.912413   0.792856     0.4982   0
   -3   -8   -5  86.437264  86.296181   0.504278     0.5335   0
    3    8    5  88.171883  88.371345   0.624261     0.5335   0
    4    8    5  79.099069  79.554950   0.608464     0.5793   0
   -4   -8   -5  79.693156  79.722151   0.491259     0.5793   0
    5    8    5 219.635485 217.856191   1.444048     0.6333   0
   -5   -8   -5 217.666881 216.260133   1.259809     0.6333   0
    6    8    5   6.819831   6.846629   0.223169     0.6937   0
   -6   -8   -5   7.081197   7.002340   0.189277     0.6937   0
    7    8    5  50.199956  49.811153   0.710929     0.7588   0
   -7   -8   -5  49.776324  49.763368   0.596955     0.7588   0
    8    8    5   7.046054   6.952815   0.353017     0.8277   0
   -8   -8   -5   7.039278   6.619383   0.256331     0.8277   0
    9    8    5   3.362756   3.227682   0.305491     0.8993   0
   -9   -8   -5   3.218410   3.074278   0.243610     0.8993   0
  -10   -8   -5   1.662780   1.611096   0.234909     0.9732   0
   10    8    5   1.620403   1.303384   0.285906     0.9732   0
   11    8    5  10.550361  10.583020   0.625386     1.0488   0
  -11   -8   -5  10.504331  10.751760   0.711409     1.0488   0
    0    9    5   8.973235   9.592060   0.134877     0.5219   0
    1    9    5 652.844814 651.364859   3.323186     0.5288   0
   -1   -9   -5 653.204638 656.586662   3.313148     0.5288   0
   -2   -9   -5  94.898360  97.208605   0.638818     0.5491   0
    2    9    5  94.176870  96.271161   0.660326     0.5491   0
    3    9    5  24.003147  24.047695   0.286819     0.5813   0
   -3   -9   -5  25.015350  24.944180   0.243697     0.5813   0
    4    9    5  16.618046  16.075672   0.238591     0.6236   0
   -4   -9   -5  16.203996  15.952603   0.175634     0.6236   0
   -5   -9   -5  57.673601  57.744044   0.465453     0.6741   0
    5    9    5  56.849903  56.951880   0.568139     0.6741   0
   -6   -9   -5   9.611265   9.462732   0.225948     0.7310   0
    6    9    5   9.721424   9.561024   0.264215     0.7310   0
   -7   -9   -5  70.544232  71.247370   0.839940     0.7931   0
    7    9    5  69.940414  70.788071   1.172103     0.7931   0
   -8   -9   -5  14.284724  13.943204   0.395226     0.8592   0
    8    9    5  14.486353  14.068677   0.475597     0.8592   0
    9    9    5  14.230698  14.375101   0.584609     0.9285   0
   -9   -9   -5  14.360167  14.327316   0.555563     0.9285   0
   10    9    5   2.066094   2.005947   0.304261     1.0002   0
  -10   -9   -5   2.038782   2.189206   0.325509     1.0002   0
   11    9    5   0.616563   0.597233   0.360863     1.0739   0
  -11   -9   -5   0.606864   0.626799   0.372093     1.0739   0
    0   10    5 240.793221 237.862686   1.364986     0.5761   0
    1   10    5  20.992488  21.160080   0.266763     0.5824   0
   -1  -10   -5  21.075127  20.888846   0.219429     0.5824   0
    2   10    5 211.141513 208.832693   1.310124     0.6008   0
   -2  -10   -5 209.622124 208.018318   1.255819     0.6008   0
   -3  -10   -5 140.232335 139.050331   0.959558     0.6304   0
    3   10    5 140.812882 139.845476   0.951501     0.6304   0
    4   10    5  36.568519  36.855871   0.391448     0.6696   0
   -4  -10   -5  36.321366  36.111012   0.359844     0.6696   0
   -5  -10   -5  10.946013  10.846947   0.214333     0.7169   0
    5   10    5  11.514981  11.431912   0.261032     0.7169   0
    6   10    5  36.129399  36.326480   0.575158     0.7707   0
   -6  -10   -5  36.475690  36.258695   0.468664     0.7707   0
    7   10    5  44.738773  44.592042   0.849565     0.8298   0
   -7  -10   -5  44.618542  43.663444   0.775069     0.8298   0
   -8  -10   -5  15.824257  15.365138   0.518998     0.8932   0
    8   10    5  16.080391  16.020003   0.525276     0.8932   0
    9   10    5   9.060457   9.147693   0.456088     0.9600   0
   -9  -10   -5   9.050403   8.780080   0.472683     0.9600   0
  -10  -10   -5   3.916103   4.019702   0.390342     1.0295   0
   10   10    5   3.998995   3.819387   0.356113     1.0295   0
  -11  -10   -5   4.004082   3.495743   0.669085     1.1013   0
   11   10    5   4.000435   3.877585   0.604608     1.1013   0
    0   11    5  20.444422  20.833657   0.285358     0.6306   0
   -1  -11   -5  85.248729  85.903704   0.639952     0.6363   0
    1   11    5  85.593621  87.376693   0.693343     0.6363   0
   -2  -11   -5  66.363954  66.626493   0.560418     0.6533   0
    2   11    5  65.787288  66.177289   0.609762     0.6533   0
   -3  -11   -5  37.012261  37.215080   0.378487     0.6806   0
    3   11    5  37.009679  37.660342   0.422936     0.6806   0
    4   11    5 197.727482 197.834313   1.533562     0.7170   0
   -4  -11   -5 198.173855 196.863217   1.511477     0.7170   0
   -5  -11   -5  11.652195  11.653822   0.309885     0.7614   0
    5   11    5  11.883907  11.664013   0.301761     0.7614   0
   -6  -11   -5  65.578035  63.851274   1.020150     0.8122   0
    6   11    5  65.704437  64.005304   1.035515     0.8122   0
    7   11    5  24.867254  24.997350   0.686382     0.8686   0
   -7  -11   -5  24.888077  24.735539   0.674469     0.8686   0
   -8  -11   -5   3.865953   3.481224   0.300569     0.9293   0
    8   11    5   3.895786   3.877903   0.351806     0.9293   0
   -9  -11   -5  13.359816  13.531690   0.572946     0.9937   0
    9   11    5  13.446486  13.582937   0.614031     0.9937   0
  -10  -11   -5   6.470854   6.666909   0.497836     1.0610   0
   10   11    5   6.416009   6.737741   0.552823     1.0610   0
    0   12    5  47.003942  47.417931   0.512633     0.6854   0
   -1  -12   -5  56.443760  56.821118   0.516988     0.6906   0
    1   12    5  55.614168  56.034531   0.576206     0.6906   0
   -2  -12   -5  57.197209  57.389353   0.555899     0.7063   0
    2   12    5  55.718524  56.370761   0.653586     0.7063   0
   -3  -12   -5   2.720604   2.863511   0.166769     0.7316   0
    3   12    5   2.802978   2.922748   0.156837     0.7316   0
   -4  -12   -5   0.140421   0.162106   0.110897     0.7656   0
    4   12    5   0.139532   0.167480   0.117608     0.7656   0
   -5  -12   -5   8.459495   7.808100   0.315433     0.8073   0
    5   12    5   8.516909   8.566555   0.363546     0.8073   0
   -6  -12   -5  25.408265  25.864606   0.652672     0.8555   0
    6   12    5  25.282439  25.989791   0.677758     0.8555   0
   -7  -12   -5   8.959816   8.781734   0.463847     0.9091   0
    7   12    5   8.873612   8.159021   0.484683     0.9091   0
   -8  -12   -5   5.349552   5.247119   0.419696     0.9673   0
    8   12    5   5.106445   5.006277   0.422177     0.9673   0
    9   12    5   0.040896   0.132204   0.233053     1.0293   0
   -9  -12   -5   0.049502   0.020489   0.208689     1.0293   0
  -10  -12   -5   2.243000   2.257307   0.401466     1.0944   0
   10   12    5   2.354258   2.352138   0.454848     1.0944   0
    0   13    5  12.604200  12.822406   0.282348     0.7403   0
   -1  -13   -5  53.251324  52.009579   0.654730     0.7452   0
    1   13    5  53.254390  52.731748   0.657576     0.7452   0
   -2  -13   -5  66.919647  66.503712   0.789184     0.7597   0
    2   13    5  67.230936  67.637586   0.872630     0.7597   0
   -3  -13   -5  20.217243  20.373588   0.449665     0.7833   0
    3   13    5  20.155796  20.581845   0.425244     0.7833   0
    4   13    5  75.980925  77.208167   1.150777     0.8152   0
   -4  -13   -5  75.686012  75.789502   1.159133     0.8152   0
    5   13    5   6.452136   6.371417   0.345700     0.8544   0
   -5  -13   -5   6.263439   5.867207   0.329999     0.8544   0
   -6  -13   -5   1.089798   1.031659   0.230294     0.9001   0
    6   13    5   1.286076   1.229667   0.239284     0.9001   0
   -7  -13   -5   7.193479   6.706925   0.438031     0.9512   0
    7   13    5   7.329854   7.027108   0.522680     0.9512   0
   -8  -13   -5   6.069008   6.399925   0.472712     1.0070   0
    8   13    5   6.017896   6.203821   0.530064     1.0070   0
   -9  -13   -5   1.119150   1.170363   0.306001     1.0666   0
    9   13    5   1.185306   1.322373   0.323365     1.0666   0
    0   14    5   1.538565   1.664381   0.176672     0.7954   0
    1   14    5  14.380055  14.545956   0.378535     0.7999   0
   -1  -14   -5  14.461041  14.349141   0.374199     0.7999   0
    2   14    5  27.134152  26.700036   0.612415     0.8135   0
   -2  -14   -5  27.015192  26.703786   0.514450     0.8135   0
    3   14    5   2.566768   2.406443   0.219660     0.8356   0
   -3  -14   -5   2.875221   2.956660   0.262090     0.8356   0
    4   14    5  11.333328  10.996073   0.429686     0.8655   0
   -4  -14   -5  11.100220  11.106066   0.557707     0.8655   0
   -5  -14   -5  12.584314  11.886885   0.542218     0.9026   0
    5   14    5  12.799324  12.261285   0.507893     0.9026   0
    6   14    5   5.499177   5.200400   0.416562     0.9459   0
   -6  -14   -5   5.628759   5.359198   0.477914     0.9459   0
    7   14    5   0.559702   0.467289   0.271099     0.9947   0
   -7  -14   -5   0.510333   0.363767   0.245062     0.9947   0
    8   14    5   5.557470   5.137019   0.553630     1.0481   0
   -8  -14   -5   5.586715   5.800759   0.513825     1.0481   0
    9   14    5   0.781317   0.604531   0.397813     1.1056   0
   -9  -14   -5   0.815094   0.498470   0.315173     1.1056   0
    0   15    5   9.643086   9.548284   0.393967     0.8506   0
    1   15    5  36.984728  36.758858   0.857852     0.8548   0
   -1  -15   -5  36.370404  35.804780   0.709333     0.8548   0
   -2  -15   -5   3.335512   3.563681   0.264975     0.8675   0
    2   15    5   3.191428   3.292264   0.325288     0.8675   0
    3   15    5   7.945515   7.656426   0.425186     0.8883   0
   -3  -15   -5   7.923878   7.742912   0.468857     0.8883   0
    4   15    5  19.737041  19.891790   0.682200     0.9165   0
   -4  -15   -5  19.619383  19.967939   0.704583     0.9165   0
    5   15    5  10.833273  10.839351   0.567976     0.9516   0
   -5  -15   -5  11.040989  10.948479   0.640606     0.9516   0
   -6  -15   -5   1.085005   1.035351   0.276108     0.9928   0
    6   15    5   1.038348   1.051283   0.276003     0.9928   0
   -7  -15   -5  10.444521  10.571675   0.631568     1.0393   0
    7   15    5  10.458799  10.496006   0.671018     1.0393   0
   -8  -15   -5   1.041244   1.079262   0.318991     1.0906   0
    8   15    5   1.010852   0.853247   0.400216     1.0906   0
    0   16    5   2.201938   2.101893   0.286762     0.9059   0
   -1  -16   -5  16.279942  16.531895   0.550111     0.9099   0
    1   16    5  16.138986  16.172590   0.577840     0.9099   0
   -2  -16   -5   5.268146   5.040083   0.367651     0.9218   0
    2   16    5   5.399211   5.057890   0.364094     0.9218   0
   -3  -16   -5  72.851884  74.611015   1.822401     0.9413   0
    3   16    5  72.929974  73.683378   1.706475     0.9413   0
    4   16    5  12.299851  11.972553   0.673335     0.9680   0
   -4  -16   -5  12.331401  12.534731   0.605310     0.9680   0
    5   16    5  13.837108  13.645626   0.794318     1.0013   0
   -5  -16   -5  13.715450  13.758600   0.763752     1.0013   0
    6   16    5   7.850767   8.126754   0.701958     1.0405   0
   -6  -16   -5   7.935751   8.104332   0.584984     1.0405   0
   -7  -16   -5   2.236235   2.123142   0.391717     1.0850   0
    7   16    5   2.269744   2.070838   0.541112     1.0850   0
    0   17    5   2.189773   2.225723   0.302520     0.9612   0
   -1  -17   -5  11.973333  11.964572   0.525103     0.9650   0
    1   17    5  11.460911  11.517676   0.621319     0.9650   0
    2   17    5  16.817868  17.551738   0.763974     0.9763   0
   -2  -17   -5  16.685110  17.365403   0.759233     0.9763   0
   -3  -17   -5   0.326882   0.295232   0.273782     0.9947   0
    3   17    5   0.327749   0.259331   0.230313     0.9947   0
   -4  -17   -5   4.623201   4.379190   0.448415     1.0200   0
    4   17    5   4.690513   4.476165   0.458367     1.0200   0
    5   17    5   1.398682   1.386148   0.332115     1.0517   0
   -5  -17   -5   1.313880   1.251444   0.326509     1.0517   0
    6   17    5   0.596900   0.670421   0.326798     1.0891   0
   -6  -17   -5   0.537086   0.529439   0.307684     1.0891   0
    0   18    5   2.940066   3.061519   0.347210     1.0167   0
   -1  -18   -5   4.961129   5.138154   0.449069     1.0203   0
    1   18    5   4.909720   4.658817   0.473799     1.0203   0
   -2  -18   -5   0.867638   0.802240   0.297242     1.0309   0
    2   18    5   0.878041   0.913176   0.307722     1.0309   0
    3   18    5   0.263909   0.292358   0.248351     1.0484   0
   -3  -18   -5   0.282301   0.273503   0.253398     1.0484   0
   -4  -18   -5   1.553728   1.374850   0.380064     1.0724   0
    4   18    5   1.499554   1.458403   0.347652     1.0724   0
    5   18    5   0.632373   0.570110   0.306482     1.1026   0
   -5  -18   -5   0.681147   0.664893   0.311347     1.1026   0
    0   19    5   1.613332   1.663843   0.338393     1.0722   0
    1   19    5   5.758944   6.187255   0.631049     1.0756   0
   -1  -19   -5   5.662490   5.824651   0.603752     1.0756   0
   -2  -19   -5   4.635925   4.536998   0.547977     1.0857   0
    2   19    5   4.502216   5.093686   0.548544     1.0857   0
    3   19    5   0.555674   0.534708   0.304914     1.1023   0
   -3  -19   -5   0.587148   0.558928   0.308482     1.1023   0
    0    0    6 315.832459 331.876289   2.123036     0.1636   0
    1    0    6   6.008035   5.944750   0.064535     0.1845   0
    2    0    6 516.552890 514.482667   1.903107     0.2364   0
    3    0    6   7.045157   6.888078   0.087562     0.3038   0
    4    0    6 208.910141 205.515584   0.982230     0.3785   0
    5    0    6  72.569164  73.254462   0.478096     0.4569   0
    6    0    6 107.798565 106.352288   0.728447     0.5374   0
    7    0    6   4.790872   4.818933   0.152424     0.6193   0
    8    0    6  74.510989  74.263920   0.769502     0.7019   0
    9    0    6   7.013291   6.739914   0.265446     0.7851   0
   10    0    6  22.067411  22.458367   0.668268     0.8688   0
   11    0    6   1.651642   1.557695   0.297126     0.9527   0
   12    0    6   0.000134   0.037892   0.226852     1.0369   0
    0    1    6 2422.24038 2441.41156    9.81970     0.1729   0
   -1   -1   -6 816.986124 825.309255   3.454476     0.1928   0
    1    1    6 826.403900 838.636342   3.456524     0.1928   0
   -2   -1   -6 2171.80589 2175.17750    7.85562     0.2429   0
    2    1    6 2153.63071 2162.83208    8.35346     0.2429   0
   -3   -1   -6 255.935984 254.403042   1.129134     0.3089   0
    3    1    6 257.204933 256.036598   1.129077     0.3089   0
   -4   -1   -6 978.238484 961.528986   4.166847     0.3826   0
    4    1    6 985.564602 963.557711   3.978387     0.3826   0
   -5   -1   -6 152.518262 150.486185   0.853132     0.4603   0
    5    1    6 149.853493 147.449828   0.822845     0.4603   0
   -6   -1   -6  24.838966  25.027060   0.265417     0.5403   0
    6    1    6  26.330765  26.769263   0.302790     0.5403   0
   -7   -1   -6   6.542364   6.211090   0.160394     0.6218   0
    7    1    6   6.707565   6.355802   0.178749     0.6218   0
   -8   -1   -6  33.933410  33.927008   0.430984     0.7041   0
    8    1    6  33.758216  33.745480   0.437724     0.7041   0
    9    1    6  30.105311  30.396065   0.599406     0.7871   0
   -9   -1   -6  29.744992  30.129639   0.549400     0.7871   0
  -10   -1   -6   0.466202   0.314414   0.188998     0.8706   0
   10    1    6   0.586592   0.540602   0.247591     0.8706   0
   11    1    6   7.936386   8.205259   0.600560     0.9544   0
  -11   -1   -6   8.023084   8.333742   0.467434     0.9544   0
   12    1    6   2.123163   2.256875   0.348104     1.0384   0
  -12   -1   -6   2.140548   2.128421   0.325923     1.0384   0
    0    2    6  51.145207  50.589087   0.275214     0.1982   0
    1    2    6  19.464806  19.623729   0.126425     0.2158   0
   -1   -2   -6  20.250032  20.226674   0.138828     0.2158   0
   -2   -2   -6 390.241411 394.104296   1.593933     0.2615   0
    2    2    6 390.613897 393.163006   1.625432     0.2615   0
   -3   -2   -6 183.889507 183.106348   0.774598     0.3237   0
    3    2    6 184.492443 184.959122   0.902340     0.3237   0
   -4   -2   -6  81.252965  80.725553   0.451963     0.3947   0
    4    2    6  81.202099  79.830703   0.518373     0.3947   0
   -5   -2   -6   5.289445   5.137375   0.108647     0.4704   0
    5    2    6   4.978620   4.843652   0.129540     0.4704   0
    6    2    6  14.718940  14.831132   0.223467     0.5490   0
   -6   -2   -6  14.819054  14.598549   0.194421     0.5490   0
    7    2    6  62.319725  62.860853   0.558217     0.6293   0
   -7   -2   -6  62.681829  62.973346   0.525690     0.6293   0
   -8   -2   -6  18.801461  18.912426   0.350191     0.7108   0
    8    2    6  19.215726  18.993959   0.332038     0.7108   0
    9    2    6  16.083006  15.882126   0.462020     0.7931   0
   -9   -2   -6  16.414518  15.909336   0.421484     0.7931   0
  -10   -2   -6   5.494313   5.576272   0.366930     0.8760   0
   10    2    6   5.806487   5.266233   0.436445     0.8760   0
   11    2    6   0.594029   0.477539   0.278349     0.9593   0
  -11   -2   -6   0.579034   0.511681   0.260436     0.9593   0
   12    2    6   2.834078   3.090661   0.440003     1.0429   0
  -12   -2   -6   2.763170   2.633054   0.358815     1.0429   0
    0    3    6 323.737094 317.827130   1.469595     0.2344   0
   -1   -3   -6  52.422074  52.414267   0.282848     0.2495   0
    1    3    6  51.548906  51.918815   0.278647     0.2495   0
   -2   -3   -6 1319.36685 1302.54704    5.02793     0.2900   0
    2    3    6 1329.36489 1314.85399    5.17495     0.2900   0
   -3   -3   -6 171.182512 172.147388   0.708909     0.3471   0
    3    3    6 168.310650 170.335958   0.909186     0.3471   0
    4    3    6   9.044070   9.233197   0.150366     0.4140   0
   -4   -3   -6   9.715168  10.015170   0.120108     0.4140   0
   -5   -3   -6 108.792425 110.155907   0.600618     0.4868   0
    5    3    6 108.358557 109.893422   0.740417     0.4868   0
   -6   -3   -6  76.069687  75.308954   0.529680     0.5631   0
    6    3    6  76.044278  75.524422   0.696314     0.5631   0
    7    3    6  57.441207  57.050624   0.641837     0.6416   0
   -7   -3   -6  59.342187  58.636971   0.495143     0.6416   0
   -8   -3   -6  42.332371  42.360349   0.495047     0.7217   0
    8    3    6  43.000775  42.701098   0.636568     0.7217   0
   -9   -3   -6 108.263307 110.021299   1.399522     0.8029   0
    9    3    6 107.224096 107.816624   1.566945     0.8029   0
  -10   -3   -6   1.720437   1.688466   0.222919     0.8849   0
   10    3    6   1.734628   1.605750   0.247889     0.8849   0
  -11   -3   -6   3.194548   3.606928   0.376218     0.9674   0
   11    3    6   3.098769   3.076297   0.388313     0.9674   0
   12    3    6   2.776543   2.689887   0.424071     1.0504   0
  -12   -3   -6   2.717049   2.656591   0.383890     1.0504   0
    0    4    6  17.255853  16.426132   0.138501     0.2773   0
    1    4    6 788.274314 789.607546   3.304139     0.2901   0
   -1   -4   -6 788.493160 790.837280   3.356568     0.2901   0
   -2   -4   -6 686.269820 680.024682   2.648678     0.3256   0
    2    4    6 682.731893 677.814237   2.834878     0.3256   0
   -3   -4   -6 279.076380 280.701468   1.250002     0.3774   0
    3    4    6 281.931356 285.215621   1.387715     0.3774   0
   -4   -4   -6  34.366427  35.174337   0.255831     0.4397   0
    4    4    6  35.688897  36.481951   0.323942     0.4397   0
   -5   -4   -6 159.632023 159.207778   0.817865     0.5088   0
    5    4    6 160.251596 159.686596   1.018824     0.5088   0
   -6   -4   -6  14.264601  14.414330   0.195075     0.5822   0
    6    4    6  14.063052  14.269434   0.245572     0.5822   0
   -7   -4   -6  13.762217  13.905995   0.229871     0.6585   0
    7    4    6  13.616211  13.533709   0.288627     0.6585   0
   -8   -4   -6  27.980649  27.882850   0.382689     0.7368   0
    8    4    6  27.973309  27.727763   0.481058     0.7368   0
    9    4    6  10.294110  10.500910   0.457876     0.8164   0
   -9   -4   -6  10.010581   9.987960   0.344210     0.8164   0
  -10   -4   -6   1.764308   1.797969   0.227236     0.8972   0
   10    4    6   1.863073   1.865609   0.282541     0.8972   0
  -11   -4   -6   5.333343   5.485691   0.414283     0.9787   0
   11    4    6   5.566120   5.666103   0.506758     0.9787   0
  -12   -4   -6   2.707921   2.622862   0.400005     1.0608   0
   12    4    6   2.756751   2.542194   0.445435     1.0608   0
    0    5    6  86.588256  86.408770   0.443483     0.3242   0
   -1   -5   -6 809.626361 811.967746   3.153311     0.3352   0
    1    5    6 804.644339 801.794317   3.409017     0.3352   0
   -2   -5   -6 185.442341 186.714786   0.846507     0.3663   0
    2    5    6 186.772617 189.348282   0.896869     0.3663   0
   -3   -5   -6 229.180951 230.497742   1.080426     0.4130   0
    3    5    6 225.453009 226.932571   1.247483     0.4130   0
    4    5    6 174.639167 171.201291   1.044928     0.4707   0
   -4   -5   -6 174.922913 170.900348   0.806423     0.4707   0
   -5   -5   -6  89.760728  89.993460   0.546140     0.5358   0
    5    5    6  90.423950  90.429972   0.679863     0.5358   0
   -6   -5   -6  49.414834  49.399928   0.391169     0.6059   0
    6    5    6  50.356545  51.142131   0.492605     0.6059   0
   -7   -5   -6  40.785324  40.616223   0.421754     0.6796   0
    7    5    6  40.547360  40.464501   0.509075     0.6796   0
   -8   -5   -6   2.769806   2.677878   0.154923     0.7557   0
    8    5    6   2.940461   2.848849   0.201469     0.7557   0
    9    5    6  21.465209  21.708701   0.620761     0.8335   0
   -9   -5   -6  21.882402  22.255303   0.497663     0.8335   0
  -10   -5   -6   1.277309   1.222186   0.212622     0.9127   0
   10    5    6   1.333733   1.387580   0.261811     0.9127   0
  -11   -5   -6   0.708228   0.693814   0.215410     0.9930   0
   11    5    6   0.638950   0.520517   0.292146     0.9930   0
  -12   -5   -6   0.239907   0.296203   0.344393     1.0740   0
   12    5    6   0.255877   0.120695   0.329548     1.0740   0
    0    6    6 307.797458 307.922916   1.378350     0.3735   0
    1    6    6  96.114118  96.383654   0.551505     0.3832   0
   -1   -6   -6  98.692781  99.370014   0.482337     0.3832   0
    2    6    6 184.456688 185.979253   0.940732     0.4107   0
   -2   -6   -6 179.273037 180.522849   0.917609     0.4107   0
    3    6    6 117.884008 117.947748   0.732379     0.4528   0
   -3   -6   -6 120.529528 120.666816   0.656432     0.4528   0
    4    6    6 312.942634 310.215086   1.695898     0.5060   0
   -4   -6   -6 314.347152 312.948576   1.497362     0.5060   0
   -5   -6   -6  94.359203  93.973606   0.590455     0.5670   0
    5    6    6  95.774133  96.111363   0.737456     0.5670   0
   -6   -6   -6  42.897665  42.845032   0.400649     0.6337   0
    6    6    6  43.294643  43.143475   0.475741     0.6337   0
    7    6    6  23.720815  23.791364   0.367786     0.7045   0
   -7   -6   -6  23.101846  23.581281   0.330115     0.7045   0
   -8   -6   -6   7.760779   7.737691   0.250793     0.7781   0
    8    6    6   8.402005   8.305647   0.319019     0.7781   0
    9    6    6  13.774459  13.899745   0.504922     0.8540   0
   -9   -6   -6  14.109130  13.979836   0.419340     0.8540   0
   10    6    6  17.046474  17.737304   0.680411     0.9314   0
  -10   -6   -6  17.255054  17.484146   0.559188     0.9314   0
  -11   -6   -6   5.730976   6.050782   0.438041     1.0102   0
   11    6    6   5.677180   5.802595   0.486250     1.0102   0
  -12   -6   -6   0.555118   0.437368   0.339355     1.0899   0
   12    6    6   0.540356   0.347777   0.353335     1.0899   0
    0    7    6 262.038893 261.704528   1.241320     0.4246   0
    1    7    6 120.534404 120.884111   0.682661     0.4331   0
   -1   -7   -6 119.079276 118.469832   0.611088     0.4331   0
    2    7    6   2.161369   2.199666   0.078159     0.4576   0
   -2   -7   -6   2.283688   2.518263   0.084476     0.4576   0
    3    7    6  30.286943  30.965166   0.316789     0.4958   0
   -3   -7   -6  30.861421  31.281878   0.234803     0.4958   0
    4    7    6 157.292932 157.529994   0.991575     0.5447   0
   -4   -7   -6 159.670364 158.868376   0.841700     0.5447   0
    5    7    6   8.467553   8.838038   0.203978     0.6019   0
   -5   -7   -6   8.994927   9.221035   0.141415     0.6019   0
   -6   -7   -6  57.495742  56.781409   0.496788     0.6651   0
    6    7    6  56.446147  55.639747   0.635049     0.6651   0
   -7   -7   -6  16.532372  16.602372   0.291867     0.7328   0
    7    7    6  16.984429  16.899565   0.353767     0.7328   0
    8    7    6  17.960979  18.324288   0.472741     0.8039   0
   -8   -7   -6  18.037559  18.085360   0.375554     0.8039   0
    9    7    6   0.803783   0.774992   0.226833     0.8775   0
   -9   -7   -6   0.726281   0.679027   0.163702     0.8775   0
  -10   -7   -6   3.119033   3.306677   0.265917     0.9530   0
   10    7    6   2.921221   3.144071   0.349893     0.9530   0
  -11   -7   -6   0.322344   0.353700   0.231092     1.0301   0
   11    7    6   0.298105   0.365372   0.250975     1.0301   0
   12    7    6   4.047070   4.231247   0.778300     1.1084   0
  -12   -7   -6   4.142260   3.418440   0.699679     1.1084   0
    0    8    6  13.704923  14.055120   0.162779     0.4767   0
   -1   -8   -6 192.732903 196.040189   1.083983     0.4843   0
    1    8    6 193.601759 196.327672   1.067263     0.4843   0
   -2   -8   -6 178.403458 177.642252   1.026823     0.5063   0
    2    8    6 179.192456 180.716106   1.088819     0.5063   0
   -3   -8   -6  23.064065  22.860747   0.219496     0.5411   0
    3    8    6  23.121359  23.101694   0.261936     0.5411   0
    4    8    6  12.875748  13.290551   0.204719     0.5863   0
   -4   -8   -6  12.815745  12.895959   0.152414     0.5863   0
   -5   -8   -6  26.802280  26.568025   0.265955     0.6397   0
    5    8    6  26.453102  26.471012   0.335807     0.6397   0
   -6   -8   -6   5.123068   4.988394   0.156875     0.6995   0
    6    8    6   5.794830   5.619471   0.210084     0.6995   0
   -7   -8   -6  17.648466  17.700671   0.309501     0.7642   0
    7    8    6  17.989850  17.797012   0.409706     0.7642   0
   -8   -8   -6  23.336165  23.240628   0.440849     0.8326   0
    8    8    6  23.914180  23.987603   0.593330     0.8326   0
   -9   -8   -6  16.357873  16.507954   0.444002     0.9039   0
    9    8    6  16.418290  16.707077   0.608550     0.9039   0
  -10   -8   -6   7.780121   7.713346   0.474481     0.9774   0
   10    8    6   7.797101   8.056758   0.507441     0.9774   0
   11    8    6   0.132856   0.091004   0.238524     1.0527   0
  -11   -8   -6   0.129511   0.101109   0.272368     1.0527   0
    0    9    6   4.090906   4.503519   0.113032     0.5296   0
   -1   -9   -6 240.182092 241.026920   1.357775     0.5365   0
    1    9    6 240.345965 240.481760   1.352813     0.5365   0
   -2   -9   -6  45.192793  45.135087   0.358815     0.5565   0
    2    9    6  47.343512  47.144678   0.396361     0.5565   0
   -3   -9   -6   9.316983   9.562447   0.150251     0.5883   0
    3    9    6   9.134938   9.221506   0.179797     0.5883   0
   -4   -9   -6  85.190571  83.916516   0.519767     0.6301   0
    4    9    6  84.379780  83.689029   0.673421     0.6301   0
    5    9    6  55.324291  54.982094   0.557515     0.6801   0
   -5   -9   -6  54.251774  53.763609   0.448704     0.6801   0
    6    9    6  56.262227  56.106546   0.700727     0.7366   0
   -6   -9   -6  56.654348  56.598343   0.598560     0.7366   0
    7    9    6   7.302347   6.866224   0.308030     0.7983   0
   -7   -9   -6   7.217125   7.083538   0.235976     0.7983   0
    8    9    6  24.499307  24.576029   0.633962     0.8640   0
   -8   -9   -6  24.538847  24.531993   0.533382     0.8640   0
   -9   -9   -6   0.516049   0.396505   0.194633     0.9329   0
    9    9    6   0.499037   0.383833   0.211901     0.9329   0
   10    9    6   0.208132   0.195363   0.226679     1.0043   0
  -10   -9   -6   0.158831   0.112032   0.204911     1.0043   0
   11    9    6   0.012993   0.157616   0.307530     1.0777   0
    0   10    6  81.732595  82.778218   0.588705     0.5831   0
    1   10    6  31.109006  31.122176   0.310193     0.5893   0
   -1  -10   -6  30.055853  30.271361   0.303838     0.5893   0
    2   10    6 150.495640 151.513047   1.027006     0.6076   0
   -2  -10   -6 152.147908 152.819699   0.957577     0.6076   0
    3   10    6 177.079720 178.054727   1.220475     0.6368   0
   -3  -10   -6 175.776005 175.814477   1.218004     0.6368   0
   -4  -10   -6  63.897468  63.679746   0.517181     0.6757   0
    4   10    6  63.853733  64.238270   0.577667     0.6757   0
    5   10    6  64.484627  63.923770   0.692882     0.7225   0
   -5  -10   -6  65.520130  64.743432   0.608560     0.7225   0
   -6  -10   -6  37.222882  37.123547   0.517979     0.7760   0
    6   10    6  36.874135  37.013265   0.627511     0.7760   0
   -7  -10   -6   4.944480   5.017594   0.295030     0.8347   0
    7   10    6   4.767015   4.620608   0.289867     0.8347   0
    8   10    6   2.284512   2.491899   0.259850     0.8978   0
   -8  -10   -6   2.563401   2.607411   0.263138     0.8978   0
   -9  -10   -6   5.765734   5.727792   0.408447     0.9642   0
    9   10    6   5.860319   5.635903   0.401053     0.9642   0
   10   10    6   1.507001   1.642431   0.310606     1.0335   0
  -10  -10   -6   1.525498   1.451673   0.285858     1.0335   0
   11   10    6   2.737429   3.095651   0.579436     1.1050   0
  -11  -10   -6   2.678938   2.717597   0.564187     1.1050   0
    0   11    6   5.702116   5.198458   0.159712     0.6371   0
    1   11    6  82.016852  82.399683   0.701958     0.6427   0
   -1  -11   -6  81.146373  81.613000   0.636318     0.6427   0
    2   11    6  27.757850  27.988613   0.352681     0.6595   0
   -2  -11   -6  28.593334  28.553003   0.315404     0.6595   0
    3   11    6  13.807593  14.016180   0.253023     0.6866   0
   -3  -11   -6  13.338828  13.524671   0.272964     0.6866   0
   -4  -11   -6  62.677281  62.472415   0.641442     0.7227   0
    4   11    6  63.309466  63.577637   0.655682     0.7227   0
    5   11    6   5.573456   5.817334   0.235024     0.7667   0
   -5  -11   -6   5.866195   6.270759   0.264071     0.7667   0
   -6  -11   -6   3.316029   3.187896   0.236851     0.8173   0
    6   11    6   3.274025   3.106314   0.254312     0.8173   0
   -7  -11   -6  21.041201  21.133062   0.647423     0.8732   0
    7   11    6  20.484226  20.990474   0.677267     0.8732   0
    8   11    6   5.705894   5.677179   0.420283     0.9337   0
   -8  -11   -6   5.912227   6.023332   0.404495     0.9337   0
    9   11    6   5.036694   4.902447   0.443925     0.9978   0
   -9  -11   -6   4.967881   4.643741   0.374622     0.9978   0
   10   11    6   1.628051   1.476181   0.328153     1.0648   0
  -10  -11   -6   1.556993   1.633383   0.313125     1.0648   0
    0   12    6   3.961174   3.990877   0.159279     0.6913   0
    1   12    6  60.613435  61.801782   0.642712     0.6965   0
   -1  -12   -6  61.810735  62.164933   0.610675     0.6965   0
    2   12    6   3.102308   3.363626   0.174634     0.7120   0
   -2  -12   -6   2.935203   3.106747   0.150962     0.7120   0
    3   12    6  50.911920  51.145208   0.586744     0.7372   0
   -3  -12   -6  50.326946  50.444385   0.638904     0.7372   0
    4   12    6  13.255448  13.858305   0.329740     0.7710   0
   -4  -12   -6  13.182404  13.571303   0.322827     0.7710   0
    5   12    6  23.465884  23.174959   0.568043     0.8123   0
   -5  -12   -6  22.415173  22.093678   0.513210     0.8123   0
    6   12    6   2.885403   2.850108   0.291906     0.8602   0
   -6  -12   -6   3.019329   3.050365   0.266782     0.8602   0
   -7  -12   -6  14.757737  14.760943   0.565178     0.9136   0
    7   12    6  14.902645  15.001698   0.619848     0.9136   0
   -8  -12   -6   1.576216   1.601779   0.286396     0.9715   0
    8   12    6   1.598874   1.576473   0.306472     0.9715   0
    9   12    6   0.040406   0.029844   0.225775     1.0332   0
   10   12    6   1.358408   1.323209   0.393476     1.0981   0
  -10  -12   -6   1.388415   1.444827   0.368411     1.0981   0
    0   13    6   0.107389   0.181393   0.109455     0.7458   0
   -1  -13   -6   9.925540   9.855852   0.268340     0.7507   0
    1   13    6   9.055328   9.043843   0.278810     0.7507   0
    2   13    6  25.107576  25.780092   0.481683     0.7651   0
   -2  -13   -6  25.424859  25.364251   0.432839     0.7651   0
    3   13    6  28.919126  29.028743   0.515075     0.7885   0
   -3  -13   -6  29.392503  30.105313   0.596224     0.7885   0
   -4  -13   -6   6.398160   6.348630   0.326759     0.8202   0
    4   13    6   6.428136   6.281980   0.304155     0.8202   0
    5   13    6  12.394493  12.443294   0.449396     0.8592   0
   -5  -13   -6  12.024552  11.965822   0.456915     0.8592   0
    6   13    6  14.718861  14.362313   0.659672     0.9046   0
   -6  -13   -6  14.959997  15.042080   0.577590     0.9046   0
    7   13    6   0.518476   0.447714   0.288310     0.9555   0
   -7  -13   -6   0.574634   0.521315   0.219304     0.9555   0
   -8  -13   -6   0.967665   1.119404   0.269609     1.0110   0
    8   13    6   0.963340   0.868035   0.309058     1.0110   0
    9   13    6  10.258892  10.637056   0.662643     1.0705   0
   -9  -13   -6  10.230868  10.751568   0.649067     1.0705   0
    0   14    6  28.497058  27.916598   0.546112     0.8005   0
   -1  -14   -6  36.743235  35.924004   0.618838     0.8050   0
    1   14    6  36.808815  36.411282   0.669181     0.8050   0
   -2  -14   -6  37.504037  36.999612   0.628568     0.8185   0
    2   14    6  36.848457  36.830007   0.754782     0.8185   0
   -3  -14   -6   2.093356   1.893512   0.233765     0.8404   0
    3   14    6   2.347981   2.308718   0.223833     0.8404   0
    4   14    6   1.198376   1.335670   0.212526     0.8702   0
   -4  -14   -6   1.117058   0.980797   0.263532     0.8702   0
    5   14    6   8.004623   8.150079   0.476097     0.9071   0
   -5  -14   -6   8.388869   8.538806   0.474299     0.9071   0
    6   14    6   3.168422   3.300149   0.385467     0.9502   0
   -6  -14   -6   3.218876   3.403066   0.391005     0.9502   0
   -7  -14   -6   5.939581   5.484335   0.461645     0.9988   0
    7   14    6   5.907828   5.333335   0.482317     0.9988   0
    8   14    6   7.475215   7.225260   0.645086     1.0520   0
   -8  -14   -6   7.578075   7.321744   0.572360     1.0520   0
   -9  -14   -6   1.245902   1.099434   0.374295     1.1093   0
    9   14    6   1.309894   1.117943   0.396092     1.1093   0
    0   15    6   0.515704   0.481394   0.179537     0.8554   0
    1   15    6   2.372406   2.502764   0.261792     0.8596   0
   -1  -15   -6   2.252747   2.323851   0.221006     0.8596   0
    2   15    6  51.896831  51.549895   1.139259     0.8722   0
   -2  -15   -6  51.492120  51.116652   0.961250     0.8722   0
    3   15    6   0.378523   0.311212   0.222227     0.8928   0
   -3  -15   -6   0.391439   0.402409   0.231082     0.8928   0
   -4  -15   -6  43.350211  43.851894   1.209543     0.9209   0
    4   15    6  43.392233  43.481628   1.167430     0.9209   0
   -5  -15   -6   1.927281   1.960412   0.340076     0.9559   0
    5   15    6   2.038894   1.804354   0.298011     0.9559   0
    6   15    6   2.655903   2.545396   0.354488     0.9969   0
   -6  -15   -6   2.427302   2.342062   0.342806     0.9969   0
    7   15    6   2.137085   2.226107   0.384814     1.0433   0
   -7  -15   -6   2.075398   2.175851   0.355758     1.0433   0
   -8  -15   -6   1.200704   1.150902   0.333105     1.0943   0
    8   15    6   1.193626   0.847382   0.391659     1.0943   0
    0   16    6  24.225746  24.276528   0.766550     0.9104   0
    1   16    6  10.140393  10.166603   0.518094     0.9144   0
   -1  -16   -6  10.214808  10.708686   0.458126     0.9144   0
   -2  -16   -6   3.050904   2.827187   0.322692     0.9262   0
    2   16    6   2.854173   2.797323   0.295607     0.9262   0
   -3  -16   -6   1.431159   1.413935   0.287665     0.9457   0
    3   16    6   1.400661   1.394099   0.325817     0.9457   0
    4   16    6   7.503365   7.578739   0.574427     0.9722   0
   -4  -16   -6   7.494649   7.362896   0.526478     0.9722   0
    5   16    6   3.833066   3.408959   0.437320     1.0054   0
   -5  -16   -6   3.876005   4.115734   0.481289     1.0054   0
    6   16    6   9.538244   9.866140   0.675383     1.0444   0
   -6  -16   -6   9.537380  10.155258   0.630337     1.0444   0
    7   16    6   0.747244   0.678719   0.433570     1.0888   0
   -7  -16   -6   0.745191   0.756474   0.316096     1.0888   0
    0   17    6   1.083743   0.968730   0.276935     0.9655   0
    1   17    6   0.937001   0.969827   0.259417     0.9692   0
   -1  -17   -6   0.832789   0.831950   0.226506     0.9692   0
    2   17    6   5.170144   5.296673   0.474885     0.9804   0
   -2  -17   -6   5.483461   5.560215   0.483961     0.9804   0
    3   17    6   5.394124   5.486056   0.457742     0.9988   0
   -3  -17   -6   5.489005   5.530015   0.496855     0.9988   0
    4   17    6   5.757155   5.896926   0.525892     1.0240   0
   -4  -17   -6   5.742581   5.816238   0.581657     1.0240   0
   -5  -17   -6   0.916458   0.858122   0.353671     1.0555   0
    5   17    6   0.863792   0.889697   0.331047     1.0555   0
   -6  -17   -6   0.696880   0.531737   0.303895     1.0928   0
    6   17    6   0.763321   0.501989   0.416975     1.0928   0
    0   18    6   3.893595   3.905757   0.416004     1.0207   0
    1   18    6   2.119142   1.957969   0.326288     1.0243   0
   -1  -18   -6   2.020553   2.085385   0.323250     1.0243   0
   -2  -18   -6   4.526216   4.794088   0.497913     1.0349   0
    2   18    6   4.563759   4.383334   0.475020     1.0349   0
   -3  -18   -6   4.453400   4.473482   0.528084     1.0523   0
    3   18    6   4.447112   4.229958   0.442243     1.0523   0
    4   18    6   0.292154   0.151866   0.261754     1.0762   0
   -4  -18   -6   0.299829   0.232371   0.302674     1.0762   0
   -5  -18   -6   2.723476   2.680580   0.490894     1.1063   0
    5   18    6   2.580494   2.580096   0.493240     1.1063   0
    0   19    6   3.576330   3.587833   0.429311     1.0760   0
    1   19    6   3.677923   4.221911   0.562495     1.0794   0
   -1  -19   -6   3.517155   3.581372   0.471472     1.0794   0
    2   19    6   5.947229   6.075300   0.650750     1.0894   0
   -2  -19   -6   5.808253   5.572801   0.598003     1.0894   0
   -3  -19   -6   2.109824   2.071732   0.411148     1.1060   0
    3   19    6   2.105807   2.151487   0.406178     1.1060   0
    1    0    7 2611.90463 2620.51623    9.62279     0.2090   0
    2    0    7 180.995784 181.406450   0.742879     0.2560   0
    3    0    7 1671.51983 1638.92113    5.93230     0.3193   0
    4    0    7 742.650901 732.488849   2.911441     0.3910   0
    5    0    7 219.200321 217.699470   1.075291     0.4674   0
    6    0    7   1.533793   1.538543   0.088158     0.5464   0
    7    0    7  12.140189  12.093411   0.219150     0.6270   0
    8    0    7   1.969877   2.126373   0.150703     0.7088   0
    9    0    7  10.969722  11.329033   0.334884     0.7913   0
   10    0    7   2.965897   2.844464   0.316039     0.8743   0
   11    0    7   5.598085   5.399340   0.446964     0.9578   0
   12    0    7   1.732084   1.619365   0.310626     1.0415   0
    0    1    7 1325.37365 1350.44802    5.16255     0.1989   0
   -1   -1   -7 1707.98547 1708.03238    6.72557     0.2164   0
    1    1    7 1717.19890 1715.47424    6.74288     0.2164   0
   -2   -1   -7 1169.39942 1161.69970    4.44032     0.2620   0
    2    1    7 1172.59341 1171.40104    4.53157     0.2620   0
   -3   -1   -7 500.683100 492.917612   2.143554     0.3241   0
    3    1    7 505.863538 496.582777   1.997582     0.3241   0
   -4   -1   -7 341.519206 340.942093   1.565695     0.3950   0
    4    1    7 341.667016 339.693129   1.450221     0.3950   0
    5    1    7  12.208837  12.164272   0.167769     0.4707   0
   -5   -1   -7  12.258631  12.489829   0.184787     0.4707   0
    6    1    7 224.990718 225.383625   1.276241     0.5492   0
   -6   -1   -7 222.792978 226.018203   1.273616     0.5492   0
   -7   -1   -7 334.874365 332.076278   1.900617     0.6295   0
    7    1    7 337.965740 334.794384   1.955950     0.6295   0
    8    1    7   9.601789  10.062378   0.247495     0.7110   0
   -8   -1   -7   9.190970   9.499403   0.232573     0.7110   0
    9    1    7 124.228817 125.516526   1.683890     0.7933   0
   -9   -1   -7 123.950715 125.985728   1.703821     0.7933   0
   10    1    7   0.388424   0.355556   0.241101     0.8761   0
  -10   -1   -7   0.346982   0.353873   0.196065     0.8761   0
   11    1    7   1.145009   1.127365   0.316279     0.9594   0
  -11   -1   -7   1.213152   1.176382   0.256042     0.9594   0
   12    1    7   0.110638   0.109147   0.240745     1.0430   0
  -12   -1   -7   0.090378   0.094706   0.227611     1.0430   0
    0    2    7  80.626613  80.117128   0.419167     0.2212   0
   -1   -2   -7 311.205648 309.799726   1.206351     0.2371   0
    1    2    7 309.748365 310.806397   1.256675     0.2371   0
   -2   -2   -7  18.499159  18.178816   0.135540     0.2794   0
    2    2    7  16.806996  16.973792   0.141674     0.2794   0
    3    2    7 1002.45366  990.04651    4.26001     0.3383   0
   -3   -2   -7 1005.12678  985.76792    3.85563     0.3383   0
   -4   -2   -7 132.481414 129.637433   0.668047     0.4067   0
    4    2    7 130.270292 127.476985   0.765147     0.4067   0
    5    2    7 387.309878 384.150084   1.991131     0.4806   0
   -5   -2   -7 385.226204 384.343341   1.876792     0.4806   0
   -6   -2   -7  12.444174  12.631744   0.178220     0.5577   0
    6    2    7  12.215748  12.656358   0.204334     0.5577   0
   -7   -2   -7  70.124904  70.092632   0.559620     0.6369   0
    7    2    7  71.349611  71.352268   0.615569     0.6369   0
    8    2    7  48.437054  48.137792   0.572427     0.7176   0
   -8   -2   -7  47.734460  46.991707   0.521132     0.7176   0
   -9   -2   -7  28.217099  28.333208   0.607896     0.7992   0
    9    2    7  28.299678  28.879137   0.606464     0.7992   0
   10    2    7  15.304725  15.478112   0.638260     0.8815   0
  -10   -2   -7  15.745496  15.863666   0.584878     0.8815   0
   11    2    7  13.940576  14.045794   0.708188     0.9643   0
  -11   -2   -7  13.996297  14.483172   0.626587     0.9643   0
  -12   -2   -7   0.963909   0.897148   0.302174     1.0475   0
   12    2    7   0.969255   0.930867   0.341758     1.0475   0
    0    3    7 1021.24688 1017.15066    4.05040     0.2542   0
   -1   -3   -7 915.203095 921.972700   3.891209     0.2681   0
    1    3    7 912.394766 915.513471   3.759063     0.2681   0
    2    3    7 2985.05386 2965.81287   11.41182     0.3062   0
   -2   -3   -7 2984.73363 2965.63980   11.24760     0.3062   0
    3    3    7 160.026904 159.052980   0.868044     0.3607   0
   -3   -3   -7 161.728418 160.647115   0.724111     0.3607   0
   -4   -3   -7 1466.88682 1463.39318    5.90177     0.4256   0
    4    3    7 1465.38342 1452.35538    6.68960     0.4256   0
    5    3    7 100.795262 101.465081   0.728841     0.4966   0
   -5   -3   -7 102.792911 104.312987   0.582898     0.4966   0
   -6   -3   -7  55.259252  54.640191   0.402918     0.5716   0
    6    3    7  52.983224  52.680501   0.546717     0.5716   0
   -7   -3   -7   9.548194   9.677594   0.197075     0.6491   0
    7    3    7   9.576923   9.746820   0.248408     0.6491   0
    8    3    7  34.567012  34.671098   0.554967     0.7284   0
   -8   -3   -7  34.158264  34.540336   0.437416     0.7284   0
    9    3    7   4.543561   4.611916   0.299501     0.8089   0
   -9   -3   -7   4.433967   4.283946   0.253244     0.8089   0
   10    3    7  20.137933  20.316284   0.673873     0.8903   0
  -10   -3   -7  20.344270  20.548962   0.611810     0.8903   0
   11    3    7   1.840825   1.711340   0.329153     0.9724   0
  -11   -3   -7   1.890389   1.836650   0.300501     0.9724   0
  -12   -3   -7   5.829719   5.604626   0.512748     1.0550   0
   12    3    7   5.611284   5.350862   0.547160     1.0550   0
    0    4    7 1140.51014 1139.95100    4.59548     0.2942   0
   -1   -4   -7  95.867476  94.592511   0.530430     0.3063   0
    1    4    7  97.152786  96.040502   0.494942     0.3063   0
    2    4    7 1178.66590 1165.64177    4.66630     0.3401   0
   -2   -4   -7 1180.94518 1173.48745    4.65441     0.3401   0
    3    4    7  32.537058  32.921779   0.262004     0.3900   0
   -3   -4   -7  31.863352  32.065388   0.225900     0.3900   0
    4    4    7  28.908087  28.790104   0.272445     0.4506   0
   -4   -4   -7  28.920815  28.780008   0.215333     0.4506   0
    5    4    7  23.316228  23.674929   0.282522     0.5182   0
   -5   -4   -7  23.460362  23.663776   0.208218     0.5182   0
    6    4    7 123.955022 124.461781   0.992364     0.5904   0
   -6   -4   -7 124.987078 124.777147   0.742417     0.5904   0
   -7   -4   -7  28.434261  29.216520   0.341057     0.6658   0
    7    4    7  28.449875  29.492946   0.425109     0.6658   0
    8    4    7 135.688809 135.826486   1.532908     0.7433   0
   -8   -4   -7 136.354675 135.322670   1.123692     0.7433   0
   -9   -4   -7  21.218892  21.135754   0.494259     0.8223   0
    9    4    7  21.089723  20.849714   0.618011     0.8223   0
   10    4    7  23.131275  23.441097   0.795145     0.9025   0
  -10   -4   -7  23.130299  22.965356   0.616348     0.9025   0
   11    4    7   0.205704   0.200690   0.246966     0.9836   0
  -11   -4   -7   0.219563   0.054131   0.193498     0.9836   0
   12    4    7   0.581280   0.624982   0.371209     1.0653   0
  -12   -4   -7   0.571148   0.501595   0.298232     1.0653   0
    0    5    7  36.262346  34.907238   0.228977     0.3387   0
   -1   -5   -7 170.364924 170.824391   0.861275     0.3493   0
    1    5    7 171.887133 172.437756   0.865141     0.3493   0
    2    5    7 192.203077 192.910569   0.949684     0.3793   0
   -2   -5   -7 189.386321 190.381874   0.888658     0.3793   0
    3    5    7 1168.52351 1151.46954    5.34870     0.4246   0
   -3   -5   -7 1164.80340 1156.23849    4.73862     0.4246   0
   -4   -5   -7 344.536759 342.523729   1.522351     0.4809   0
    4    5    7 341.542749 340.937286   1.854572     0.4809   0
    5    5    7  30.359566  30.226075   0.323731     0.5447   0
   -5   -5   -7  29.384898  29.254691   0.260965     0.5447   0
    6    5    7 135.538942 137.194673   1.023112     0.6139   0
   -6   -5   -7 136.022712 137.136984   0.784770     0.6139   0
    7    5    7  57.500032  57.419929   0.634847     0.6866   0
   -7   -5   -7  57.967260  57.738948   0.517604     0.6866   0
    8    5    7   4.514880   4.583024   0.258110     0.7620   0
   -8   -5   -7   4.599779   4.397179   0.197632     0.7620   0
   -9   -5   -7  48.267205  48.492771   0.817240     0.8393   0
    9    5    7  48.953204  49.803846   0.993556     0.8393   0
   10    5    7  12.357566  12.518578   0.601166     0.9180   0
  -10   -5   -7  12.487976  12.792407   0.468914     0.9180   0
   11    5    7   2.283775   2.508158   0.417254     0.9978   0
  -11   -5   -7   2.175005   2.272777   0.280474     0.9978   0
  -12   -5   -7   8.583773   8.760504   0.727697     1.0785   0
   12    5    7   8.568181   8.617436   0.799289     1.0785   0
    0    6    7 1001.37697  993.06556    4.22766     0.3863   0
   -1   -6   -7 384.385297 380.534916   1.595174     0.3956   0
    1    6    7 381.659758 378.694641   1.821785     0.3956   0
   -2   -6   -7 372.220299 375.484256   1.747165     0.4223   0
    2    6    7 372.211795 373.427649   1.757876     0.4223   0
    3    6    7 172.882998 173.855940   0.989931     0.4634   0
   -3   -6   -7 169.860962 172.107006   0.867554     0.4634   0
   -4   -6   -7 165.907223 166.476574   0.875323     0.5154   0
    4    6    7 164.114075 165.203573   0.997681     0.5154   0
   -5   -6   -7 136.599874 135.749567   0.792606     0.5755   0
    5    6    7 138.332226 137.660030   0.969980     0.5755   0
    6    6    7 204.795491 205.748262   1.541850     0.6413   0
   -6   -6   -7 205.227799 204.461800   1.309393     0.6413   0
   -7   -6   -7  35.019437  35.421822   0.441108     0.7113   0
    7    6    7  35.075480  35.444513   0.473452     0.7113   0
   -8   -6   -7  27.353589  27.498546   0.435368     0.7843   0
    8    6    7  27.120241  27.153182   0.622376     0.7843   0
    9    6    7   0.848078   0.715928   0.210535     0.8596   0
   -9   -6   -7   0.863119   0.733139   0.177970     0.8596   0
  -10   -6   -7   1.396836   1.345544   0.227025     0.9366   0
   10    6    7   1.354850   1.512611   0.279897     0.9366   0
   11    6    7   4.173361   4.477578   0.448175     1.0149   0
  -11   -6   -7   3.993853   3.740411   0.326307     1.0149   0
  -12   -6   -7   0.961668   0.877015   0.469876     1.0943   0
   12    6    7   0.948785   0.788087   0.397938     1.0943   0
    0    7    7 152.285538 152.687976   0.794116     0.4358   0
   -1   -7   -7 637.883318 641.536601   2.669292     0.4441   0
    1    7    7 642.844804 641.164508   2.897086     0.4441   0
    2    7    7  41.095109  42.726193   0.339412     0.4680   0
   -2   -7   -7  41.123805  42.858781   0.319212     0.4680   0
    3    7    7 162.074063 161.370149   0.977076     0.5054   0
   -3   -7   -7 165.303471 165.041083   0.911320     0.5054   0
   -4   -7   -7 179.466317 179.389263   0.946934     0.5535   0
    4    7    7 180.477229 181.556441   1.129365     0.5535   0
   -5   -7   -7  36.393784  36.467721   0.294252     0.6099   0
    5    7    7  36.008392  36.578195   0.421792     0.6099   0
    6    7    7  78.091584  79.002483   0.812999     0.6723   0
   -6   -7   -7  76.798151  76.841939   0.642096     0.6723   0
    7    7    7  62.393056  62.564428   0.748926     0.7394   0
   -7   -7   -7  62.151704  62.240409   0.627337     0.7394   0
   -8   -7   -7   5.463079   5.261175   0.229207     0.8099   0
    8    7    7   5.753156   5.621067   0.306962     0.8099   0
   -9   -7   -7  18.300460  18.074207   0.481442     0.8830   0
    9    7    7  18.068151  17.407131   0.633270     0.8830   0
   10    7    7  10.378709  10.444567   0.559909     0.9581   0
  -10   -7   -7  10.377391  10.690226   0.414216     0.9581   0
   11    7    7   2.676881   2.765681   0.375372     1.0348   0
  -11   -7   -7   2.592909   2.337802   0.329932     1.0348   0
    0    8    7   0.472008   0.657884   0.058025     0.4867   0
    1    8    7 186.854519 187.603194   1.080041     0.4942   0
   -1   -8   -7 187.032140 189.055992   0.994594     0.4942   0
   -2   -8   -7  31.921452  32.633335   0.286781     0.5158   0
    2    8    7  31.784829  32.439116   0.304905     0.5158   0
   -3   -8   -7 541.353281 538.660066   2.622199     0.5499   0
    3    8    7 541.664384 537.904342   2.779737     0.5499   0
    4    8    7   6.008281   5.989045   0.149443     0.5945   0
   -4   -8   -7   5.786776   5.843910   0.107522     0.5945   0
    5    8    7 159.869699 159.265467   1.166190     0.6472   0
   -5   -8   -7 159.700286 158.239567   0.932963     0.6472   0
    6    8    7   9.348078   9.477077   0.264340     0.7064   0
   -6   -8   -7   9.590094   9.819989   0.203892     0.7064   0
    7    8    7   2.686403   2.796467   0.208641     0.7705   0
   -7   -8   -7   2.807235   2.742557   0.148587     0.7705   0
   -8   -8   -7   1.112949   1.204361   0.147433     0.8384   0
    8    8    7   1.106022   1.239349   0.210757     0.8384   0
   -9   -8   -7  22.672662  23.055351   0.558976     0.9092   0
    9    8    7  22.555531  23.541283   0.787520     0.9092   0
   10    8    7   0.851459   0.766868   0.257831     0.9823   0
  -10   -8   -7   0.882755   0.867794   0.222237     0.9823   0
   11    8    7  10.303755  10.751568   0.616204     1.0573   0
  -11   -8   -7  10.194021  10.321209   0.649278     1.0573   0
    0    9    7  92.320590  94.120616   0.600147     0.5387   0
   -1   -9   -7 264.493928 263.873629   1.453471     0.5454   0
    1    9    7 262.548674 262.877535   1.465239     0.5454   0
    2    9    7  51.550392  51.825552   0.436714     0.5651   0
   -2   -9   -7  51.332723  51.003486   0.386919     0.5651   0
    3    9    7  28.704476  28.079473   0.303049     0.5964   0
   -3   -9   -7  28.588721  28.376859   0.298453     0.5964   0
    4    9    7 103.380785 102.426562   0.817855     0.6377   0
   -4   -9   -7 103.680928 102.586167   0.674690     0.6377   0
   -5   -9   -7  26.930046  26.206220   0.291261     0.6872   0
    5    9    7  27.371831  26.956752   0.366295     0.6872   0
   -6   -9   -7 114.075617 114.176820   1.032198     0.7431   0
    6    9    7 113.930738 113.136497   1.147941     0.7431   0
   -7   -9   -7  36.993381  36.925194   0.575821     0.8043   0
    7    9    7  35.911460  35.944483   0.717976     0.8043   0
   -8   -9   -7   2.646990   2.558933   0.201623     0.8695   0
    8    9    7   2.455564   2.432508   0.265926     0.8695   0
    9    9    7  18.786969  18.437166   0.672594     0.9380   0
   -9   -9   -7  18.874759  18.604079   0.553227     0.9380   0
  -10   -9   -7   4.428021   4.708112   0.410995     1.0091   0
   10    9    7   4.502029   4.646366   0.454511     1.0091   0
   11    9    7   1.312165   1.474643   0.408947     1.0822   0
  -11   -9   -7   1.323942   1.083974   0.384198     1.0822   0
    0   10    7 116.161686 115.497895   0.764012     0.5914   0
    1   10    7 193.266131 193.534570   1.206678     0.5975   0
   -1  -10   -7 192.925181 191.274128   1.158036     0.5975   0
   -2  -10   -7  29.496338  29.991282   0.304107     0.6155   0
    2   10    7  29.018419  29.719183   0.321481     0.6155   0
   -3  -10   -7 129.697291 129.457636   0.926002     0.6444   0
    3   10    7 128.934946 128.284629   0.984172     0.6444   0
    4   10    7  83.293380  83.010993   0.734879     0.6828   0
   -4  -10   -7  82.992326  82.277960   0.647798     0.6828   0
   -5  -10   -7 131.157006 130.402772   1.088223     0.7292   0
    5   10    7 129.903583 128.860556   1.219187     0.7292   0
    6   10    7  18.854875  18.421397   0.448887     0.7822   0
   -6  -10   -7  18.772775  18.241985   0.383727     0.7822   0
    7   10    7   9.208274   9.329201   0.391169     0.8405   0
   -7  -10   -7   9.251703   9.319375   0.353306     0.8405   0
   -8  -10   -7   7.378457   7.342214   0.421504     0.9031   0
    8   10    7   7.380934   7.085162   0.397197     0.9031   0
    9   10    7   6.424134   6.702637   0.487750     0.9692   0
   -9  -10   -7   6.566486   6.733232   0.448233     0.9692   0
  -10  -10   -7   2.660148   2.759469   0.355248     1.0381   0
   10   10    7   2.696696   2.478880   0.359632     1.0381   0
  -11  -10   -7   4.915501   5.303317   0.816192     1.1093   0
   11   10    7   4.815210   5.381861   0.660710     1.1093   0
    0   11    7  17.692774  17.929984   0.260167     0.6446   0
   -1  -11   -7  18.289735  18.543217   0.232890     0.6502   0
    1   11    7  18.155360  18.758781   0.286146     0.6502   0
   -2  -11   -7  88.404598  89.263023   0.685497     0.6668   0
    2   11    7  87.216190  87.543414   0.744119     0.6668   0
   -3  -11   -7  17.980115  18.126127   0.297126     0.6936   0
    3   11    7  17.893964  17.988827   0.290886     0.6936   0
    4   11    7  80.253557  79.596967   0.805634     0.7294   0
   -4  -11   -7  79.615518  78.784611   0.789001     0.7294   0
   -5  -11   -7   8.025599   8.229142   0.297655     0.7730   0
    5   11    7   8.057610   8.255765   0.282050     0.7730   0
   -6  -11   -7  30.517645  29.853886   0.634385     0.8232   0
    6   11    7  31.591325  31.162942   0.704592     0.8232   0
    7   11    7  20.387150  20.122353   0.684228     0.8788   0
   -7  -11   -7  20.196575  19.818621   0.682036     0.8788   0
   -8  -11   -7   0.876328   0.894773   0.213343     0.9388   0
    8   11    7   0.920129   0.765339   0.239428     0.9388   0
   -9  -11   -7   5.461133   5.662709   0.444310     1.0026   0
    9   11    7   5.480108   6.056734   0.524103     1.0026   0
   10   11    7   2.162633   2.022215   0.404120     1.0694   0
  -10  -11   -7   2.115743   2.180831   0.336941     1.0694   0
    0   12    7 179.838571 180.452661   1.411742     0.6982   0
   -1  -12   -7   8.516019   8.693730   0.225313     0.7034   0
    1   12    7   8.247094   8.578525   0.228313     0.7034   0
    2   12    7 118.146801 119.402469   1.168401     0.7188   0
   -2  -12   -7 116.858428 115.691152   1.032352     0.7188   0
   -3  -12   -7  12.803543  12.883844   0.338903     0.7437   0
    3   12    7  12.566621  13.228727   0.302117     0.7437   0
   -4  -12   -7   6.283423   6.260250   0.250898     0.7772   0
    4   12    7   6.300998   6.164862   0.254062     0.7772   0
   -5  -12   -7   0.484639   0.427340   0.155471     0.8183   0
    5   12    7   0.449297   0.356959   0.159510     0.8183   0
   -6  -12   -7  35.181403  34.340445   0.795799     0.8658   0
    6   12    7  35.579721  36.041977   0.895389     0.8658   0
   -7  -12   -7   1.389471   1.390609   0.244630     0.9188   0
    7   12    7   1.447428   1.427068   0.295232     0.9188   0
   -8  -12   -7  30.164503  29.969745   0.957058     0.9765   0
    8   12    7  30.873410  30.518366   1.046024     0.9765   0
    9   12    7   2.959181   3.127159   0.397755     1.0379   0
   -9  -12   -7   2.957311   2.944381   0.357161     1.0379   0
  -10  -12   -7   2.988342   2.867896   0.416937     1.1025   0
   10   12    7   2.872501   2.552136   0.477231     1.1025   0
    0   13    7  55.219925  54.466644   0.647913     0.7522   0
    1   13    7   3.920628   4.074900   0.207132     0.7571   0
   -1  -13   -7   3.644304   3.497819   0.184133     0.7571   0
   -2  -13   -7  42.927257  42.682830   0.644548     0.7714   0
    2   13    7  42.457068  43.464033   0.685651     0.7714   0
   -3  -13   -7   6.965323   6.867897   0.335566     0.7946   0
    3   13    7   6.746807   6.872435   0.270128     0.7946   0
    4   13    7  55.799581  55.535522   0.935771     0.8260   0
   -4  -13   -7  55.960104  55.509562   1.034332     0.8260   0
   -5  -13   -7   0.197261   0.218872   0.181335     0.8648   0
    5   13    7   0.249459   0.251331   0.171269     0.8648   0
   -6  -13   -7  10.842706  10.369764   0.503806     0.9099   0
    6   13    7  10.617332  10.424761   0.637818     0.9099   0
   -7  -13   -7   1.816557   1.674082   0.266734     0.9605   0
    7   13    7   1.702705   1.573117   0.328365     0.9605   0
   -8  -13   -7   0.124379   0.147385   0.221669     1.0158   0
    8   13    7   0.113146   0.152558   0.287348     1.0158   0
    9   13    7   0.442652   0.328009   0.265763     1.0750   0
   -9  -13   -7   0.499763   0.343758   0.283358     1.0750   0
    0   14    7  18.288372  18.202564   0.472203     0.8065   0
    1   14    7  17.531489  17.612696   0.465818     0.8110   0
   -1  -14   -7  17.171334  17.249256   0.408552     0.8110   0
   -2  -14   -7  21.827456  21.347953   0.518161     0.8244   0
    2   14    7  21.700297  21.609284   0.559688     0.8244   0
   -3  -14   -7  84.237620  82.723606   1.423482     0.8462   0
    3   14    7  84.732030  85.453443   1.353169     0.8462   0
    4   14    7   2.320973   2.298401   0.266446     0.8758   0
   -4  -14   -7   2.420202   2.658706   0.336057     0.8758   0
   -5  -14   -7  44.025110  43.775072   1.174064     0.9124   0
    5   14    7  43.191345  42.055944   1.129875     0.9124   0
   -6  -14   -7  12.596508  12.485214   0.631510     0.9553   0
    6   14    7  12.404390  12.592996   0.784568     0.9553   0
   -7  -14   -7   1.577155   1.496035   0.302799     1.0036   0
    7   14    7   1.526612   1.365534   0.336903     1.0036   0
   -8  -14   -7   4.756030   4.944579   0.491346     1.0566   0
    8   14    7   4.651979   4.307492   0.526334     1.0566   0
    0   15    7   1.218610   1.385494   0.237457     0.8610   0
   -1  -15   -7  15.174355  14.694986   0.458501     0.8652   0
    1   15    7  15.291541  14.762289   0.545650     0.8652   0
    2   15    7  22.816621  22.886322   0.674479     0.8777   0
   -2  -15   -7  22.764332  22.242803   0.673344     0.8777   0
   -3  -15   -7  32.216908  32.149133   0.878976     0.8982   0
    3   15    7  32.593973  32.733425   0.930569     0.8982   0
    4   15    7   8.446409   8.658020   0.510489     0.9262   0
   -4  -15   -7   8.533266   8.463311   0.591859     0.9262   0
    5   15    7   0.451782   0.516565   0.248649     0.9609   0
   -5  -15   -7   0.436751   0.421138   0.231736     0.9609   0
   -6  -15   -7   1.446918   1.429799   0.298376     1.0017   0
    6   15    7   1.434304   1.342343   0.371891     1.0017   0
   -7  -15   -7   9.278581   9.644807   0.621982     1.0479   0
    7   15    7   9.063481   9.449127   0.660614     1.0479   0
   -8  -15   -7   3.018355   2.777468   0.443252     1.0987   0
    8   15    7   2.996309   3.290274   0.475289     1.0987   0
    0   16    7   0.649667   0.616540   0.224592     0.9157   0
    1   16    7   9.700788   9.705284   0.500210     0.9196   0
   -1  -16   -7   9.859676   9.980172   0.450463     0.9196   0
   -2  -16   -7  17.421080  17.645675   0.674758     0.9314   0
    2   16    7  17.538314  17.316560   0.637760     0.9314   0
    3   16    7  18.940292  19.208850   0.824528     0.9508   0
   -3  -16   -7  18.705846  19.139047   0.765022     0.9508   0
    4   16    7  18.906109  19.047898   0.933713     0.9772   0
   -4  -16   -7  18.736896  18.820604   0.885851     0.9772   0
    5   16    7   2.303018   2.075203   0.376122     1.0102   0
   -5  -16   -7   2.170464   1.962152   0.404707     1.0102   0
   -6  -16   -7   0.255091   0.225544   0.248418     1.0491   0
    6   16    7   0.249255   0.195613   0.294713     1.0491   0
    7   16    7   0.130212   0.033556   0.302482     1.0932   0
   -7  -16   -7   0.112034   0.169471   0.279310     1.0932   0
    0   17    7   0.029329   0.080553   0.225929     0.9705   0
   -1  -17   -7  23.847576  24.216147   0.789501     0.9742   0
    1   17    7  24.457289  24.673523   0.847219     0.9742   0
   -2  -17   -7   0.692923   0.748734   0.270455     0.9854   0
    2   17    7   0.690509   0.918080   0.283608     0.9854   0
   -3  -17   -7   5.789917   5.984267   0.514931     1.0037   0
    3   17    7   5.701848   5.448953   0.451329     1.0037   0
   -4  -17   -7   0.217049   0.137780   0.277166     1.0287   0
    4   17    7   0.178519   0.143376   0.271416     1.0287   0
    5   17    7   1.219267   1.286058   0.364017     1.0601   0
   -5  -17   -7   1.269411   1.389436   0.395611     1.0601   0
    6   17    7   0.913916   0.794212   0.444771     1.0972   0
   -6  -17   -7   0.880554   0.793924   0.325394     1.0972   0
    0   18    7   0.608460   0.551765   0.263330     1.0254   0
   -1  -18   -7   2.399198   2.461766   0.338432     1.0290   0
    1   18    7   2.285789   2.166197   0.344585     1.0290   0
    2   18    7   6.996347   7.379443   0.599993     1.0395   0
   -2  -18   -7   7.317139   7.097508   0.579638     1.0395   0
    3   18    7   6.068907   5.694150   0.501730     1.0569   0
   -3  -18   -7   6.053543   5.981844   0.607714     1.0569   0
   -4  -18   -7   0.557193   0.637068   0.338403     1.0807   0
    4   18    7   0.517762   0.543429   0.290252     1.0807   0
    5   18    7   3.306297   3.026953   0.445108     1.1106   0
   -5  -18   -7   3.213288   2.958198   0.528103     1.1106   0
    0   19    7   0.045284   0.035998   0.259763     1.0805   0
   -1  -19   -7   3.106986   3.337156   0.500230     1.0838   0
    1   19    7   3.071458   3.215125   0.447656     1.0838   0
    2   19    7  10.218729  11.143756   0.746167     1.0939   0
   -2  -19   -7  10.185277  10.478315   0.726812     1.0939   0
    3   19    7   0.273909   0.328663   0.292415     1.1104   0
   -3  -19   -7   0.304941   0.355613   0.320212     1.1104   0
    0    0    8 607.278474 599.732372   3.617457     0.2181   0
    1    0    8 398.935805 399.131879   1.561695     0.2342   0
    2    0    8 513.423716 517.854581   1.937778     0.2769   0
    3    0    8   3.429392   3.095353   0.069188     0.3363   0
    4    0    8   3.238903   3.317590   0.088466     0.4050   0
    5    0    8   0.442618   0.632443   0.065150     0.4791   0
    6    0    8  30.478374  31.025739   0.282916     0.5565   0
    7    0    8 133.835050 134.737128   0.945338     0.6358   0
    8    0    8 156.903534 157.646333   1.427059     0.7166   0
    9    0    8  61.224013  61.307677   0.914426     0.7983   0
   10    0    8  19.784221  19.728338   0.677709     0.8807   0
   11    0    8   1.666830   1.776346   0.348758     0.9636   0
   12    0    8   0.305653   0.248024   0.253302     1.0469   0
    0    1    8 215.196691 219.883954   0.967404     0.2252   0
   -1   -1   -8 768.984368 773.607542   3.095642     0.2408   0
    1    1    8 769.605126 774.297885   3.099564     0.2408   0
    2    1    8 362.541059 361.362025   1.487219     0.2825   0
   -2   -1   -8 360.178774 359.072739   1.462432     0.2825   0
   -3   -1   -8 377.789791 375.899616   1.590761     0.3409   0
    3    1    8 375.326527 372.064269   1.599616     0.3409   0
    4    1    8 186.362224 184.663947   0.877092     0.4089   0
   -4   -1   -8 186.549594 185.634081   0.953433     0.4089   0
   -5   -1   -8  72.812684  74.436506   0.513133     0.4824   0
    5    1    8  73.958745  75.938628   0.483250     0.4824   0
    6    1    8  66.681718  67.224053   0.494643     0.5593   0
   -6   -1   -8  66.894830  67.346354   0.512835     0.5593   0
    7    1    8  74.397840  74.948302   0.636250     0.6383   0
   -7   -1   -8  75.004962  75.519326   0.600387     0.6383   0
   -8   -1   -8   7.306744   7.468553   0.231352     0.7188   0
    8    1    8   7.540460   7.403220   0.230823     0.7188   0
   -9   -1   -8  26.917494  27.036363   0.611906     0.8002   0
    9    1    8  26.719112  26.105937   0.548544     0.8002   0
   10    1    8   4.625888   4.655193   0.414360     0.8825   0
  -10   -1   -8   4.574848   4.653750   0.377670     0.8825   0
  -11   -1   -8   5.068413   4.748148   0.405678     0.9652   0
   11    1    8   5.189146   4.846643   0.492317     0.9652   0
   12    1    8   2.491731   2.405231   0.407803     1.0484   0
  -12   -1   -8   2.405972   2.391126   0.354758     1.0484   0
    0    2    8  33.055881  31.442253   0.194690     0.2451   0
    1    2    8 1691.67853 1700.14824    6.21254     0.2596   0
   -1   -2   -8 1695.21771 1691.20647    6.44888     0.2596   0
   -2   -2   -8 259.351353 258.260503   1.094511     0.2987   0
    2    2    8 252.619474 252.407969   1.187496     0.2987   0
    3    2    8   6.372748   6.789844   0.100840     0.3544   0
   -3   -2   -8   5.538748   6.136642   0.092764     0.3544   0
    4    2    8 281.171042 278.781391   1.441010     0.4202   0
   -4   -2   -8 278.551960 277.724723   1.325901     0.4202   0
    5    2    8  87.471738  89.828373   0.619896     0.4920   0
   -5   -2   -8  85.474709  88.423073   0.587648     0.4920   0
    6    2    8   1.130440   1.271847   0.096110     0.5676   0
   -6   -2   -8   1.321217   1.490892   0.090821     0.5676   0
    7    2    8  28.636003  29.014706   0.360930     0.6456   0
   -7   -2   -8  27.711803  27.931117   0.330538     0.6456   0
    8    2    8  31.713970  32.255089   0.481865     0.7253   0
   -8   -2   -8  33.084017  33.467997   0.426917     0.7253   0
    9    2    8  16.024613  16.230759   0.459982     0.8061   0
   -9   -2   -8  16.464339  16.791783   0.448040     0.8061   0
  -10   -2   -8  10.514334  10.542927   0.519642     0.8878   0
   10    2    8  10.718573  10.836178   0.558034     0.8878   0
   11    2    8   1.080561   0.918762   0.286935     0.9701   0
  -11   -2   -8   0.954638   1.027535   0.292252     0.9701   0
   12    2    8   0.093684   0.097667   0.261177     1.0528   0
  -12   -2   -8   0.094808   0.148568   0.254110     1.0528   0
    0    3    8  70.743210  72.083955   0.400947     0.2752   0
    1    3    8  16.051760  16.548721   0.138905     0.2882   0
   -1   -3   -8  13.884105  14.245782   0.124060     0.2882   0
    2    3    8 370.451845 368.570247   1.572915     0.3239   0
   -2   -3   -8 372.053174 368.029895   1.595722     0.3239   0
   -3   -3   -8  77.619167  77.940335   0.419773     0.3759   0
    3    3    8  75.294457  75.707007   0.487192     0.3759   0
    4    3    8  15.346550  15.473689   0.194085     0.4385   0
   -4   -3   -8  14.792064  14.958720   0.166692     0.4385   0
    5    3    8   2.794808   2.938613   0.113686     0.5077   0
   -5   -3   -8   3.099637   3.214279   0.095196     0.5077   0
    6    3    8  27.614846  27.832853   0.347316     0.5812   0
   -6   -3   -8  28.015170  28.689821   0.261811     0.5812   0
    7    3    8  24.498917  24.447479   0.380487     0.6576   0
   -7   -3   -8  25.051566  25.345887   0.318414     0.6576   0
   -8   -3   -8  17.400345  17.634906   0.298530     0.7360   0
    8    3    8  16.955620  16.707269   0.370430     0.7360   0
   -9   -3   -8   9.439700   9.415244   0.351133     0.8158   0
    9    3    8   9.919560   9.872871   0.399832     0.8158   0
  -10   -3   -8   2.175438   2.034494   0.241457     0.8965   0
   10    3    8   2.261217   2.328015   0.291761     0.8965   0
   11    3    8   4.069610   3.891517   0.433041     0.9781   0
  -11   -3   -8   4.006299   4.046796   0.378439     0.9781   0
   12    3    8   0.215531   0.245899   0.288194     1.0602   0
  -12   -3   -8   0.192357   0.135655   0.269205     1.0602   0
    0    4    8  14.847104  15.070733   0.129050     0.3126   0
   -1   -4   -8  27.535143  27.487778   0.221910     0.3240   0
    1    4    8  28.190395  28.499929   0.205218     0.3240   0
   -2   -4   -8 377.078153 374.754492   1.607365     0.3561   0
    2    4    8 381.308691 376.861097   1.681428     0.3561   0
   -3   -4   -8 712.700713 709.803669   2.969130     0.4040   0
    3    4    8 716.474997 715.786003   3.289101     0.4040   0
   -4   -4   -8 614.785345 616.151582   2.498927     0.4628   0
    4    4    8 611.282168 609.641395   3.067268     0.4628   0
   -5   -4   -8 181.238634 182.203517   0.939742     0.5289   0
    5    4    8 181.046207 182.016029   1.148595     0.5289   0
   -6   -4   -8  33.233328  33.902202   0.300069     0.5998   0
    6    4    8  33.728529  33.856724   0.382583     0.5998   0
    7    4    8  30.627400  31.323702   0.460386     0.6741   0
   -7   -4   -8  31.350168  31.839440   0.362834     0.6741   0
    8    4    8   3.583709   3.430823   0.239370     0.7507   0
   -8   -4   -8   3.551448   3.553316   0.163625     0.7507   0
    9    4    8   5.447647   5.382841   0.364786     0.8291   0
   -9   -4   -8   5.306934   5.476720   0.286060     0.8291   0
  -10   -4   -8   3.331388   3.185261   0.272888     0.9087   0
   10    4    8   3.185094   3.077085   0.337576     0.9087   0
   11    4    8   2.229529   1.965479   0.339970     0.9892   0
  -11   -4   -8   2.253975   2.281152   0.288944     0.9892   0
  -12   -4   -8   3.980603   3.764323   0.481385     1.0705   0
   12    4    8   4.079233   3.989261   0.596426     1.0705   0
    0    5    8 470.154871 464.489506   1.941893     0.3548   0
   -1   -5   -8  84.069649  84.771080   0.509133     0.3649   0
    1    5    8  86.466925  88.205682   0.498124     0.3649   0
   -2   -5   -8 532.360812 532.312369   2.235039     0.3937   0
    2    5    8 534.046278 531.951814   2.426778     0.3937   0
   -3   -5   -8 185.273064 184.375503   0.928377     0.4375   0
    3    5    8 188.671207 186.482107   1.047764     0.4375   0
   -4   -5   -8  79.858858  80.068188   0.457376     0.4923   0
    4    5    8  79.809380  80.619790   0.593743     0.4923   0
    5    5    8   3.806458   4.152934   0.134444     0.5549   0
   -5   -5   -8   3.616017   3.863528   0.098859     0.5549   0
   -6   -5   -8 172.524453 174.596280   1.001007     0.6229   0
    6    5    8 174.558314 175.093366   1.290875     0.6229   0
   -7   -5   -8  44.849183  44.735592   0.448021     0.6947   0
    7    5    8  45.424424  45.285655   0.583129     0.6947   0
    8    5    8   9.125176   9.458415   0.376381     0.7693   0
   -8   -5   -8   8.761394   9.051574   0.277801     0.7693   0
   -9   -5   -8  36.329970  36.161393   0.726851     0.8459   0
    9    5    8  36.630922  37.015477   0.832835     0.8459   0
   10    5    8   1.796142   1.809901   0.305972     0.9241   0
  -10   -5   -8   1.866476   1.813411   0.233361     0.9241   0
   11    5    8  11.693296  11.926113   0.750494     1.0034   0
  -11   -5   -8  11.642629  12.122159   0.524911     1.0034   0
  -12   -5   -8   0.214863   0.206709   0.249649     1.0836   0
   12    5    8   0.219811   0.268234   0.342662     1.0836   0
    0    6    8  20.172696  19.984669   0.148981     0.4004   0
   -1   -6   -8 395.998412 393.306266   1.731493     0.4094   0
    1    6    8 399.394095 392.587079   1.867206     0.4094   0
   -2   -6   -8 457.976501 462.888640   2.193388     0.4353   0
    2    6    8 450.891247 453.141147   2.174360     0.4353   0
   -3   -6   -8  66.791640  66.112293   0.412023     0.4753   0
    3    6    8  66.226387  65.556557   0.480308     0.4753   0
   -4   -6   -8  27.638426  28.110144   0.227352     0.5261   0
    4    6    8  27.636033  27.869101   0.291194     0.5261   0
   -5   -6   -8 117.139827 117.009343   0.689834     0.5851   0
    5    6    8 115.610087 116.019979   0.916916     0.5851   0
    6    6    8  53.152982  53.921003   0.559803     0.6500   0
   -6   -6   -8  54.816496  54.630672   0.485557     0.6500   0
   -7   -6   -8  24.693931  24.706214   0.358238     0.7191   0
    7    6    8  24.531655  24.694003   0.393198     0.7191   0
    8    6    8  86.439584  86.875569   1.428309     0.7914   0
   -8   -6   -8  86.862648  86.882973   1.012103     0.7914   0
   -9   -6   -8   4.156109   4.292993   0.266878     0.8661   0
    9    6    8   4.163966   4.369613   0.334980     0.8661   0
   10    6    8  13.656578  13.749081   0.608896     0.9425   0
  -10   -6   -8  13.658960  13.461406   0.487298     0.9425   0
  -11   -6   -8   3.820998   3.950225   0.359209     1.0204   0
   11    6    8   3.702654   3.707980   0.461395     1.0204   0
   12    6    8   7.157552   7.627447   0.800923     1.0994   0
  -12   -6   -8   7.175557   6.592509   0.873755     1.0994   0
    0    7    8 152.936608 152.705283   0.820787     0.4484   0
   -1   -7   -8  74.879746  75.506827   0.428619     0.4565   0
    1    7    8  73.360427  73.707896   0.494567     0.4565   0
   -2   -7   -8 400.844607 400.849084   1.891387     0.4798   0
    2    7    8 396.760950 395.999374   1.965527     0.4798   0
   -3   -7   -8  48.453133  48.551805   0.356498     0.5163   0
    3    7    8  48.046280  48.038759   0.390534     0.5163   0
   -4   -7   -8 171.567094 170.483065   0.926743     0.5635   0
    4    7    8 173.903123 172.909843   1.066455     0.5635   0
    5    7    8  26.714579  27.248561   0.350700     0.6189   0
   -5   -7   -8  26.892317  26.595427   0.248139     0.6189   0
    6    7    8  91.892991  92.754737   0.908369     0.6806   0
   -6   -7   -8  90.435628  91.604902   0.742821     0.6806   0
    7    7    8   6.830747   6.803256   0.257715     0.7469   0
   -7   -7   -8   6.492789   6.314968   0.203353     0.7469   0
    8    7    8   1.892075   1.953123   0.242784     0.8167   0
   -8   -7   -8   1.814974   1.925933   0.163481     0.8167   0
   -9   -7   -8   3.312981   3.118708   0.246254     0.8893   0
    9    7    8   3.144748   3.077864   0.325980     0.8893   0
  -10   -7   -8   2.568636   2.748932   0.259504     0.9639   0
   10    7    8   2.623137   2.589076   0.330567     0.9639   0
   11    7    8   1.002846   1.120673   0.286723     1.0402   0
  -11   -7   -8   0.991950   0.871525   0.239072     1.0402   0
    0    8    8 314.373269 315.117677   1.532149     0.4981   0
   -1   -8   -8  56.476439  57.202153   0.369670     0.5053   0
    1    8    8  56.783016  57.552997   0.420283     0.5053   0
   -2   -8   -8   1.279565   1.613336   0.079274     0.5265   0
    2    8    8   1.370702   1.729368   0.086860     0.5265   0
    3    8    8 102.468044 102.123695   0.737254     0.5600   0
   -3   -8   -8 101.342504 101.214134   0.697218     0.5600   0
    4    8    8   1.154205   1.399820   0.095715     0.6038   0
   -4   -8   -8   1.145459   1.331882   0.062554     0.6038   0
   -5   -8   -8   5.962459   5.921549   0.132069     0.6558   0
    5    8    8   6.022081   6.014207   0.180999     0.6558   0
   -6   -8   -8  19.272388  19.156161   0.285521     0.7143   0
    6    8    8  19.621421  19.941210   0.377439     0.7143   0
    7    8    8   5.161705   5.657123   0.280002     0.7777   0
   -7   -8   -8   5.127999   5.265175   0.198382     0.7777   0
    8    8    8   2.830250   2.698406   0.253927     0.8450   0
   -8   -8   -8   2.494404   2.435431   0.190489     0.8450   0
    9    8    8   4.237830   4.275244   0.379670     0.9153   0
   -9   -8   -8   4.066019   4.016327   0.268090     0.9153   0
  -10   -8   -8   3.521919   3.443313   0.309318     0.9880   0
   10    8    8   3.319369   3.186367   0.362680     0.9880   0
  -11   -8   -8   0.372755   0.307510   0.265013     1.0625   0
   11    8    8   0.379853   0.428628   0.279772     1.0625   0
    0    9    8 171.815077 172.845424   0.983316     0.5489   0
    1    9    8  43.127647  42.809168   0.344499     0.5555   0
   -1   -9   -8  41.907862  41.849899   0.333240     0.5555   0
   -2   -9   -8  49.801517  50.279683   0.382314     0.5748   0
    2    9    8  51.832616  52.511184   0.435964     0.5748   0
    3    9    8  93.314133  92.702913   0.697670     0.6057   0
   -3   -9   -8  92.816998  92.795696   0.675421     0.6057   0
    4    9    8  45.139066  45.171335   0.481827     0.6464   0
   -4   -9   -8  46.294905  46.666053   0.402957     0.6464   0
    5    9    8  35.469595  35.832182   0.443483     0.6952   0
   -5   -9   -8  36.208244  36.340998   0.367786     0.6952   0
    6    9    8  41.895210  42.401789   0.618030     0.7506   0
   -6   -9   -8  42.153408  42.069501   0.492076     0.7506   0
    7    9    8  13.472972  13.528806   0.439089     0.8112   0
   -7   -9   -8  13.815269  13.764561   0.341585     0.8112   0
   -8   -9   -8  15.767503  16.021060   0.443647     0.8759   0
    8    9    8  15.927901  15.774537   0.544679     0.8759   0
   -9   -9   -8   9.636687   9.509613   0.421754     0.9439   0
    9    9    8   9.868598   9.616636   0.610444     0.9439   0
   10    9    8   2.626162   2.728846   0.405332     1.0146   0
  -10   -9   -8   2.624325   2.603604   0.331778     1.0146   0
  -11   -9   -8   5.630294   5.537467   0.664162     1.0873   0
   11    9    8   5.637198   5.624240   0.642144     1.0873   0
    0   10    8 159.406794 159.278928   1.006113     0.6007   0
    1   10    8  95.628541  96.998040   0.692285     0.6067   0
   -1  -10   -8  96.398113  96.770169   0.674210     0.6067   0
    2   10    8  94.244502  95.130075   0.713880     0.6245   0
   -2  -10   -8  92.492766  93.891207   0.646798     0.6245   0
   -3  -10   -8  15.862516  15.411578   0.242418     0.6530   0
    3   10    8  16.379410  15.824822   0.242553     0.6530   0
    4   10    8   4.034744   4.229093   0.159260     0.6909   0
   -4  -10   -8   4.149158   4.274360   0.152068     0.6909   0
   -5  -10   -8  71.095529  70.374730   0.745628     0.7368   0
    5   10    8  70.332224  70.193106   0.795818     0.7368   0
   -6  -10   -8  26.517240  26.439091   0.494086     0.7893   0
    6   10    8  26.812172  26.999538   0.551015     0.7893   0
   -7  -10   -8  20.116505  19.659881   0.485682     0.8471   0
    7   10    8  19.939643  19.462681   0.580369     0.8471   0
   -8  -10   -8  29.963691  30.143484   0.763195     0.9093   0
    8   10    8  30.041770  30.532884   0.844488     0.9093   0
   -9  -10   -8   5.313181   5.272934   0.366372     0.9750   0
    9   10    8   5.270956   5.256358   0.442175     0.9750   0
  -10  -10   -8   2.520406   2.538377   0.341431     1.0435   0
   10   10    8   2.461150   2.698425   0.421513     1.0435   0
    0   11    8  36.234736  35.738919   0.368622     0.6532   0
   -1  -11   -8 167.516910 164.694950   1.101223     0.6587   0
    1   11    8 168.570209 169.548506   1.281664     0.6587   0
   -2  -11   -8  27.796578  28.557906   0.332067     0.6751   0
    2   11    8  28.001350  28.655689   0.361671     0.6751   0
   -3  -11   -8  28.932581  29.137198   0.404985     0.7015   0
    3   11    8  28.985567  28.911154   0.389448     0.7015   0
    4   11    8   2.573292   2.614622   0.164336     0.7370   0
   -4  -11   -8   2.746228   2.830042   0.165173     0.7370   0
    5   11    8  28.649225  28.420607   0.516546     0.7802   0
   -5  -11   -8  28.381723  28.411569   0.494393     0.7802   0
    6   11    8  20.834741  21.572170   0.576917     0.8299   0
   -6  -11   -8  21.132428  21.672357   0.501739     0.8299   0
   -7  -11   -8  11.798800  12.144850   0.512027     0.8851   0
    7   11    8  11.584336  11.520272   0.534920     0.8851   0
    8   11    8   2.239566   2.387194   0.337086     0.9448   0
   -8  -11   -8   2.183306   2.236885   0.271686     0.9448   0
   -9  -11   -8  11.698060  11.610843   0.584321     1.0081   0
    9   11    8  11.914004  12.036491   0.672864     1.0081   0
  -10  -11   -8   0.258969   0.249129   0.237409     1.0746   0
   10   11    8   0.290216   0.207680   0.311347     1.0746   0
    0   12    8  51.532635  50.909453   0.549506     0.7062   0
    1   12    8  16.624766  16.841973   0.318991     0.7113   0
   -1  -12   -8  16.429247  16.374501   0.303318     0.7113   0
   -2  -12   -8  29.202851  29.284689   0.449483     0.7265   0
    2   12    8  28.569314  28.949036   0.460876     0.7265   0
   -3  -12   -8  28.471808  28.599923   0.492144     0.7511   0
    3   12    8  28.221426  28.293499   0.441685     0.7511   0
   -4  -12   -8  35.522126  35.666423   0.610762     0.7843   0
    4   12    8  36.088436  36.512238   0.595282     0.7843   0
   -5  -12   -8  34.465542  34.536971   0.707708     0.8250   0
    5   12    8  33.760364  33.394155   0.699208     0.8250   0
    6   12    8   8.828646   9.007220   0.497711     0.8722   0
   -6  -12   -8   8.592434   8.522298   0.427224     0.8722   0
   -7  -12   -8   1.674733   1.593933   0.248735     0.9249   0
    7   12    8   1.770761   1.949556   0.308308     0.9249   0
    8   12    8   0.765300   0.533468   0.278080     0.9822   0
   -8  -12   -8   0.771198   0.758032   0.237668     0.9822   0
    9   12    8   4.103377   4.188307   0.470395     1.0433   0
   -9  -12   -8   4.198199   4.136820   0.412062     1.0433   0
  -10  -12   -8   0.124570   0.125569   0.258754     1.1076   0
   10   12    8   0.135455   0.060275   0.349633     1.1076   0
    0   13    8  11.897781  12.259074   0.319106     0.7596   0
    1   13    8   6.002639   6.235790   0.238668     0.7644   0
   -1  -13   -8   5.295598   5.696476   0.228102     0.7644   0
   -2  -13   -8  18.016242  18.544275   0.430897     0.7786   0
    2   13    8  17.572103  18.210929   0.427080     0.7786   0
   -3  -13   -8   5.566724   5.416782   0.306212     0.8016   0
    3   13    8   5.680008   5.612808   0.248524     0.8016   0
   -4  -13   -8   7.060349   6.707377   0.399495     0.8328   0
    4   13    8   7.249515   7.124872   0.334499     0.8328   0
    5   13    8   7.517684   7.061010   0.404283     0.8712   0
   -5  -13   -8   7.252070   6.700099   0.404687     0.8712   0
    6   13    8  16.561359  16.929179   0.794010     0.9160   0
   -6  -13   -8  16.329590  15.957795   0.669748     0.9160   0
    7   13    8   1.946453   1.761087   0.337864     0.9663   0
   -7  -13   -8   1.917328   1.608529   0.290329     0.9663   0
   -8  -13   -8   1.965063   1.898915   0.356008     1.0213   0
    8   13    8   1.868107   2.059829   0.423859     1.0213   0
   -9  -13   -8   1.296754   1.387398   0.358075     1.0801   0
    9   13    8   1.197702   1.181650   0.321385     1.0801   0
    0   14    8  20.079151  19.457008   0.460992     0.8134   0
   -1  -14   -8   9.031621   9.007788   0.345931     0.8179   0
    1   14    8   9.167767   9.200094   0.377391     0.8179   0
   -2  -14   -8   1.645311   1.642507   0.213122     0.8311   0
    2   14    8   1.567070   1.657689   0.208343     0.8311   0
   -3  -14   -8  48.243577  48.524499   0.994854     0.8527   0
    3   14    8  48.261687  48.535460   0.963337     0.8527   0
   -4  -14   -8  17.046269  17.236661   0.712025     0.8821   0
    4   14    8  16.832820  17.202047   0.554332     0.8821   0
   -5  -14   -8   0.065522   0.148097   0.206853     0.9185   0
    6   14    8   4.403157   4.154203   0.491269     0.9611   0
   -6  -14   -8   4.249600   4.212056   0.424013     0.9611   0
    7   14    8   1.801616   1.921952   0.376352     1.0091   0
   -7  -14   -8   1.901038   1.953595   0.332769     1.0091   0
   -8  -14   -8   2.196394   2.311544   0.377420     1.0619   0
    8   14    8   2.287277   2.234030   0.397620     1.0619   0
    0   15    8   0.294394   0.330740   0.178239     0.8674   0
   -1  -15   -8  10.819873  10.975785   0.460501     0.8716   0
    1   15    8  10.674382  10.493122   0.451454     0.8716   0
    2   15    8  31.196396  31.704160   0.842911     0.8841   0
   -2  -15   -8  31.301258  31.173423   0.840911     0.8841   0
   -3  -15   -8  16.894910  17.177722   0.677594     0.9044   0
    3   15    8  17.047472  17.559430   0.658836     0.9044   0
   -4  -15   -8  24.457228  24.837263   0.944338     0.9322   0
    4   15    8  23.955757  24.594682   0.828700     0.9322   0
    5   15    8   5.796769   5.302404   0.440445     0.9667   0
   -5  -15   -8   5.727030   5.159528   0.427811     0.9667   0
    6   15    8   7.919886   7.770718   0.667287     1.0072   0
   -6  -15   -8   7.781341   7.838627   0.551948     1.0072   0
    7   15    8   1.033854   0.964452   0.324106     1.0532   0
   -7  -15   -8   1.046210   0.935665   0.299809     1.0532   0
   -8  -15   -8   0.125373   0.192748   0.292425     1.1038   0
    8   15    8   0.132679   0.068842   0.283358     1.1038   0
    0   16    8   0.031852   0.127569   0.216016     0.9217   0
   -1  -16   -8   2.465833   2.447930   0.275080     0.9257   0
    1   16    8   2.581507   2.550530   0.320337     0.9257   0
    2   16    8  22.981402  23.214187   0.807173     0.9374   0
   -2  -16   -8  22.768765  22.811327   0.812326     0.9374   0
   -3  -16   -8   9.187684   8.568670   0.545631     0.9566   0
    3   16    8   9.313446   9.135232   0.588349     0.9566   0
   -4  -16   -8   5.096951   4.994490   0.559361     0.9829   0
    4   16    8   5.126137   4.858219   0.530045     0.9829   0
   -5  -16   -8   0.084949   0.124281   0.262734     1.0157   0
    5   16    8   0.101049   0.151260   0.282820     1.0157   0
    6   16    8   0.244221   0.290473   0.304520     1.0544   0
   -6  -16   -8   0.219520   0.109628   0.244524     1.0544   0
    7   16    8   1.796358   1.816785   0.434926     1.0983   0
   -7  -16   -8   1.766809   1.632345   0.406754     1.0983   0
    0   17    8  13.879025  14.647296   0.658836     0.9762   0
    1   17    8   4.108377   3.883893   0.383064     0.9799   0
   -1  -17   -8   4.023027   3.872662   0.348989     0.9799   0
    2   17    8   6.381480   6.464305   0.520315     0.9910   0
   -2  -17   -8   6.423738   6.240886   0.515354     0.9910   0
    3   17    8   4.523228   4.251957   0.446291     1.0092   0
   -3  -17   -8   4.616128   4.473857   0.458386     1.0092   0
    4   17    8   3.462321   3.300149   0.445983     1.0341   0
   -4  -17   -8   3.516159   3.745516   0.499739     1.0341   0
    5   17    8   1.266504   0.960404   0.340787     1.0654   0
   -5  -17   -8   1.351431   1.533312   0.418504     1.0654   0
    6   17    8   0.844566   0.903013   0.454040     1.1023   0
   -6  -17   -8   0.895141   1.078282   0.379237     1.1023   0
    0   18    8   5.771848   5.728801   0.520065     1.0308   0
   -1  -18   -8   8.049538   8.636993   0.584859     1.0344   0
    1   18    8   8.024200   8.483204   0.588022     1.0344   0
    2   18    8   2.392576   2.432806   0.388986     1.0449   0
   -2  -18   -8   2.531386   2.404000   0.384544     1.0449   0
    3   18    8   8.505042   9.197719   0.615838     1.0621   0
   -3  -18   -8   8.383268   8.732458   0.700948     1.0621   0
    4   18    8   0.596610   0.626251   0.304722     1.0859   0
   -4  -18   -8   0.551403   0.515248   0.330673     1.0859   0
    0   19    8   0.072371   0.101638   0.262821     1.0856   0
    1   19    8   1.135349   1.038794   0.329951     1.0890   0
   -1  -19   -8   1.078958   1.213216   0.371141     1.0890   0
    2   19    8   1.397174   1.225455   0.352277     1.0989   0
   -2  -19   -8   1.328690   1.168622   0.346210     1.0989   0
    1    0    9 1014.27214 1001.36314    3.73173     0.2598   0
    2    0    9  44.671915  44.802703   0.245216     0.2989   0
    3    0    9 2338.30848 2312.80388    8.47570     0.3546   0
    4    0    9  59.265223  58.920512   0.380727     0.4203   0
    5    0    9 675.592360 673.057791   2.991773     0.4921   0
    6    0    9   0.171346   0.179557   0.062948     0.5677   0
    7    0    9  22.971038  22.763253   0.292569     0.6457   0
    8    0    9  34.285893  35.327693   0.487490     0.7253   0
    9    0    9  19.071796  18.994152   0.474462     0.8062   0
   10    0    9   1.120542   0.941953   0.250908     0.8878   0
   11    0    9   6.917978   6.555627   0.569254     0.9701   0
   12    0    9   0.432477   0.504537   0.289521     1.0529   0
    0    1    9  72.211060  74.169407   0.386621     0.2517   0
   -1   -1   -9 538.789178 542.466569   2.203397     0.2657   0
    1    1    9 537.688482 539.752309   2.319150     0.2657   0
    2    1    9 446.159225 440.988028   1.870455     0.3041   0
   -2   -1   -9 445.949281 443.902277   1.786960     0.3041   0
    3    1    9 248.532280 246.425635   1.079858     0.3590   0
   -3   -1   -9 246.433466 244.366143   1.113010     0.3590   0
    4    1    9   5.417238   5.661075   0.107849     0.4240   0
   -4   -1   -9   6.027065   6.213830   0.118185     0.4240   0
   -5   -1   -9  59.190172  59.422116   0.414398     0.4953   0
    5    1    9  57.864331  57.412717   0.412475     0.4953   0
    6    1    9  22.137571  22.138771   0.253869     0.5705   0
   -6   -1   -9  21.167323  21.115082   0.252196     0.5705   0
    7    1    9 106.737890 107.217621   0.869448     0.6481   0
   -7   -1   -9 107.362000 107.350305   0.794443     0.6481   0
    8    1    9  21.529541  22.185499   0.382804     0.7275   0
   -8   -1   -9  21.241461  21.406219   0.385602     0.7275   0
   -9   -1   -9  25.052010  24.937354   0.586032     0.8081   0
    9    1    9  25.982692  26.143916   0.564495     0.8081   0
  -10   -1   -9   5.331321   5.313384   0.447579     0.8896   0
   10    1    9   5.139605   5.008556   0.416812     0.8896   0
   11    1    9   5.760173   5.482681   0.489125     0.9717   0
  -11   -1   -9   5.576493   5.451385   0.451608     0.9717   0
  -12   -1   -9   0.256264   0.131367   0.255860     1.0544   0
   12    1    9   0.230740   0.279474   0.264667     1.0544   0
    0    2    9   6.408472   6.457171   0.076159     0.2697   0
    1    2    9 105.852234 107.016671   0.535660     0.2829   0
   -1   -2   -9 109.197412 109.172312   0.498903     0.2829   0
   -2   -2   -9 162.853498 163.304649   0.760128     0.3191   0
    2    2    9 160.449188 162.198945   0.813211     0.3191   0
   -3   -2   -9 758.985824 754.253893   3.083681     0.3718   0
    3    2    9 756.042338 744.785229   3.290505     0.3718   0
    4    2    9 214.942876 213.470877   1.098232     0.4350   0
   -4   -2   -9 217.094360 216.330321   1.114520     0.4350   0
    5    2    9 239.531335 237.829996   1.315017     0.5047   0
   -5   -2   -9 235.616994 235.084968   1.281318     0.5047   0
   -6   -2   -9  18.346920  18.049977   0.237457     0.5786   0
    6    2    9  17.296950  16.791976   0.238563     0.5786   0
    7    2    9   9.752918  10.056898   0.222294     0.6553   0
   -7   -2   -9   9.983268  10.025361   0.217833     0.6553   0
    8    2    9 123.241551 122.818610   1.222840     0.7339   0
   -8   -2   -9 123.928806 123.690673   1.139172     0.7339   0
    9    2    9  16.375581  16.317389   0.466684     0.8139   0
   -9   -2   -9  16.559858  16.881490   0.510498     0.8139   0
  -10   -2   -9  25.078497  24.453632   0.748561     0.8948   0
   10    2    9  24.787351  25.194261   0.835681     0.8948   0
  -11   -2   -9   4.111526   4.041470   0.436368     0.9765   0
   11    2    9   4.099743   4.129512   0.445377     0.9765   0
   12    2    9   1.183483   1.214947   0.349989     1.0588   0
  -12   -2   -9   1.143186   1.146354   0.321433     1.0588   0
    0    3    9 104.671277 103.150557   0.555438     0.2973   0
   -1   -3   -9 305.258917 305.774006   1.363976     0.3093   0
    1    3    9 309.413517 309.538203   1.311056     0.3093   0
    2    3    9 551.352485 551.190086   2.334610     0.3428   0
   -2   -3   -9 545.026636 542.847316   2.272720     0.3428   0
    3    3    9 155.367769 155.333010   0.864573     0.3923   0
   -3   -3   -9 152.045189 152.088974   0.766079     0.3923   0
    4    3    9 320.261206 322.077838   1.749357     0.4526   0
   -4   -3   -9 320.392552 324.321934   1.576867     0.4526   0
   -5   -3   -9  18.070320  18.697535   0.231207     0.5200   0
    5    3    9  16.891002  17.285985   0.232525     0.5200   0
   -6   -3   -9 209.224434 211.745980   1.179795     0.5920   0
    6    3    9 209.641518 212.922832   1.442712     0.5920   0
    7    3    9  76.655247  77.058753   0.762483     0.6672   0
   -7   -3   -9  75.924637  76.302837   0.609377     0.6672   0
   -8   -3   -9  32.634298  32.110963   0.413821     0.7445   0
    8    3    9  32.202723  31.839729   0.528882     0.7445   0
   -9   -3   -9   9.442048   9.128963   0.352546     0.8235   0
    9    3    9   9.637826   9.732014   0.407995     0.8235   0
  -10   -3   -9  15.621990  15.644929   0.562659     0.9036   0
   10    3    9  15.839396  16.176724   0.616444     0.9036   0
  -11   -3   -9   0.780711   0.595647   0.225381     0.9845   0
   11    3    9   0.858995   0.781780   0.289387     0.9845   0
  -12   -3   -9   6.251997   6.243078   0.595541     1.0662   0
   12    3    9   6.158524   6.170256   0.665133     1.0662   0
    0    4    9 2660.72131 2619.95857   10.56485     0.3322   0
    1    4    9 608.424763 601.740906   2.639554     0.3429   0
   -1   -4   -9 604.689952 598.289190   2.765546     0.3429   0
   -2   -4   -9 603.038286 600.938069   2.519320     0.3734   0
    2    4    9 592.963415 594.021176   2.705165     0.3734   0
    3    4    9 738.765093 735.219455   3.366193     0.4193   0
   -3   -4   -9 735.233284 731.207195   3.140591     0.4193   0
    4    4    9 192.149947 191.750061   1.139605     0.4762   0
   -4   -4   -9 192.365022 193.168246   0.963327     0.4762   0
   -5   -4   -9  50.253946  50.506112   0.361286     0.5407   0
    5    4    9  50.234992  51.070789   0.442137     0.5407   0
   -6   -4   -9 153.795067 152.653363   0.890302     0.6103   0
    6    4    9 153.440033 153.406203   1.104780     0.6103   0
   -7   -4   -9  23.074916  23.557052   0.331326     0.6834   0
    7    4    9  23.774461  24.450556   0.394044     0.6834   0
   -8   -4   -9  76.336735  77.129133   0.783597     0.7591   0
    8    4    9  75.249527  76.184671   1.122548     0.7591   0
    9    4    9  29.453338  29.717933   0.797731     0.8367   0
   -9   -4   -9  28.770098  28.175814   0.587696     0.8367   0
  -10   -4   -9   2.872592   2.923412   0.278878     0.9156   0
   10    4    9   2.669303   2.761421   0.315279     0.9156   0
  -11   -4   -9   0.309327   0.261004   0.210872     0.9956   0
   11    4    9   0.294226   0.237543   0.251389     0.9956   0
  -12   -4   -9   0.967969   0.879342   0.322894     1.0764   0
   12    4    9   0.968182   0.806788   0.391352     1.0764   0
    0    5    9   0.455306   0.477125   0.036517     0.3722   0
    1    5    9  91.257463  92.192751   0.521757     0.3818   0
   -1   -5   -9  90.409524  90.830909   0.533410     0.3818   0
    2    5    9 419.516883 418.647057   2.015341     0.4094   0
   -2   -5   -9 422.272057 421.974743   1.923721     0.4094   0
   -3   -5   -9 248.393555 247.714981   1.206360     0.4517   0
    3    5    9 244.402980 245.517997   1.323180     0.4517   0
    4    5    9 240.537097 242.492216   1.377658     0.5050   0
   -4   -5   -9 238.755894 239.645271   1.149739     0.5050   0
   -5   -5   -9  71.479760  71.690709   0.484067     0.5661   0
    5    5    9  70.462659  70.731343   0.610675     0.5661   0
    6    5    9  72.554997  73.299940   0.674931     0.6329   0
   -6   -5   -9  72.636667  73.158698   0.525238     0.6329   0
    7    5    9  15.602169  15.439364   0.342345     0.7037   0
   -7   -5   -9  15.714514  15.671466   0.259667     0.7037   0
   -8   -5   -9   4.264994   4.377584   0.215103     0.7775   0
    8    5    9   4.204851   4.024624   0.279224     0.7775   0
    9    5    9   9.101161   8.970232   0.471010     0.8534   0
   -9   -5   -9   9.322975   9.467808   0.370507     0.8534   0
   10    5    9  16.837728  16.936198   0.702112     0.9309   0
  -10   -5   -9  16.862345  16.713327   0.540900     0.9309   0
  -11   -5   -9   6.171340   5.725917   0.400418     1.0097   0
   11    5    9   6.203808   6.096001   0.587042     1.0097   0
  -12   -5   -9   1.298313   1.328305   0.364613     1.0894   0
   12    5    9   1.241468   1.341525   0.429734     1.0894   0
    0    6    9 784.415604 781.425343   3.375538     0.4159   0
    1    6    9 139.505226 138.360949   0.793568     0.4246   0
   -1   -6   -9 139.567536 139.753174   0.735216     0.4246   0
    2    6    9 213.466842 216.045722   1.125288     0.4496   0
   -2   -6   -9 209.683844 211.493110   1.139768     0.4496   0
   -3   -6   -9  21.547906  21.617456   0.208574     0.4884   0
    3    6    9  23.316437  22.995835   0.237534     0.4884   0
    4    6    9   2.659934   2.506638   0.104388     0.5380   0
   -4   -6   -9   2.828077   2.977091   0.091754     0.5380   0
   -5   -6   -9  98.365593  99.098876   0.626386     0.5958   0
    5    6    9  99.007966 100.734355   0.804779     0.5958   0
   -6   -6   -9  33.494612  34.095652   0.360392     0.6596   0
    6    6    9  33.175518  33.625872   0.417388     0.6596   0
    7    6    9   4.162745   4.109562   0.205930     0.7278   0
   -7   -6   -9   3.804196   4.011644   0.170740     0.7278   0
   -8   -6   -9  53.605700  54.122914   0.787241     0.7993   0
    8    6    9  54.038208  54.829603   1.030486     0.7993   0
    9    6    9   1.207120   1.042265   0.233890     0.8733   0
   -9   -6   -9   1.295783   1.431184   0.196911     0.8733   0
  -10   -6   -9   2.544891   2.706925   0.265436     0.9492   0
   10    6    9   2.689036   2.708232   0.369170     0.9492   0
  -11   -6   -9   2.856101   2.471429   0.301568     1.0266   0
   11    6    9   2.920675   2.881126   0.414360     1.0266   0
   12    6    9   0.499822   0.499480   0.424340     1.1051   0
  -12   -6   -9   0.531102   0.561418   0.323384     1.1051   0
    0    7    9 192.167210 194.858529   0.977422     0.4623   0
   -1   -7   -9 246.904831 246.759269   1.178564     0.4701   0
    1    7    9 245.330716 244.968991   1.288596     0.4701   0
   -2   -7   -9 380.844055 380.332043   1.962796     0.4928   0
    2    7    9 377.273438 376.348628   1.946009     0.4928   0
   -3   -7   -9 254.226177 254.728984   1.416309     0.5284   0
    3    7    9 256.640660 256.987503   1.448663     0.5284   0
    4    7    9 116.910733 117.748721   0.804875     0.5746   0
   -4   -7   -9 117.220959 116.915117   0.683123     0.5746   0
   -5   -7   -9  45.717447  45.738801   0.351825     0.6291   0
    5    7    9  46.155008  46.418279   0.478039     0.6291   0
    6    7    9  23.421378  23.870302   0.401986     0.6898   0
   -6   -7   -9  23.647802  24.236626   0.317471     0.6898   0
    7    7    9  58.123774  58.729562   0.811538     0.7553   0
   -7   -7   -9  59.423919  58.657258   0.648932     0.7553   0
   -8   -7   -9  13.700823  13.803789   0.345787     0.8244   0
    8    7    9  13.106141  13.464483   0.497643     0.8244   0
    9    7    9  20.945311  20.835868   0.753782     0.8963   0
   -9   -7   -9  20.367043  20.243788   0.565245     0.8963   0
  -10   -7   -9  12.012280  12.598957   0.489365     0.9704   0
   10    7    9  11.795522  12.481753   0.611704     0.9704   0
  -11   -7   -9   2.688827   2.842445   0.325836     1.0462   0
   11    7    9   2.692597   2.685176   0.384054     1.0462   0
    0    8    9  40.686980  42.619661   0.321760     0.5106   0
   -1   -8   -9  44.612913  45.814469   0.331692     0.5177   0
    1    8    9  46.070634  46.753355   0.363199     0.5177   0
   -2   -8   -9  75.406678  75.935743   0.506325     0.5384   0
    2    8    9  74.504951  74.260363   0.574273     0.5384   0
   -3   -8   -9 245.213035 241.121145   1.369995     0.5712   0
    3    8    9 246.493194 243.229672   1.451250     0.5712   0
   -4   -8   -9   6.395559   6.208378   0.114945     0.6142   0
    4    8    9   6.752966   6.736279   0.170557     0.6142   0
    5    8    9 223.032992 224.160621   1.624701     0.6654   0
   -5   -8   -9 225.496219 225.810523   1.357313     0.6654   0
    6    8    9  44.526916  44.544834   0.612252     0.7230   0
   -6   -8   -9  43.921564  43.936505   0.468203     0.7230   0
    7    8    9  56.112350  55.962997   0.940915     0.7858   0
   -7   -8   -9  56.406869  55.472641   0.683949     0.7858   0
   -8   -8   -9   5.778474   5.719081   0.264821     0.8524   0
    8    8    9   5.757250   5.912838   0.347864     0.8524   0
   -9   -8   -9   0.831848   0.809202   0.195084     0.9222   0
    9    8    9   0.862231   0.799596   0.245706     0.9222   0
   10    8    9   0.843946   0.946405   0.274705     0.9943   0
  -10   -8   -9   0.775048   0.751080   0.214170     0.9943   0
   11    8    9   5.307196   5.312942   0.539670     1.0685   0
  -11   -8   -9   5.397135   5.133731   0.531872     1.0685   0
    0    9    9   8.417540   8.707219   0.141549     0.5603   0
    1    9    9  86.636254  87.716288   0.603147     0.5668   0
   -1   -9   -9  85.754924  86.287816   0.552996     0.5668   0
    2    9    9 157.264149 156.037776   1.022516     0.5857   0
   -2   -9   -9 156.698123 156.450251   0.940251     0.5857   0
   -3   -9   -9 100.664165 100.873770   0.731062     0.6160   0
    3    9    9 100.210204 100.541098   0.735725     0.6160   0
   -4   -9   -9  80.273022  81.101203   0.648817     0.6561   0
    4    9    9  80.830212  80.423936   0.715399     0.6561   0
    5    9    9  36.416240  36.779049   0.474356     0.7042   0
   -5   -9   -9  36.042526  36.512815   0.389371     0.7042   0
    6    9    9   6.807398   6.807054   0.274810     0.7590   0
   -6   -9   -9   6.465323   6.371599   0.206584     0.7590   0
   -7   -9   -9  53.970271  52.838953   0.769367     0.8190   0
    7    9    9  54.846841  54.728743   1.071022     0.8190   0
   -8   -9   -9   2.194452   1.982872   0.204170     0.8831   0
    8    9    9   2.412688   2.289565   0.263052     0.8831   0
   -9   -9   -9   9.313413   9.578696   0.434089     0.9506   0
    9    9    9   9.119312   8.819068   0.532391     0.9506   0
  -10   -9   -9   0.896929   0.901408   0.229505     1.0208   0
   10    9    9   0.936752   0.912099   0.298540     1.0208   0
   11    9    9   3.412367   3.558133   0.533285     1.0931   0
  -11   -9   -9   3.437646   3.561046   0.523315     1.0931   0
    0   10    9 138.532694 139.158017   0.907811     0.6111   0
    1   10    9  85.710568  85.862649   0.634799     0.6171   0
   -1  -10   -9  85.678400  85.871783   0.600531     0.6171   0
   -2  -10   -9  65.922177  66.037586   0.519027     0.6345   0
    2   10    9  65.031632  66.170751   0.546737     0.6345   0
    3   10    9  89.895394  89.603195   0.778002     0.6626   0
   -3  -10   -9  90.953609  91.180119   0.746388     0.6626   0
   -4  -10   -9   5.922117   6.021217   0.178576     0.7000   0
    4   10    9   5.974293   5.852429   0.185931     0.7000   0
    5   10    9  35.718289  35.431822   0.518979     0.7453   0
   -5  -10   -9  36.143808  35.816702   0.496778     0.7453   0
    6   10    9  13.944492  14.123674   0.406341     0.7972   0
   -6  -10   -9  13.898174  13.596878   0.360690     0.7972   0
   -7  -10   -9  21.820011  21.673510   0.516171     0.8545   0
    7   10    9  21.216459  20.956246   0.642817     0.8545   0
    8   10    9  11.055344  10.514659   0.495441     0.9162   0
   -8  -10   -9  10.926715  10.597539   0.416206     0.9162   0
   -9  -10   -9   0.709927   0.686295   0.200238     0.9814   0
    9   10    9   0.649814   0.708150   0.286589     0.9814   0
   10   10    9   2.230299   2.187792   0.395553     1.0495   0
  -10  -10   -9   2.388562   2.131786   0.326519     1.0495   0
    0   11    9   0.847529   0.965635   0.093475     0.6628   0
    1   11    9  77.605384  77.145190   0.700256     0.6682   0
   -1  -11   -9  76.741956  75.761908   0.624645     0.6682   0
    2   11    9 111.080434 110.305898   0.896475     0.6844   0
   -2  -11   -9 110.903461 109.645360   0.874448     0.6844   0
    3   11    9  18.388687  18.460914   0.342912     0.7105   0
   -3  -11   -9  17.502469  17.288581   0.287579     0.7105   0
   -4  -11   -9  71.540421  70.029847   0.770627     0.7455   0
    4   11    9  71.130786  70.169262   0.821028     0.7455   0
    5   11    9  30.697371  30.294437   0.584878     0.7882   0
   -5  -11   -9  31.450724  31.865208   0.558351     0.7882   0
    6   11    9  26.226330  26.369479   0.644135     0.8375   0
   -6  -11   -9  25.991097  26.206316   0.569370     0.8375   0
   -7  -11   -9  17.857276  17.743553   0.570177     0.8922   0
    7   11    9  17.756739  17.770667   0.672546     0.8922   0
    8   11    9   2.537075   2.511792   0.361728     0.9514   0
   -8  -11   -9   2.461197   2.199445   0.271964     0.9514   0
    9   11    9   0.465810   0.417802   0.264744     1.0144   0
   -9  -11   -9   0.484378   0.449108   0.220814     1.0144   0
   10   11    9   3.419526   3.968599   0.608742     1.0804   0
  -10  -11   -9   3.391418   3.478292   0.458771     1.0804   0
    0   12    9  23.908903  23.845015   0.367478     0.7151   0
   -1  -12   -9  17.957494  17.768648   0.325182     0.7201   0
    1   12    9  18.210614  18.734263   0.348806     0.7201   0
    2   12    9  15.801889  16.062019   0.325154     0.7352   0
   -2  -12   -9  15.072652  15.206301   0.315250     0.7352   0
    3   12    9   8.487849   8.574381   0.260811     0.7595   0
   -3  -12   -9   8.722189   9.080466   0.303972     0.7595   0
    4   12    9  15.979818  15.770787   0.382467     0.7923   0
   -4  -12   -9  15.916837  15.428596   0.405735     0.7923   0
    5   12    9   3.489987   3.409382   0.318471     0.8327   0
   -5  -12   -9   3.398761   3.165637   0.258504     0.8327   0
    6   12    9   2.904240   2.810476   0.347796     0.8794   0
   -6  -12   -9   2.603024   2.739182   0.291002     0.8794   0
   -7  -12   -9   0.141237   0.075832   0.193998     0.9317   0
    7   12    9   0.154961   0.268138   0.220150     0.9317   0
    8   12    9   9.933562   9.725764   0.637539     0.9886   0
   -8  -12   -9   9.872872   9.791433   0.521786     0.9886   0
    9   12    9   1.953926   2.114287   0.380064     1.0493   0
   -9  -12   -9   2.007136   2.222694   0.332230     1.0493   0
    0   13    9   6.082482   6.298277   0.258773     0.7679   0
   -1  -13   -9  10.537766  10.599173   0.313952     0.7726   0
    1   13    9  10.540738  10.396782   0.321577     0.7726   0
   -2  -13   -9  53.815529  53.754090   0.884822     0.7866   0
    2   13    9  54.061180  54.107723   0.783367     0.7866   0
    3   13    9   8.274042   8.437572   0.314222     0.8094   0
   -3  -13   -9   8.448120   8.532701   0.372314     0.8094   0
   -4  -13   -9  42.715174  42.509186   1.013314     0.8403   0
    4   13    9  41.916147  42.325832   0.846171     0.8403   0
    5   13    9   3.692547   3.729334   0.328750     0.8784   0
   -5  -13   -9   3.956822   3.615985   0.318452     0.8784   0
   -6  -13   -9  16.602229  16.638812   0.685776     0.9229   0
    6   13    9  16.673334  16.403441   0.772733     0.9229   0
   -7  -13   -9   4.648481   4.524431   0.421609     0.9728   0
    7   13    9   4.552236   4.052921   0.449021     0.9728   0
    8   13    9   2.004806   1.971276   0.417263     1.0274   0
   -8  -13   -9   1.962310   1.567137   0.313347     1.0274   0
   -9  -13   -9   2.255343   2.053646   0.396409     1.0860   0
    9   13    9   2.198985   2.155092   0.457078     1.0860   0
    0   14    9  37.892331  36.850487   0.657336     0.8211   0
   -1  -14   -9   3.412738   3.528395   0.255850     0.8255   0
    1   14    9   3.696783   3.683231   0.253639     0.8255   0
   -2  -14   -9   6.022193   6.373782   0.374872     0.8387   0
    2   14    9   5.970075   5.872341   0.326173     0.8387   0
    3   14    9  39.148703  38.212905   0.847728     0.8601   0
   -3  -14   -9  38.966692  38.771333   0.879447     0.8601   0
   -4  -14   -9  14.563199  14.060120   0.655778     0.8892   0
    4   14    9  14.784373  14.595569   0.527959     0.8892   0
    5   14    9   7.545955   7.233356   0.478337     0.9253   0
   -5  -14   -9   7.867375   7.877673   0.484317     0.9253   0
    6   14    9   8.549409   8.348827   0.644865     0.9676   0
   -6  -14   -9   8.340598   8.053210   0.549563     0.9676   0
   -7  -14   -9   1.872642   2.143237   0.347027     1.0154   0
    7   14    9   1.768008   1.615980   0.354354     1.0154   0
    8   14    9   7.783719   8.304974   0.704516     1.0678   0
   -8  -14   -9   7.700550   8.447052   0.619424     1.0678   0
    0   15    9  39.434462  38.090701   0.841036     0.8747   0
   -1  -15   -9  61.510759  61.319887   1.288817     0.8789   0
    1   15    9  62.157022  62.043786   1.385686     0.8789   0
    2   15    9   3.290018   3.310398   0.297165     0.8912   0
   -2  -15   -9   3.246135   3.048750   0.306164     0.8912   0
    3   15    9   2.307579   2.192811   0.303838     0.9114   0
   -3  -15   -9   2.480286   2.303910   0.346056     0.9114   0
   -4  -15   -9   2.896367   2.835782   0.435455     0.9389   0
    4   15    9   2.915501   3.078335   0.334970     0.9389   0
   -5  -15   -9  17.428674  17.823837   0.722341     0.9732   0
    5   15    9  17.587296  17.739611   0.742879     0.9732   0
    6   15    9   8.139951   8.583592   0.703179     1.0135   0
   -6  -15   -9   8.254044   8.595716   0.579061     1.0135   0
   -7  -15   -9   7.978106   8.338559   0.619184     1.0592   0
    7   15    9   8.072176   8.376931   0.692843     1.0592   0
    8   15    9   0.923617   0.991421   0.382641     1.1095   0
   -8  -15   -9   0.889233   0.970192   0.350335     1.1095   0
    0   16    9  13.239273  13.254495   0.539708     0.9286   0
    1   16    9   6.361458   5.818036   0.445031     0.9325   0
   -1  -16   -9   6.430140   6.399982   0.454079     0.9325   0
   -2  -16   -9   0.926121   0.794702   0.240303     0.9441   0
    2   16    9   1.024532   0.850709   0.252293     0.9441   0
   -3  -16   -9   5.966791   5.731234   0.471856     0.9632   0
    3   16    9   6.041329   5.758223   0.496191     0.9632   0
   -4  -16   -9   4.888763   4.397093   0.541506     0.9893   0
    4   16    9   4.648980   4.732323   0.471193     0.9893   0
    5   16    9  11.341595  11.188946   0.930300     1.0219   0
   -5  -16   -9  11.434627  11.418740   0.732850     1.0219   0
    6   16    9   1.179880   1.147566   0.403832     1.0603   0
   -6  -16   -9   1.253654   1.352967   0.343345     1.0603   0
   -7  -16   -9   0.107839   0.105023   0.318212     1.1041   0
    7   16    9   0.130843   0.094254   0.309914     1.1041   0
    0   17    9   0.373747   0.213016   0.228996     0.9827   0
    1   17    9   4.612219   4.966135   0.434262     0.9863   0
   -1  -17   -9   4.787350   4.940377   0.447329     0.9863   0
   -2  -17   -9   2.869800   2.691983   0.376852     0.9974   0
    2   17    9   2.710587   2.611555   0.388698     0.9974   0
   -3  -17   -9   7.169370   6.982707   0.556640     1.0154   0
    3   17    9   7.372228   7.439535   0.593513     1.0154   0
    4   17    9   0.739255   0.830450   0.331797     1.0402   0
   -4  -17   -9   0.808791   0.779549   0.336509     1.0402   0
   -5  -17   -9   1.299639   1.143403   0.446916     1.0713   0
    5   17    9   1.327463   1.317142   0.368661     1.0713   0
   -6  -17   -9   0.061411   0.040901   0.291646     1.1080   0
    6   17    9   0.079857   0.065861   0.380054     1.1080   0
    0   18    9   2.785039   2.711655   0.390246     1.0369   0
   -1  -18   -9   0.202478   0.119618   0.236938     1.0404   0
    1   18    9   0.229245   0.269792   0.262965     1.0404   0
   -2  -18   -9   3.696124   3.643359   0.452915     1.0509   0
    2   18    9   3.696666   3.603198   0.443762     1.0509   0
    3   18    9  10.258838  10.823583   0.653942     1.0681   0
   -3  -18   -9  10.243181  10.550042   0.759474     1.0681   0
    4   18    9   2.064971   2.341985   0.405110     1.0917   0
   -4  -18   -9   2.096358   2.238241   0.421811     1.0917   0
    0   19    9   3.727939   3.524049   0.478625     1.0914   0
   -1  -19   -9   0.133933   0.067102   0.279868     1.0947   0
    1   19    9   0.120458   0.053449   0.257821     1.0947   0
   -2  -19   -9   3.869428   4.304089   0.519209     1.1047   0
    2   19    9   3.935954   3.860288   0.498287     1.1047   0
    0    0   10 2486.98143 2491.02398   11.89506     0.2726   0
    1    0   10 5089.59431 4985.29776   17.39184     0.2857   0
    2    0   10 607.171866 606.031034   2.454228     0.3216   0
    3    0   10 110.460641 108.978093   0.535497     0.3740   0
    4    0   10   1.002078   1.204389   0.067381     0.4368   0
    5    0   10 575.285927 571.549444   2.669013     0.5063   0
    6    0   10  54.317979  54.718167   0.425109     0.5800   0
    7    0   10 245.119406 245.897782   1.605404     0.6565   0
    8    0   10 136.760996 137.894631   1.272520     0.7350   0
    9    0   10  28.793349  29.128064   0.668297     0.8149   0
   10    0   10  10.835155  10.989438   0.517969     0.8957   0
   11    0   10   2.565668   2.372656   0.363892     0.9774   0
   12    0   10   0.602479   0.522594   0.284127     1.0596   0
    0    1   10  20.961047  21.502271   0.164557     0.2783   0
   -1   -1  -10 236.005491 233.259115   0.983980     0.2911   0
    1    1   10 238.956745 235.742620   1.027919     0.2911   0
   -2   -1  -10 256.754988 255.827957   1.169257     0.3265   0
    2    1   10 260.520783 257.574968   1.141576     0.3265   0
   -3   -1  -10 488.946290 486.227628   2.051944     0.3781   0
    3    1   10 491.589384 488.179434   2.141651     0.3781   0
   -4   -1  -10  33.821827  33.801342   0.280502     0.4404   0
    4    1   10  33.814555  33.558376   0.268513     0.4404   0
    5    1   10 202.612577 199.007319   1.095665     0.5094   0
   -5   -1  -10 202.685746 199.744775   1.100300     0.5094   0
    6    1   10 133.147231 132.219971   0.848872     0.5827   0
   -6   -1  -10 132.872592 132.016137   0.827143     0.5827   0
    7    1   10  10.888761  11.148852   0.245870     0.6589   0
   -7   -1  -10  10.534876  10.771663   0.212795     0.6589   0
   -8   -1  -10  84.842015  85.479787   0.858477     0.7371   0
    8    1   10  84.919439  85.728234   0.947655     0.7371   0
   -9   -1  -10  17.925020  17.818164   0.497711     0.8168   0
    9    1   10  18.460601  18.112666   0.520277     0.8168   0
   10    1   10   8.978755   8.721132   0.520132     0.8975   0
  -10   -1  -10   8.918481   8.640166   0.546121     0.8975   0
  -11   -1  -10   8.523090   8.369855   0.568581     0.9790   0
   11    1   10   8.480352   8.472627   0.582388     0.9790   0
  -12   -1  -10   3.522326   3.740122   0.484884     1.0610   0
   12    1   10   3.465028   3.249565   0.464347     1.0610   0
    0    2   10 330.162531 328.678404   1.369514     0.2947   0
   -1   -2  -10   5.895276   6.414731   0.076044     0.3068   0
    1    2   10   5.251792   5.723494   0.083562     0.3068   0
    2    2   10  36.634421  37.743414   0.259158     0.3405   0
   -2   -2  -10  34.366289  35.181644   0.236553     0.3405   0
   -3   -2  -10 469.768914 472.252503   2.005534     0.3903   0
    3    2   10 471.937417 472.789009   2.210723     0.3903   0
    4    2   10   8.121953   8.750476   0.139232     0.4509   0
   -4   -2  -10   8.941791   9.590657   0.138357     0.4509   0
    5    2   10 134.920976 134.912117   0.817797     0.5185   0
   -5   -2  -10 136.282214 136.485100   0.799971     0.5185   0
   -6   -2  -10  16.045526  16.232105   0.236947     0.5907   0
    6    2   10  16.715450  16.736018   0.238351     0.5907   0
    7    2   10  26.664627  26.953867   0.378679     0.6660   0
   -7   -2  -10  26.405916  26.584466   0.328519     0.6660   0
   -8   -2  -10  65.028770  65.267536   0.694333     0.7435   0
    8    2   10  66.377501  66.281898   0.832267     0.7435   0
   -9   -2  -10   6.307063   6.385627   0.348143     0.8225   0
    9    2   10   6.442616   6.120326   0.323163     0.8225   0
  -10   -2  -10   2.935776   2.990148   0.317539     0.9027   0
   10    2   10   3.189798   3.205327   0.356334     0.9027   0
   11    2   10   1.151377   1.007209   0.296761     0.9837   0
  -11   -2  -10   1.156374   1.136269   0.328807     0.9837   0
   12    2   10   1.866398   1.959488   0.429772     1.0655   0
  -12   -2  -10   1.893652   1.876301   0.418590     1.0655   0
    0    3   10 1102.10583 1096.75166    4.59260     0.3202   0
    1    3   10 241.051750 240.660595   1.108972     0.3314   0
   -1   -3  -10 240.845408 237.914606   1.110616     0.3314   0
    2    3   10 293.522003 291.380636   1.291625     0.3628   0
   -2   -3  -10 297.034536 292.816127   1.303201     0.3628   0
   -3   -3  -10 349.886196 348.746434   1.529312     0.4099   0
    3    3   10 350.500199 346.083131   1.720310     0.4099   0
    4    3   10 118.597528 118.920767   0.802760     0.4680   0
   -4   -3  -10 118.097145 119.938975   0.689613     0.4680   0
    5    3   10  43.885593  44.336577   0.410043     0.5334   0
   -5   -3  -10  43.821288  44.815683   0.370872     0.5334   0
    6    3   10 120.841761 121.718676   0.954943     0.6038   0
   -6   -3  -10 121.580148 121.762904   0.823787     0.6038   0
    7    3   10  52.715173  52.371577   0.597551     0.6777   0
   -7   -3  -10  53.690106  54.218197   0.508354     0.6777   0
   -8   -3  -10  11.798225  11.928998   0.279012     0.7540   0
    8    3   10  11.866180  12.091776   0.360738     0.7540   0
    9    3   10  11.755386  11.627189   0.446810     0.8320   0
   -9   -3  -10  11.815416  11.912364   0.424253     0.8320   0
   10    3   10   8.538646   8.397795   0.471193     0.9113   0
  -10   -3  -10   8.670089   8.374287   0.426830     0.9113   0
   11    3   10   6.276925   6.594086   0.547208     0.9917   0
  -11   -3  -10   6.298956   6.099029   0.457646     0.9917   0
  -12   -3  -10   2.400424   2.442123   0.421907     1.0728   0
   12    3   10   2.320929   2.308477   0.491932     1.0728   0
    0    4   10  15.096372  14.639028   0.147366     0.3528   0
   -1   -4  -10  67.161354  67.121848   0.425965     0.3629   0
    1    4   10  66.415592  66.682836   0.389323     0.3629   0
    2    4   10 243.454677 244.399795   1.177276     0.3919   0
   -2   -4  -10 246.585360 246.823688   1.166228     0.3919   0
    3    4   10 205.336441 205.495392   1.090906     0.4359   0
   -3   -4  -10 205.552394 207.686607   1.087108     0.4359   0
    4    4   10 221.879466 218.831133   1.296682     0.4908   0
   -4   -4  -10 219.637440 217.093737   1.093608     0.4908   0
    5    4   10 229.332462 231.229429   1.458720     0.5536   0
   -5   -4  -10 229.839969 231.283272   1.214177     0.5536   0
   -6   -4  -10  55.363592  56.064529   0.448992     0.6217   0
    6    4   10  55.514984  56.764583   0.566639     0.6217   0
    7    4   10   3.594780   3.644590   0.187008     0.6937   0
   -7   -4  -10   3.784514   3.656252   0.147799     0.6937   0
    8    4   10   9.007135   8.878459   0.363276     0.7684   0
   -8   -4  -10   9.036064   8.987510   0.257552     0.7684   0
    9    4   10   1.954181   1.752155   0.254889     0.8451   0
   -9   -4  -10   2.054809   1.977872   0.213074     0.8451   0
   10    4   10  13.359056  13.659952   0.586705     0.9233   0
  -10   -4  -10  13.259583  13.381795   0.510671     0.9233   0
  -11   -4  -10   5.262665   5.363833   0.424350     1.0027   0
   11    4   10   5.042202   5.162278   0.501749     1.0027   0
   12    4   10   2.969883   3.011339   0.551063     1.0830   0
  -12   -4  -10   2.973586   2.937911   0.453800     1.0830   0
    0    5   10 922.972419 906.932254   3.705942     0.3907   0
   -1   -5  -10 299.254808 294.418916   1.467316     0.3999   0
    1    5   10 292.773853 290.970084   1.463345     0.3999   0
   -2   -5  -10 749.524598 743.954509   3.374961     0.4263   0
    2    5   10 745.627574 743.767982   3.511559     0.4263   0
   -3   -5  -10 708.975584 702.378152   3.170829     0.4671   0
    3    5   10 706.491940 703.086763   3.365597     0.4671   0
   -4   -5  -10 193.171907 192.731733   0.989239     0.5188   0
    4    5   10 195.796576 194.129727   1.216841     0.5188   0
    5    5   10  40.543893  40.746696   0.408389     0.5785   0
   -5   -5  -10  40.515419  41.134653   0.344854     0.5785   0
    6    5   10 142.910494 142.323212   1.146364     0.6440   0
   -6   -5  -10 142.748912 142.952021   0.928069     0.6440   0
   -7   -5  -10  55.694145  56.379318   0.557034     0.7137   0
    7    5   10  54.368071  55.084684   0.696189     0.7137   0
    8    5   10  80.440929  80.512104   1.276875     0.7865   0
   -8   -5  -10  80.835937  81.626557   0.948126     0.7865   0
   -9   -5  -10  19.919399  20.087548   0.501903     0.8616   0
    9    5   10  19.585288  19.814102   0.678411     0.8616   0
   10    5   10   1.153628   1.047630   0.277791     0.9384   0
  -10   -5  -10   1.111458   1.075676   0.215228     0.9384   0
   11    5   10   5.911314   5.344084   0.511392     1.0166   0
  -11   -5  -10   5.785149   5.605078   0.418196     1.0166   0
  -12   -5  -10   0.910964   0.905878   0.384929     1.0959   0
   12    5   10   0.896505   0.916032   0.403755     1.0959   0
    0    6   10 404.430551 402.502831   1.830342     0.4326   0
   -1   -6  -10  36.059106  35.396247   0.271272     0.4409   0
    1    6   10  36.961678  36.218409   0.287752     0.4409   0
   -2   -6  -10 388.308815 387.839286   2.040070     0.4650   0
    2    6   10 394.559250 393.217810   1.969709     0.4650   0
    3    6   10  95.238967  96.056847   0.644048     0.5026   0
   -3   -6  -10  94.221014  94.555975   0.574735     0.5026   0
   -4   -6  -10 382.136371 380.557991   1.775278     0.5510   0
    4    6   10 381.717767 380.634910   2.165717     0.5510   0
    5    6   10 132.307955 131.465208   1.012093     0.6075   0
   -5   -6  -10 131.289556 129.298030   0.761099     0.6075   0
    6    6   10  70.024281  70.321656   0.711563     0.6702   0
   -6   -6  -10  70.235090  70.272525   0.588724     0.6702   0
   -7   -6  -10  27.241113  27.399129   0.384689     0.7375   0
    7    6   10  27.080998  27.283271   0.485884     0.7375   0
    8    6   10  27.309553  26.975982   0.674113     0.8081   0
   -8   -6  -10  26.428122  25.984983   0.499932     0.8081   0
   -9   -6  -10  18.705678  19.060686   0.510354     0.8814   0
    9    6   10  19.030963  19.263655   0.674037     0.8814   0
  -10   -6  -10  20.846354  21.057586   0.653365     0.9566   0
   10    6   10  21.183972  21.211615   0.840632     0.9566   0
   11    6   10   2.255528   2.346456   0.418485     1.0334   0
  -11   -6  -10   2.183617   2.211156   0.304684     1.0334   0
  -12   -6  -10   0.994916   1.340074   0.870188     1.1115   0
   12    6   10   1.033714   1.493805   0.854487     1.1115   0
    0    7   10 143.217955 143.054899   0.804711     0.4773   0
   -1   -7  -10  23.512477  23.624067   0.210449     0.4849   0
    1    7   10  24.670786  24.677754   0.244735     0.4849   0
    2    7   10 216.177470 215.292883   1.195332     0.5069   0
   -2   -7  -10 212.780024 212.363251   1.184246     0.5069   0
    3    7   10   7.402679   7.378731   0.149270     0.5416   0
   -3   -7  -10   6.535491   6.329900   0.135876     0.5416   0
   -4   -7  -10 103.882884 104.543743   0.637173     0.5868   0
    4    7   10 104.203528 104.292796   0.770002     0.5868   0
    5    7   10  68.737582  69.737461   0.641539     0.6402   0
   -5   -7  -10  69.348549  69.266623   0.502806     0.6402   0
   -6   -7  -10  52.133005  52.515318   0.541420     0.6999   0
    6    7   10  53.379056  53.432186   0.609627     0.6999   0
   -7   -7  -10  37.460686  37.153930   0.513873     0.7646   0
    7    7   10  37.867750  37.776008   0.628010     0.7646   0
    8    7   10   5.918826   5.805028   0.365824     0.8329   0
   -8   -7  -10   6.047969   5.882773   0.268638     0.8329   0
    9    7   10   1.905886   1.852687   0.280762     0.9042   0
   -9   -7  -10   2.036452   1.946691   0.228823     0.9042   0
   10    7   10   6.345668   6.725963   0.495172     0.9777   0
  -10   -7  -10   6.223535   6.094414   0.399909     0.9777   0
  -11   -7  -10   7.031739   7.060404   0.471203     1.0530   0
   11    7   10   7.025870   6.829053   0.595609     1.0530   0
    0    8   10 286.999591 285.980960   1.444115     0.5242   0
    1    8   10 342.453909 344.543801   1.854033     0.5311   0
   -1   -8  -10 340.145590 344.663986   1.621384     0.5311   0
   -2   -8  -10 166.412497 165.925645   0.909628     0.5513   0
    2    8   10 164.627237 163.687318   1.008843     0.5513   0
   -3   -8  -10   2.094342   2.317775   0.102619     0.5834   0
    3    8   10   2.252053   2.288123   0.097206     0.5834   0
   -4   -8  -10   1.260366   1.577598   0.081332     0.6255   0
    4    8   10   1.236346   1.561253   0.103975     0.6255   0
   -5   -8  -10  52.371153  51.867280   0.462347     0.6759   0
    5    8   10  52.181216  52.559354   0.556380     0.6759   0
    6    8   10   4.373148   4.407477   0.208276     0.7327   0
   -6   -8  -10   4.816333   4.944781   0.167538     0.7327   0
   -7   -8  -10   6.097057   5.966537   0.222823     0.7947   0
    7    8   10   6.098787   6.063002   0.301530     0.7947   0
    8    8   10  49.098196  49.830287   1.107511     0.8607   0
   -8   -8  -10  49.634163  50.038543   0.807154     0.8607   0
   -9   -8  -10   0.654944   0.530209   0.185845     0.9298   0
    9    8   10   0.760719   0.560928   0.226640     0.9298   0
   10    8   10   3.950210   3.744401   0.438397     1.0014   0
  -10   -8  -10   3.863191   3.708941   0.334874     1.0014   0
   11    8   10   0.653081   0.673239   0.338316     1.0750   0
  -11   -8  -10   0.637637   0.589071   0.264561     1.0750   0
    0    9   10  67.361459  68.045158   0.478443     0.5728   0
    1    9   10   3.864554   3.948379   0.114359     0.5791   0
   -1   -9  -10   4.295067   4.419784   0.097167     0.5791   0
   -2   -9  -10 150.272649 149.664119   0.930502     0.5977   0
    2    9   10 148.645617 148.189207   1.009218     0.5977   0
    3    9   10   2.021454   2.177677   0.105263     0.6274   0
   -3   -9  -10   2.440093   2.591854   0.114041     0.6274   0
    4    9   10  34.264095  34.366020   0.424542     0.6668   0
   -4   -9  -10  35.240306  35.703344   0.388169     0.6668   0
    5    9   10  45.876773  45.441511   0.558745     0.7142   0
   -5   -9  -10  46.232192  45.626884   0.456617     0.7142   0
   -6   -9  -10  53.371773  52.772418   0.640664     0.7682   0
    6    9   10  52.557659  52.941927   0.808384     0.7682   0
    7    9   10  21.819072  22.150790   0.634799     0.8275   0
   -7   -9  -10  22.268096  22.432119   0.473212     0.8275   0
   -8   -9  -10   2.943594   2.914364   0.244428     0.8911   0
    8    9   10   2.965329   2.810255   0.273484     0.8911   0
    9    9   10   5.611492   5.157643   0.454521     0.9580   0
   -9   -9  -10   5.701212   5.630105   0.348931     0.9580   0
  -10   -9  -10   4.348817   4.453080   0.365872     1.0277   0
   10    9   10   4.210277   4.341259   0.470203     1.0277   0
  -11   -9  -10   5.083672   4.778820   0.594109     1.0995   0
   11    9   10   5.123355   5.547841   0.701968     1.0995   0
    0   10   10  43.070240  42.474092   0.365132     0.6226   0
    1   10   10 219.574543 219.055158   1.404589     0.6284   0
   -1  -10  -10 221.354645 221.605005   1.286817     0.6284   0
   -2  -10  -10  12.573136  13.049123   0.197344     0.6455   0
    2   10   10  12.176398  12.505694   0.212401     0.6455   0
   -3  -10  -10  76.138188  76.350045   0.676729     0.6731   0
    3   10   10  75.692331  74.933688   0.672671     0.6731   0
   -4  -10  -10  54.792042  55.660995   0.575091     0.7100   0
    4   10   10  54.715455  55.362744   0.620146     0.7100   0
   -5  -10  -10 102.609890 101.727565   1.110578     0.7547   0
    5   10   10 104.256263 103.982238   1.157325     0.7547   0
   -6  -10  -10  25.885925  25.413863   0.504287     0.8060   0
    6   10   10  26.674857  26.246218   0.585455     0.8060   0
    7   10   10  59.869647  60.558683   1.276097     0.8628   0
   -7  -10  -10  59.555585  59.678543   1.045630     0.8628   0
   -8  -10  -10   9.909395  10.200832   0.431666     0.9239   0
    8   10   10   9.908504  10.228234   0.524536     0.9239   0
    9   10   10   7.983696   7.966802   0.586763     0.9886   0
   -9  -10  -10   8.060245   8.413237   0.420725     0.9886   0
  -10  -10  -10   7.234699   7.325715   0.508248     1.0562   0
   10   10   10   7.144067   7.417469   0.642154     1.0562   0
    0   11   10 364.160308 365.996363   2.230472     0.6733   0
   -1  -11  -10 166.204662 167.393827   1.266549     0.6787   0
    1   11   10 168.467409 168.673558   1.259405     0.6787   0
   -2  -11  -10 135.986217 136.787005   1.088156     0.6946   0
    2   11   10 136.203143 136.907190   1.080118     0.6946   0
    3   11   10 137.165245 136.910075   1.228667     0.7204   0
   -3  -11  -10 135.965715 134.672708   1.202543     0.7204   0
    4   11   10  58.218619  58.049314   0.705256     0.7549   0
   -4  -11  -10  59.029004  58.945030   0.734427     0.7549   0
   -5  -11  -10  14.358346  14.500959   0.375199     0.7971   0
    5   11   10  14.260832  14.409907   0.382592     0.7971   0
   -6  -11  -10  45.172542  45.121242   0.858016     0.8459   0
    6   11   10  45.192453  45.136241   0.953549     0.8459   0
   -7  -11  -10  35.863949  35.300195   0.861506     0.9001   0
    7   11   10  36.428600  35.727477   0.983874     0.9001   0
   -8  -11  -10   7.920834   8.131859   0.428609     0.9588   0
    8   11   10   8.092482   8.184337   0.529978     0.9588   0
   -9  -11  -10   3.964069   3.849616   0.367199     1.0213   0
    9   11   10   4.115204   4.080621   0.534381     1.0213   0
  -10  -11  -10   1.849539   2.188965   0.397967     1.0869   0
   10   11   10   1.758097   1.949028   0.524584     1.0869   0
    0   12   10   0.957461   1.179333   0.129386     0.7249   0
   -1  -12  -10   4.931011   5.042746   0.213651     0.7299   0
    1   12   10   5.241661   5.443588   0.218497     0.7299   0
   -2  -12  -10   7.024480   7.116786   0.270705     0.7447   0
    2   12   10   6.538769   6.627719   0.232275     0.7447   0
   -3  -12  -10  26.393883  26.063440   0.533103     0.7687   0
    3   12   10  26.392584  25.809224   0.446973     0.7687   0
   -4  -12  -10   5.997388   5.915723   0.312106     0.8012   0
    4   12   10   6.138366   6.228791   0.289906     0.8012   0
   -5  -12  -10  15.660180  15.104673   0.497509     0.8411   0
    5   12   10  15.202508  14.835074   0.592638     0.8411   0
   -6  -12  -10   8.691598   8.565833   0.450338     0.8874   0
    6   12   10   8.850923   8.880122   0.542035     0.8874   0
   -7  -12  -10   1.122431   0.949453   0.241803     0.9392   0
    7   12   10   1.202774   0.946684   0.261686     0.9392   0
   -8  -12  -10   0.268409   0.280454   0.213180     0.9957   0
    8   12   10   0.266984   0.264773   0.255898     0.9957   0
   -9  -12  -10   0.022501   0.066592   0.205622     1.0560   0
    0   13   10   1.342076   1.350169   0.159452     0.7770   0
    1   13   10  32.085699  31.709737   0.575735     0.7817   0
   -1  -13  -10  31.735192  31.801750   0.591359     0.7817   0
    2   13   10  10.522497  10.265828   0.359171     0.7955   0
   -2  -13  -10   9.977208   9.372102   0.394217     0.7955   0
   -3  -13  -10  25.386001  25.432420   0.614877     0.8181   0
    3   13   10  25.998991  25.981714   0.532430     0.8181   0
    4   13   10  40.709101  39.619936   0.858949     0.8487   0
   -4  -13  -10  41.364995  40.446041   0.993287     0.8487   0
   -5  -13  -10  14.688495  14.702197   0.566803     0.8864   0
    5   13   10  14.550738  14.551148   0.605906     0.8864   0
   -6  -13  -10   5.367458   5.063966   0.433416     0.9305   0
    6   13   10   5.108407   4.915552   0.466866     0.9305   0
    7   13   10   8.431283   8.941763   0.624915     0.9801   0
   -7  -13  -10   8.217981   7.937996   0.534074     0.9801   0
   -8  -13  -10   1.751094   1.785653   0.324865     1.0343   0
    8   13   10   1.808509   1.961931   0.389044     1.0343   0
    9   13   10   1.870708   2.013331   0.455030     1.0925   0
   -9  -13  -10   1.749226   1.877051   0.387323     1.0925   0
    0   14   10   3.237254   3.301543   0.234755     0.8297   0
    1   14   10  26.362988  26.168338   0.596955     0.8341   0
   -1  -14  -10  26.244231  26.340250   0.617896     0.8341   0
    2   14   10  48.991544  49.485211   0.953895     0.8470   0
   -2  -14  -10  48.289144  49.450117   1.033832     0.8470   0
   -3  -14  -10   7.225035   7.317004   0.465155     0.8683   0
    3   14   10   6.978803   7.014397   0.366142     0.8683   0
    4   14   10  16.505035  16.667272   0.591965     0.8971   0
   -4  -14  -10  16.530178  16.394115   0.716390     0.8971   0
   -5  -14  -10  30.408641  30.721719   0.917474     0.9329   0
    5   14   10  30.157588  30.406834   1.056908     0.9329   0
   -6  -14  -10   0.370056   0.355286   0.247245     0.9749   0
    6   14   10   0.371434   0.260177   0.292502     0.9749   0
    7   14   10   5.065594   5.024632   0.537016     1.0223   0
   -7  -14  -10   5.215909   5.155884   0.475087     1.0223   0
   -8  -14  -10   4.052815   3.977493   0.440801     1.0744   0
    8   14   10   4.124416   4.243131   0.536612     1.0744   0
    0   15   10   0.017610   0.105715   0.169307     0.8827   0
   -1  -15  -10   5.546503   4.758859   0.399803     0.8868   0
    1   15   10   5.336031   5.103098   0.352258     0.8868   0
   -2  -15  -10  22.570460  22.437888   0.717947     0.8991   0
    2   15   10  22.142212  21.838885   0.705650     0.8991   0
   -3  -15  -10  33.797825  33.819803   1.089541     0.9191   0
    3   15   10  33.864785  33.962390   0.987489     0.9191   0
    4   15   10  13.810479  13.886573   0.592484     0.9464   0
   -4  -15  -10  13.726741  13.871574   0.759339     0.9464   0
    5   15   10   4.005154   4.067978   0.463261     0.9804   0
   -5  -15  -10   4.037785   4.122397   0.440291     0.9804   0
   -6  -15  -10   2.852365   2.754297   0.396842     1.0204   0
    6   15   10   2.856320   2.907230   0.463001     1.0204   0
    7   15   10   0.213891   0.199623   0.295617     1.0658   0
   -7  -15  -10   0.239345   0.142578   0.266398     1.0658   0
    0   16   10  35.455521  35.358461   0.926146     0.9361   0
    1   16   10  26.584876  27.196545   0.896177     0.9400   0
   -1  -16  -10  26.361678  26.788781   0.924599     0.9400   0
    2   16   10   2.571551   2.636602   0.336153     0.9516   0
   -2  -16  -10   2.425755   2.343802   0.307251     0.9516   0
   -3  -16  -10   3.795079   3.436544   0.395957     0.9705   0
    3   16   10   3.732125   3.345627   0.401091     0.9705   0
   -4  -16  -10   3.584709   3.475455   0.448954     0.9964   0
    4   16   10   3.595813   3.536086   0.408158     0.9964   0
    5   16   10   1.583343   1.753260   0.396342     1.0288   0
   -5  -16  -10   1.557286   1.551782   0.406726     1.0288   0
    6   16   10   1.972623   1.934471   0.417513     1.0670   0
   -6  -16  -10   2.009246   2.154294   0.395746     1.0670   0
    7   16   10   5.828746   6.177573   0.691786     1.1104   0
   -7  -16  -10   5.822301   6.193677   0.734043     1.1104   0
    0   17   10  14.093439  14.103867   0.650711     0.9898   0
   -1  -17  -10   5.857671   5.940221   0.485702     0.9935   0
    1   17   10   5.934189   6.223685   0.498239     0.9935   0
    2   17   10   4.689307   4.365719   0.464126     1.0044   0
   -2  -17  -10   4.656620   5.075321   0.473818     1.0044   0
   -3  -17  -10   6.952098   6.604220   0.561524     1.0224   0
    3   17   10   7.092338   7.334898   0.598733     1.0224   0
   -4  -17  -10   2.536851   2.566760   0.432455     1.0470   0
    4   17   10   2.680695   2.450536   0.410764     1.0470   0
   -5  -17  -10   1.795856   1.872849   0.473318     1.0778   0
    5   17   10   1.822284   1.696225   0.499855     1.0778   0
    0   18   10   2.357688   2.251586   0.344489     1.0437   0
    1   18   10   2.407627   2.175322   0.370555     1.0472   0
   -1  -18  -10   2.260246   2.390876   0.375439     1.0472   0
    2   18   10   2.370240   2.289276   0.378237     1.0576   0
   -2  -18  -10   2.366051   2.480284   0.395928     1.0576   0
    3   18   10   2.987326   2.638909   0.404543     1.0747   0
   -3  -18  -10   2.945041   2.832311   0.460299     1.0747   0
   -4  -18  -10   2.742389   2.787997   0.473972     1.0981   0
    4   18   10   2.636049   2.617622   0.459905     1.0981   0
    0   19   10   4.994708   5.049871   0.580763     1.0979   0
    1   19   10   3.557034   3.694933   0.480308     1.1012   0
   -1  -19  -10   3.627796   3.929765   0.665595     1.1012   0
    2   19   10   0.552982   0.611136   0.314625     1.1110   0
   -2  -19  -10   0.597254   0.520969   0.306482     1.1110   0
    1    0   11 124.766626 123.155129   0.560582     0.3118   0
    2    0   11  43.404505  44.414265   0.280618     0.3450   0
    3    0   11 167.763580 164.573803   0.773848     0.3943   0
    4    0   11  35.039166  34.431881   0.281945     0.4543   0
    5    0   11 170.860771 170.167699   0.973211     0.5215   0
    6    0   11  15.992151  16.304793   0.227938     0.5933   0
    7    0   11  57.895897  57.818559   0.540314     0.6683   0
    8    0   11  24.147439  24.075867   0.413841     0.7456   0
    9    0   11   0.224150   0.127339   0.149520     0.8244   0
   10    0   11   0.814260   0.745023   0.246553     0.9044   0
   11    0   11   4.268453   4.173789   0.446416     0.9853   0
   12    0   11   0.253735   0.207372   0.271436     1.0669   0
    0    1   11 253.515788 254.043448   1.121068     0.3051   0
   -1   -1  -11 694.474372 686.676207   2.629564     0.3168   0
    1    1   11 688.419829 679.386259   2.747576     0.3168   0
   -2   -1  -11   1.348124   1.430203   0.056679     0.3495   0
    2    1   11   1.255850   1.340420   0.051430     0.3495   0
    3    1   11 138.545987 136.138967   0.694285     0.3982   0
   -3   -1  -11 136.832189 133.518931   0.690093     0.3982   0
    4    1   11  83.174381  84.460714   0.529074     0.4578   0
   -4   -1  -11  83.947561  85.703139   0.529411     0.4578   0
   -5   -1  -11  95.148079  93.150867   0.610771     0.5245   0
    5    1   11  93.540313  91.139833   0.612223     0.5245   0
    6    1   11  88.079257  88.510183   0.669075     0.5959   0
   -6   -1  -11  89.408409  89.886158   0.651403     0.5959   0
    7    1   11 120.409865 121.073522   0.982480     0.6707   0
   -7   -1  -11 123.074443 123.880085   0.971673     0.6707   0
    8    1   11  51.253809  51.733923   0.677133     0.7477   0
   -8   -1  -11  51.964780  52.143706   0.617040     0.7477   0
   -9   -1  -11  11.156924  11.107508   0.424455     0.8263   0
    9    1   11  11.156413  11.047800   0.417965     0.8263   0
  -10   -1  -11  14.661007  14.767481   0.639173     0.9061   0
   10    1   11  14.898806  14.765559   0.649538     0.9061   0
   11    1   11   5.721701   5.877494   0.517825     0.9869   0
  -11   -1  -11   5.512631   5.036025   0.441656     0.9869   0
   12    1   11   1.414902   1.561628   0.396928     1.0684   0
  -12   -1  -11   1.379121   1.545561   0.365372     1.0684   0
    0    2   11 1429.21205 1411.68473    5.32215     0.3201   0
    1    2   11  59.042703  58.823306   0.350296     0.3313   0
   -1   -2  -11  61.104933  60.106210   0.345287     0.3313   0
   -2   -2  -11  37.034246  36.851929   0.239668     0.3627   0
    2    2   11  35.414096  34.959061   0.254206     0.3627   0
   -3   -2  -11  61.559362  61.808127   0.379718     0.4099   0
    3    2   11  64.528897  64.928037   0.427349     0.4099   0
    4    2   11  63.769596  63.029208   0.431984     0.4679   0
   -4   -2  -11  61.565691  61.447187   0.409745     0.4679   0
   -5   -2  -11 175.762002 176.861529   0.972519     0.5333   0
    5    2   11 178.124746 176.573085   1.021497     0.5333   0
    6    2   11  82.673735  82.622747   0.647096     0.6038   0
   -6   -2  -11  82.824876  82.940324   0.612156     0.6038   0
   -7   -2  -11   0.447184   0.450627   0.090177     0.6776   0
    7    2   11   0.532173   0.456838   0.112003     0.6776   0
   -8   -2  -11   5.265886   5.515199   0.216641     0.7539   0
    8    2   11   4.868722   4.931791   0.248639     0.7539   0
    9    2   11  12.397357  12.589535   0.483702     0.8320   0
   -9   -2  -11  11.995060  12.267343   0.479904     0.8320   0
  -10   -2  -11   1.587192   1.515525   0.268388     0.9113   0
   10    2   11   1.735897   1.450980   0.290271     0.9113   0
  -11   -2  -11   4.946716   4.793752   0.498278     0.9916   0
   11    2   11   5.075564   5.102656   0.491528     0.9916   0
  -12   -2  -11   1.298468   1.209341   0.372843     1.0728   0
   12    2   11   1.280452   1.176930   0.381631     1.0728   0
    0    3   11 236.973171 232.788951   1.066446     0.3437   0
   -1   -3  -11  33.358692  33.657120   0.220198     0.3541   0
    1    3   11  32.463206  33.285700   0.240534     0.3541   0
   -2   -3  -11 241.832132 240.203892   1.108347     0.3837   0
    2    3   11 240.434271 240.504835   1.138518     0.3837   0
   -3   -3  -11 184.572282 185.163917   0.893629     0.4285   0
    3    3   11 184.309209 184.174553   1.020525     0.4285   0
    4    3   11 168.743084 168.840856   1.008699     0.4844   0
   -4   -3  -11 163.740280 164.497846   0.880870     0.4844   0
   -5   -3  -11 107.390031 107.854121   0.697574     0.5478   0
    5    3   11 107.295126 106.700344   0.785328     0.5478   0
   -6   -3  -11  46.007901  46.850369   0.431186     0.6166   0
    6    3   11  45.209399  45.842352   0.466645     0.6166   0
   -7   -3  -11   7.020035   7.178186   0.190748     0.6891   0
    7    3   11   6.803507   6.719867   0.228611     0.6891   0
    8    3   11   0.079065   0.050776   0.139761     0.7642   0
   -8   -3  -11   0.106459   0.185652   0.115657     0.7642   0
    9    3   11   0.060201   0.015086   0.187768     0.8413   0
  -10   -3  -11   6.005511   5.738483   0.392967     0.9199   0
   10    3   11   6.196556   6.078857   0.428330     0.9199   0
  -11   -3  -11   1.205974   1.135990   0.266946     0.9995   0
   11    3   11   1.297100   1.175968   0.312202     0.9995   0
  -12   -3  -11   1.395991   1.365918   0.364545     1.0800   0
   12    3   11   1.306321   1.263655   0.421609     1.0800   0
    0    4   11 211.481605 211.839244   1.035592     0.3742   0
    1    4   11  59.771835  60.094288   0.368978     0.3838   0
   -1   -4  -11  60.172526  60.622045   0.391602     0.3838   0
   -2   -4  -11 195.672599 194.830646   0.905465     0.4113   0
    2    4   11 192.880676 192.710581   1.023275     0.4113   0
    3    4   11 385.030700 382.357883   1.990092     0.4534   0
   -3   -4  -11 388.020317 384.307767   1.822391     0.4534   0
   -4   -4  -11  71.161664  70.144455   0.481683     0.5065   0
    4    4   11  70.968066  70.875373   0.532776     0.5065   0
   -5   -4  -11  43.396951  43.817185   0.357632     0.5675   0
    5    4   11  43.140851  43.043001   0.437906     0.5675   0
   -6   -4  -11   1.007516   0.925416   0.091821     0.6341   0
    6    4   11   1.261938   1.152719   0.108849     0.6341   0
    7    4   11  27.995157  28.411761   0.465443     0.7048   0
   -7   -4  -11  28.459908  28.389935   0.352998     0.7048   0
    8    4   11  81.830599  82.282575   1.250387     0.7785   0
   -8   -4  -11  81.683585  81.914039   0.884120     0.7785   0
    9    4   11   7.702316   7.456986   0.436772     0.8543   0
   -9   -4  -11   8.184167   8.099602   0.342297     0.8543   0
  -10   -4  -11  14.079043  13.767637   0.536901     0.9317   0
   10    4   11  14.005462  13.668701   0.600262     0.9317   0
  -11   -4  -11   2.459558   2.304651   0.308030     1.0104   0
   11    4   11   2.506738   2.529858   0.390419     1.0104   0
  -12   -4  -11   0.902996   0.615252   0.347585     1.0901   0
   12    4   11   0.881368   0.854872   0.403707     1.0901   0
    0    5   11 220.507149 220.631025   1.069974     0.4102   0
   -1   -5  -11 404.362482 396.430118   2.152063     0.4190   0
    1    5   11 398.899519 397.788690   1.944537     0.4190   0
   -2   -5  -11 419.251713 421.699759   2.055598     0.4443   0
    2    5   11 421.620579 422.539132   2.147285     0.4443   0
    3    5   11  13.853433  14.858053   0.190354     0.4835   0
   -3   -5  -11  13.642721  14.354429   0.187335     0.4835   0
    4    5   11 111.111069 111.413524   0.767723     0.5336   0
   -4   -5  -11 111.659247 110.669337   0.650759     0.5336   0
   -5   -5  -11  57.725664  57.661356   0.415927     0.5918   0
    5    5   11  59.253205  59.627104   0.524863     0.5918   0
    6    5   11  76.145592  76.466577   0.711746     0.6560   0
   -6   -5  -11  76.525293  76.555706   0.598512     0.6560   0
   -7   -5  -11  56.703747  57.633762   0.574235     0.7246   0
    7    5   11  56.154133  57.070142   0.703602     0.7246   0
   -8   -5  -11  21.542833  21.849558   0.421100     0.7964   0
    8    5   11  21.621459  21.677933   0.606473     0.7964   0
    9    5   11   1.533175   1.498055   0.271407     0.8706   0
   -9   -5  -11   1.687370   1.681544   0.200142     0.8706   0
  -10   -5  -11   8.402486   8.370739   0.426667     0.9467   0
   10    5   11   8.372473   8.617061   0.546823     0.9467   0
  -11   -5  -11   2.183046   2.123190   0.316318     1.0243   0
   11    5   11   2.180022   2.084068   0.372285     1.0243   0
   12    5   11   1.746297   1.810882   0.539622     1.1030   0
  -12   -5  -11   1.797835   1.739031   0.437493     1.1030   0
    0    6   11 200.916416 203.498397   1.000959     0.4502   0
   -1   -6  -11 215.884843 215.227502   1.165373     0.4582   0
    1    6   11 212.836164 213.116090   1.198640     0.4582   0
    2    6   11  88.446025  89.444550   0.627568     0.4815   0
   -2   -6  -11  85.431590  85.471999   0.611713     0.4815   0
   -3   -6  -11 354.957776 356.960365   1.801594     0.5179   0
    3    6   11 355.201908 357.434375   1.995736     0.5179   0
    4    6   11  65.147665  65.285131   0.516286     0.5650   0
   -4   -6  -11  65.342157  65.118602   0.436772     0.5650   0
    5    6   11  85.266696  84.741274   0.732072     0.6203   0
   -5   -6  -11  83.883697  82.988590   0.551082     0.6203   0
   -6   -6  -11  14.425131  14.497690   0.232832     0.6818   0
    6    6   11  14.635578  14.715754   0.301617     0.6818   0
    7    6   11  45.937945  46.673360   0.687911     0.7480   0
   -7   -6  -11  46.358244  46.347322   0.528488     0.7480   0
   -8   -6  -11  33.605874  33.749903   0.571427     0.8177   0
    8    6   11  34.035121  34.405633   0.783645     0.8177   0
    9    6   11   2.578320   2.529147   0.283416     0.8902   0
   -9   -6  -11   2.445065   2.356138   0.246716     0.8902   0
   10    6   11   4.072759   3.967907   0.417715     0.9647   0
  -10   -6  -11   3.865832   4.023125   0.334297     0.9647   0
  -11   -6  -11   1.565573   1.332718   0.265840     1.0410   0
   11    6   11   1.479200   1.443096   0.415898     1.0410   0
    0    7   11 234.656416 236.783904   1.222908     0.4934   0
    1    7   11  95.382503  95.375541   0.627982     0.5007   0
   -1   -7  -11  95.965647  95.940508   0.597243     0.5007   0
    2    7   11  53.261790  52.755785   0.414110     0.5221   0
   -2   -7  -11  52.285663  51.727096   0.413360     0.5221   0
   -3   -7  -11  85.454087  85.395562   0.585494     0.5558   0
    3    7   11  83.672087  83.495868   0.626164     0.5558   0
    4    7   11  85.121613  86.019851   0.681546     0.5999   0
   -4   -7  -11  86.481541  87.183724   0.561861     0.5999   0
    5    7   11  17.905592  17.992192   0.305991     0.6523   0
   -5   -7  -11  18.251231  18.059304   0.233746     0.6523   0
    6    7   11  20.586346  20.469448   0.365074     0.7110   0
   -6   -7  -11  20.374940  20.548674   0.312837     0.7110   0
    7    7   11  30.781009  31.198998   0.652701     0.7747   0
   -7   -7  -11  30.614415  30.384335   0.466607     0.7747   0
   -8   -7  -11   5.472036   5.337719   0.285223     0.8422   0
    8    7   11   5.857494   5.844044   0.366545     0.8422   0
   -9   -7  -11   7.491268   7.731749   0.373631     0.9128   0
    9    7   11   7.351423   7.578354   0.471808     0.9128   0
   10    7   11   0.375884   0.350575   0.246129     0.9856   0
  -10   -7  -11   0.421324   0.391467   0.205545     0.9856   0
   11    7   11   2.621990   2.839561   0.447348     1.0604   0
  -11   -7  -11   2.622880   2.646976   0.321462     1.0604   0
    0    8   11  14.245523  14.514708   0.185614     0.5389   0
    1    8   11 113.300382 114.174897   0.741888     0.5456   0
   -1   -8  -11 112.421754 112.985545   0.648750     0.5456   0
    2    8   11  34.807956  34.703307   0.329730     0.5653   0
   -2   -8  -11  35.096027  35.544411   0.304088     0.5653   0
   -3   -8  -11  65.197635  65.091585   0.490048     0.5966   0
    3    8   11  64.744123  64.502389   0.506249     0.5966   0
   -4   -8  -11  47.710595  48.384508   0.443512     0.6379   0
    4    8   11  47.681749  47.744162   0.476462     0.6379   0
    5    8   11  67.476248  66.768407   0.687545     0.6873   0
   -5   -8  -11  67.436599  66.870421   0.571783     0.6873   0
    6    8   11  44.680821  45.049515   0.608617     0.7433   0
   -6   -8  -11  44.721958  45.384976   0.507893     0.7433   0
    7    8   11  21.862081  22.089159   0.575321     0.8045   0
   -7   -8  -11  22.201662  21.754371   0.401582     0.8045   0
    8    8   11   3.683647   3.864086   0.351364     0.8697   0
   -8   -8  -11   3.703219   3.729979   0.237053     0.8697   0
   -9   -8  -11   0.755985   0.679921   0.194786     0.9382   0
    9    8   11   0.792486   0.803269   0.254600     0.9382   0
   10    8   11   3.079331   3.328147   0.424340     1.0092   0
  -10   -8  -11   3.108084   2.966044   0.296646     1.0092   0
   11    8   11   0.358265   0.386400   0.321500     1.0823   0
  -11   -8  -11   0.340798   0.296127   0.255648     1.0823   0
    0    9   11  40.959105  41.569339   0.336518     0.5862   0
   -1   -9  -11  84.205647  84.363604   0.520671     0.5924   0
    1    9   11  85.371363  86.063022   0.632683     0.5924   0
    2    9   11  10.925434  10.955402   0.180124     0.6106   0
   -2   -9  -11  10.801036  10.780509   0.170124     0.6106   0
   -3   -9  -11  48.886430  49.163211   0.450117     0.6397   0
    3    9   11  49.566646  48.861691   0.457213     0.6397   0
   -4   -9  -11   7.070198   7.316293   0.201623     0.6784   0
    4    9   11   6.689799   6.594336   0.197565     0.6784   0
   -5   -9  -11  36.381704  36.223216   0.445223     0.7250   0
    5    9   11  36.392622  36.413494   0.513710     0.7250   0
    6    9   11  17.813763  17.511356   0.431532     0.7783   0
   -6   -9  -11  18.557198  18.422359   0.379323     0.7783   0
   -7   -9  -11  25.510202  24.368445   0.525478     0.8369   0
    7    9   11  26.123960  25.616448   0.658345     0.8369   0
    8    9   11   1.027297   1.006651   0.253273     0.8998   0
   -8   -9  -11   1.175689   1.291827   0.200161     0.8998   0
   -9   -9  -11   4.119732   4.042777   0.324125     0.9661   0
    9    9   11   3.978522   4.221728   0.423398     0.9661   0
   10    9   11   2.025356   2.147506   0.371882     1.0352   0
  -10   -9  -11   2.085247   2.039849   0.271647     1.0352   0
  -11   -9  -11   4.201673   4.010510   0.512700     1.1066   0
   11    9   11   4.141576   4.293358   0.630203     1.1066   0
    0   10   11  58.146510  59.679120   0.477395     0.6350   0
   -1  -10  -11  97.738473  96.517300   0.682450     0.6407   0
    1   10   11  99.392855 100.437258   0.755887     0.6407   0
   -2  -10  -11  34.188294  34.561489   0.349623     0.6575   0
    2   10   11  34.296983  34.652061   0.375276     0.6575   0
    3   10   11  58.728904  58.410927   0.608646     0.6846   0
   -3  -10  -11  58.718194  58.562745   0.587619     0.6846   0
   -4  -10  -11   4.898130   4.767292   0.180951     0.7209   0
    4   10   11   4.701915   4.819337   0.190950     0.7209   0
   -5  -10  -11  53.617831  53.711304   0.720245     0.7650   0
    5   10   11  53.325168  53.251620   0.772685     0.7650   0
    6   10   11   5.214052   4.881160   0.286233     0.8157   0
   -6  -10  -11   4.977884   4.592091   0.243899     0.8157   0
   -7  -10  -11  16.447071  16.616505   0.509748     0.8717   0
    7   10   11  16.716387  16.684098   0.591349     0.8717   0
   -8  -10  -11  12.105780  11.845253   0.464780     0.9323   0
    8   10   11  12.142892  11.650553   0.595070     0.9323   0
    9   10   11   4.271361   4.495096   0.463117     0.9964   0
   -9  -10  -11   4.276037   4.257370   0.342355     0.9964   0
   10   10   11   4.959192   4.825202   0.528055     1.0636   0
  -10  -10  -11   4.908350   4.660029   0.400361     1.0636   0
    0   11   11   1.348181   1.406560   0.105176     0.6848   0
    1   11   11   0.667566   0.643385   0.100206     0.6901   0
   -1  -11  -11   0.781958   0.938886   0.107272     0.6901   0
    2   11   11  47.115086  47.141794   0.516517     0.7058   0
   -2  -11  -11  47.019696  46.585769   0.540054     0.7058   0
    3   11   11   4.864079   4.979212   0.190181     0.7311   0
   -3  -11  -11   4.442959   4.480943   0.182422     0.7311   0
   -4  -11  -11  45.314714  44.787319   0.625645     0.7652   0
    4   11   11  44.555302  44.046979   0.628309     0.7652   0
    5   11   11  17.579141  18.136703   0.467193     0.8069   0
   -5  -11  -11  17.686386  17.875276   0.455694     0.8069   0
    6   11   11   8.448356   8.576371   0.410456     0.8550   0
   -6  -11  -11   8.894954   8.907226   0.400293     0.8550   0
    7   11   11   1.957639   2.025379   0.280262     0.9087   0
   -7  -11  -11   1.898316   1.950153   0.250418     0.9087   0
   -8  -11  -11   7.745010   7.621053   0.428580     0.9669   0
    8   11   11   7.722767   7.704260   0.526988     0.9669   0
    9   11   11   0.406292   0.366007   0.336345     1.0289   0
   -9  -11  -11   0.381873   0.343941   0.220775     1.0289   0
  -10  -11  -11   2.046655   2.101057   0.365622     1.0941   0
   10   11   11   1.990831   2.011476   0.520709     1.0941   0
    0   12   11 123.236150 122.981101   1.213552     0.7356   0
   -1  -12  -11   8.826132   8.677500   0.280464     0.7405   0
    1   12   11   8.849634   9.055323   0.288156     0.7405   0
    2   12   11  24.484389  24.365945   0.420465     0.7551   0
   -2  -12  -11  23.936355  23.645796   0.455953     0.7551   0
    3   12   11   7.283833   7.126573   0.281935     0.7788   0
   -3  -12  -11   7.064025   6.795507   0.311154     0.7788   0
    4   12   11   2.148162   2.024687   0.209689     0.8109   0
   -4  -12  -11   2.156139   1.988179   0.225179     0.8109   0
    5   12   11   7.543502   7.568989   0.468635     0.8503   0
   -5  -12  -11   7.431928   7.584719   0.387929     0.8503   0
    6   12   11   7.779825   7.861039   0.557024     0.8962   0
   -6  -12  -11   7.937610   7.532665   0.387265     0.8962   0
   -7  -12  -11   6.285485   5.947086   0.427878     0.9475   0
    7   12   11   5.979965   5.838093   0.459617     0.9475   0
    8   12   11   9.479147   9.793260   0.609290     1.0035   0
   -8  -12  -11   9.573875   9.664518   0.509393     1.0035   0
   -9  -12  -11   0.264687   0.228207   0.222727     1.0634   0
    9   12   11   0.319413   0.273157   0.328192     1.0634   0
    0   13   11  24.408705  24.664774   0.493807     0.7870   0
    1   13   11   8.072300   8.059008   0.318154     0.7916   0
   -1  -13  -11   8.416732   8.089141   0.326865     0.7916   0
    2   13   11  12.505350  12.392912   0.396467     0.8053   0
   -2  -13  -11  12.418830  11.836118   0.473039     0.8053   0
    3   13   11  11.847098  12.124563   0.392438     0.8276   0
   -3  -13  -11  11.626771  11.736221   0.488634     0.8276   0
   -4  -13  -11   2.111404   1.915385   0.288329     0.8578   0
    4   13   11   2.430268   2.411558   0.250023     0.8578   0
    5   13   11   4.700975   4.786117   0.403312     0.8952   0
   -5  -13  -11   4.607239   4.376219   0.361344     0.8952   0
    6   13   11   5.255538   4.836970   0.461213     0.9389   0
   -6  -13  -11   5.317779   5.606770   0.457876     0.9389   0
   -7  -13  -11   1.187339   1.263944   0.287300     0.9880   0
    7   13   11   1.158835   1.198842   0.327500     0.9880   0
    8   13   11   0.059129   0.050343   0.266090     1.0418   0
   -9  -13  -11   0.926913   0.850257   0.311904     1.0996   0
    9   13   11   0.864762   0.805846   0.378612     1.0996   0
    0   14   11  25.705524  25.734614   0.589205     0.8390   0
   -1  -14  -11  11.632082  11.405760   0.461992     0.8434   0
    1   14   11  11.909640  11.585557   0.410120     0.8434   0
   -2  -14  -11   9.303857   9.271907   0.517450     0.8562   0
    2   14   11   9.265591   8.963214   0.416196     0.8562   0
    3   14   11   2.924458   3.196588   0.300963     0.8772   0
   -3  -14  -11   3.165632   3.196088   0.323423     0.8772   0
   -4  -14  -11  21.220975  21.315166   0.822528     0.9058   0
    4   14   11  20.843347  20.941247   0.721880     0.9058   0
    5   14   11  11.104679  10.821468   0.641740     0.9413   0
   -5  -14  -11  11.227003  11.360474   0.619367     0.9413   0
    6   14   11   7.185973   6.762739   0.616790     0.9829   0
   -6  -14  -11   6.982806   6.885646   0.530536     0.9829   0
   -7  -14  -11   1.379148   1.475854   0.321317     1.0299   0
    7   14   11   1.436675   1.537389   0.369141     1.0299   0
    8   14   11   1.165494   1.203659   0.370257     1.0816   0
   -8  -14  -11   1.171025   1.292951   0.334038     1.0816   0
    0   15   11   2.564563   2.578923   0.259879     0.8915   0
    1   15   11   7.340970   7.212443   0.423686     0.8956   0
   -1  -15  -11   7.662873   7.202675   0.478510     0.8956   0
   -2  -15  -11  13.426109  13.441888   0.566206     0.9077   0
    2   15   11  13.290707  13.001241   0.536776     0.9077   0
    3   15   11   6.054807   5.963835   0.461780     0.9275   0
   -3  -15  -11   6.194474   6.119576   0.495067     0.9275   0
   -4  -15  -11   2.895801   2.963544   0.408783     0.9546   0
    4   15   11   2.862200   2.628708   0.315010     0.9546   0
   -5  -15  -11   1.878413   1.726156   0.367555     0.9883   0
    5   15   11   1.911831   1.851495   0.370401     0.9883   0
   -6  -15  -11   3.441269   3.283669   0.432811     1.0281   0
    6   15   11   3.568021   4.028422   0.541650     1.0281   0
   -7  -15  -11   3.194587   2.947410   0.482115     1.0731   0
    7   15   11   3.330558   3.017050   0.482615     1.0731   0
    0   16   11   0.369517   0.384775   0.226160     0.9444   0
   -1  -16  -11   5.145973   5.222178   0.464453     0.9483   0
    1   16   11   5.322195   5.001249   0.423830     0.9483   0
   -2  -16  -11   4.649786   4.744735   0.401861     0.9597   0
    2   16   11   4.476708   4.867093   0.450511     0.9597   0
   -3  -16  -11  19.076908  18.905407   0.946943     0.9785   0
    3   16   11  18.842730  19.246444   0.810519     0.9785   0
   -4  -16  -11   0.468964   0.516344   0.269917     1.0042   0
    4   16   11   0.556742   0.553938   0.256283     1.0042   0
    5   16   11   4.125438   3.864894   0.499903     1.0363   0
   -5  -16  -11   4.255972   4.337327   0.559005     1.0363   0
    6   16   11   1.942132   1.979632   0.428417     1.0743   0
   -6  -16  -11   1.872149   1.702167   0.378016     1.0743   0
    0   17   11   2.102053   1.978160   0.329692     0.9977   0
   -1  -17  -11   8.111017   8.157233   0.553861     1.0013   0
    1   17   11   8.336038   8.268938   0.558543     1.0013   0
   -2  -17  -11   0.820774   0.668652   0.272349     1.0122   0
    2   17   11   0.846260   0.724620   0.294752     1.0122   0
    3   17   11   1.210374   1.209476   0.326413     1.0300   0
   -3  -17  -11   1.129535   1.068148   0.324077     1.0300   0
    4   17   11   4.302242   3.858558   0.478000     1.0544   0
   -4  -17  -11   4.341828   4.464050   0.542910     1.0544   0
   -5  -17  -11   4.041771   4.377565   0.680642     1.0851   0
    5   17   11   3.912569   3.942081   0.676440     1.0851   0
    0   18   11   2.721356   3.008791   0.425407     1.0512   0
    1   18   11   5.182276   5.180882   0.522026     1.0546   0
   -1  -18  -11   5.126720   5.417262   0.507460     1.0546   0
    2   18   11   2.271723   2.306631   0.405245     1.0649   0
   -2  -18  -11   2.245996   2.601863   0.412071     1.0649   0
   -3  -18  -11   1.061206   0.977047   0.349806     1.0819   0
    3   18   11   1.145931   1.017180   0.346229     1.0819   0
    4   18   11   0.164020   0.278108   0.302540     1.1052   0
   -4  -18  -11   0.143412   0.133348   0.318500     1.1052   0
    0   19   11   0.725380   0.584628   0.312001     1.1049   0
   -1  -19  -11   1.549589   1.378706   0.485807     1.1082   0
    1   19   11   1.520547   1.428799   0.364507     1.1082   0
    0    0   12 885.634080 886.830573   4.742322     0.3271   0
    1    0   12 741.578010 737.200106   2.920787     0.3381   0
    2    0   12  14.088772  14.624029   0.153347     0.3690   0
    3    0   12 195.896088 195.596946   0.914993     0.4154   0
    4    0   12   2.384762   2.352628   0.083947     0.4728   0
    5    0   12 146.850897 145.812426   0.852468     0.5376   0
    6    0   12  52.929106  53.267292   0.457425     0.6075   0
    7    0   12 284.427772 283.130169   1.915616     0.6810   0
    8    0   12   0.616100   0.624741   0.128973     0.7569   0
    9    0   12  15.351312  15.410905   0.478952     0.8347   0
   10    0   12   3.713322   3.512819   0.383977     0.9138   0
   11    0   12   0.340863   0.294463   0.272311     0.9939   0
   12    0   12   0.074787   0.089754   0.265263     1.0749   0
    0    1   12 529.058745 529.403890   2.198061     0.3319   0
    1    1   12  53.420717  53.466127   0.310885     0.3427   0
   -1   -1  -12  54.385167  55.229483   0.314049     0.3427   0
    2    1   12 643.663705 635.467733   2.654033     0.3732   0
   -2   -1  -12 646.628614 642.924018   2.909037     0.3732   0
   -3   -1  -12 545.037372 543.245369   2.304939     0.4191   0
    3    1   12 545.448366 541.956984   2.366868     0.4191   0
   -4   -1  -12 525.676931 534.189180   2.453132     0.4761   0
    4    1   12 525.320682 528.191462   2.618459     0.4761   0
    5    1   12 192.050913 192.351948   1.153614     0.5405   0
   -5   -1  -12 192.084269 194.458553   1.102011     0.5405   0
   -6   -1  -12 107.497708 108.744453   0.753368     0.6101   0
    6    1   12 107.415949 107.316654   0.787155     0.6101   0
    7    1   12   0.620679   0.614502   0.115560     0.6833   0
   -7   -1  -12   0.513477   0.460011   0.099446     0.6833   0
   -8   -1  -12   1.709304   1.565637   0.149289     0.7590   0
    8    1   12   1.575869   1.409675   0.160683     0.7590   0
   -9   -1  -12   5.538877   5.601905   0.328490     0.8366   0
    9    1   12   5.581035   5.464721   0.373257     0.8366   0
   10    1   12  24.133904  23.904627   0.847968     0.9155   0
  -10   -1  -12  24.234761  24.243260   0.786078     0.9155   0
   11    1   12   4.235015   4.028961   0.448194     0.9955   0
  -11   -1  -12   4.239931   4.131358   0.414850     0.9955   0
  -12   -1  -12   1.790560   1.812776   0.412985     1.0763   0
   12    1   12   1.742624   1.537716   0.410331     1.0763   0
    0    2   12 1288.82462 1266.61649    5.00799     0.3458   0
    1    2   12 393.986396 386.259573   1.637344     0.3561   0
   -1   -2  -12 397.406460 387.903705   1.687418     0.3561   0
    2    2   12 741.733673 731.536022   3.240662     0.3856   0
   -2   -2  -12 737.165655 721.675074   3.018098     0.3856   0
    3    2   12  45.945263  47.179195   0.357267     0.4302   0
   -3   -2  -12  48.732710  49.804711   0.327403     0.4302   0
   -4   -2  -12  29.587594  30.196173   0.265138     0.4858   0
    4    2   12  27.993551  28.360033   0.264273     0.4858   0
    5    2   12 256.719794 255.081848   1.422482     0.5491   0
   -5   -2  -12 254.431592 254.434771   1.351621     0.5491   0
    6    2   12 101.768627 101.391047   0.789722     0.6178   0
   -6   -2  -12 101.892470 102.135233   0.700198     0.6178   0
    7    2   12  53.542775  53.069420   0.629183     0.6901   0
   -7   -2  -12  54.131355  53.419976   0.530853     0.6901   0
    8    2   12  84.990757  85.154230   1.151633     0.7652   0
   -8   -2  -12  84.642156  85.140289   0.907234     0.7652   0
    9    2   12   2.354020   2.240443   0.259148     0.8422   0
   -9   -2  -12   2.479441   2.534598   0.262869     0.8422   0
   10    2   12   7.214112   6.952488   0.496970     0.9206   0
  -10   -2  -12   7.209223   6.761788   0.422215     0.9206   0
  -11   -2  -12   8.390886   8.874142   0.620261     1.0002   0
   11    2   12   8.417074   7.920382   0.594762     1.0002   0
  -12   -2  -12   1.190993   1.252848   0.386419     1.0807   0
   12    2   12   1.186275   1.167613   0.425013     1.0807   0
    0    3   12 227.974549 228.011352   1.059014     0.3677   0
    1    3   12 1004.71220  998.21910    4.34484     0.3775   0
   -1   -3  -12 1006.83042  999.07482    4.08411     0.3775   0
    2    3   12 194.897496 193.235549   0.964154     0.4054   0
   -2   -3  -12 191.436136 189.944400   0.947972     0.4054   0
    3    3   12  39.303346  39.776369   0.319625     0.4480   0
   -3   -3  -12  40.411251  41.322911   0.299194     0.4480   0
   -4   -3  -12  52.618123  53.325751   0.373728     0.5017   0
    4    3   12  51.740296  53.053844   0.423946     0.5017   0
    5    3   12 215.736979 212.210375   1.500179     0.5632   0
   -5   -3  -12 215.095594 213.249736   1.156046     0.5632   0
    6    3   12  15.703119  15.838283   0.260388     0.6303   0
   -6   -3  -12  14.858806  15.193514   0.228294     0.6303   0
   -7   -3  -12 107.366034 108.442548   0.893283     0.7014   0
    7    3   12 107.580819 109.799197   1.152133     0.7014   0
   -8   -3  -12  87.019214  87.682540   0.991450     0.7753   0
    8    3   12  87.469999  87.479572   1.268530     0.7753   0
    9    3   12  21.181592  21.144119   0.668335     0.8514   0
   -9   -3  -12  21.211768  21.187386   0.579033     0.8514   0
   10    3   12   1.262246   1.421405   0.266648     0.9291   0
  -10   -3  -12   1.190281   1.114385   0.239082     0.9291   0
   11    3   12   3.212296   3.060528   0.413062     1.0080   0
  -11   -3  -12   3.171757   2.886885   0.365959     1.0080   0
  -12   -3  -12   2.461887   2.369627   0.423484     1.0879   0
   12    3   12   2.453632   2.790083   0.537420     1.0879   0
    0    4   12 113.267123 113.218223   0.644606     0.3964   0
   -1   -4  -12  51.271494  51.063194   0.353777     0.4055   0
    1    4   12  52.771802  53.298637   0.354210     0.4055   0
    2    4   12 547.214307 548.804651   2.612382     0.4316   0
   -2   -4  -12 548.073619 546.019241   2.395905     0.4316   0
   -3   -4  -12 290.317015 287.735662   1.404406     0.4719   0
    3    4   12 290.319616 290.695101   1.538735     0.4719   0
    4    4   12 243.019625 244.729583   1.504708     0.5231   0
   -4   -4  -12 241.764349 243.512348   1.265261     0.5231   0
    5    4   12 202.648918 203.293601   1.448663     0.5824   0
   -5   -4  -12 203.753905 206.337650   1.159508     0.5824   0
    6    4   12  38.182473  38.806716   0.457550     0.6475   0
   -6   -4  -12  37.778493  38.616727   0.392755     0.6475   0
    7    4   12  60.428128  61.825338   0.785751     0.7169   0
   -7   -4  -12  60.922846  61.617946   0.593801     0.7169   0
    8    4   12   0.671836   0.587753   0.169865     0.7894   0
   -8   -4  -12   0.654358   0.670787   0.129790     0.7894   0
   -9   -4  -12   1.765852   1.821093   0.220256     0.8642   0
    9    4   12   1.835219   1.630383   0.253543     0.8642   0
   10    4   12  18.177168  18.153625   0.692036     0.9408   0
  -10   -4  -12  18.126300  17.732881   0.608608     0.9408   0
   11    4   12   6.298466   6.116317   0.545265     1.0188   0
  -11   -4  -12   6.470763   6.321564   0.503508     1.0188   0
   12    4   12   2.344088   2.731029   0.633481     1.0980   0
  -12   -4  -12   2.459486   2.607084   0.476077     1.0980   0
    0    5   12 1527.62392 1518.49565    6.37983     0.4305   0
   -1   -5  -12 432.609790 429.194503   2.123008     0.4389   0
    1    5   12 433.119596 432.991391   2.054704     0.4389   0
    2    5   12  18.886261  19.701609   0.213160     0.4631   0
   -2   -5  -12  19.302589  19.834582   0.196094     0.4631   0
    3    5   12   6.945601   6.826466   0.132867     0.5009   0
   -3   -5  -12   6.809406   6.878848   0.128185     0.5009   0
   -4   -5  -12  12.260904  12.153696   0.169567     0.5494   0
    4    5   12  12.241512  12.134274   0.204709     0.5494   0
    5    5   12  91.343407  91.551636   0.723274     0.6061   0
   -5   -5  -12  91.800943  91.539617   0.587676     0.6061   0
   -6   -5  -12 132.241421 132.155551   0.941857     0.6689   0
    6    5   12 132.867673 133.175683   1.169613     0.6689   0
    7    5   12  67.368686  67.863053   0.869208     0.7363   0
   -7   -5  -12  67.416473  67.271743   0.656240     0.7363   0
    8    5   12  37.318270  37.594577   0.849766     0.8070   0
   -8   -5  -12  36.902107  36.767607   0.589359     0.8070   0
   -9   -5  -12   0.641236   0.654644   0.168605     0.8804   0
    9    5   12   0.521185   0.535545   0.230852     0.8804   0
   10    5   12   9.089148   8.869911   0.524171     0.9557   0
  -10   -5  -12   8.971862   8.826799   0.463193     0.9557   0
  -11   -5  -12   1.067867   1.056927   0.275503     1.0326   0
   11    5   12   0.992367   0.989912   0.318308     1.0326   0
  -12   -5  -12   2.880588   2.874088   0.651298     1.1107   0
   12    5   12   2.942968   3.085940   0.756109     1.1107   0
    0    6   12 244.790665 246.736193   1.260463     0.4688   0
   -1   -6  -12 176.852818 176.694232   0.989998     0.4765   0
    1    6   12 176.350022 176.378866   1.002450     0.4765   0
   -2   -6  -12 181.513889 181.441063   1.050168     0.4989   0
    2    6   12 181.421824 182.521768   1.095857     0.4989   0
    3    6   12 301.222689 302.244409   1.803642     0.5342   0
   -3   -6  -12 302.114832 302.338634   1.560983     0.5342   0
   -4   -6  -12  73.061991  74.283727   0.514017     0.5799   0
    4    6   12  74.016381  75.135214   0.596887     0.5799   0
    5    6   12  55.410277  55.864925   0.528343     0.6339   0
   -5   -6  -12  56.158923  56.844290   0.442897     0.6339   0
   -6   -6  -12  80.234554  81.003517   0.675767     0.6942   0
    6    6   12  79.359996  80.195969   0.814759     0.6942   0
    7    6   12  21.833175  21.777158   0.462309     0.7593   0
   -7   -6  -12  22.718330  22.810462   0.371930     0.7593   0
    8    6   12   7.340642   7.591190   0.408485     0.8281   0
   -8   -6  -12   7.421038   7.612631   0.316164     0.8281   0
    9    6   12   6.059565   5.485527   0.395053     0.8997   0
   -9   -6  -12   6.277596   6.213628   0.360575     0.8997   0
  -10   -6  -12  23.378995  23.380620   0.712217     0.9736   0
   10    6   12  23.816648  24.638718   0.917974     0.9736   0
   11    6   12   1.039786   1.124413   0.397438     1.0491   0
  -11   -6  -12   0.985864   1.016468   0.253244     1.0491   0
    0    7   12 181.025510 178.120108   0.958020     0.5104   0
   -1   -7  -12  47.964625  47.337840   0.355911     0.5175   0
    1    7   12  48.534582  48.659876   0.412831     0.5175   0
   -2   -7  -12 150.152851 150.292927   0.893620     0.5382   0
    2    7   12 147.833003 148.335352   0.975615     0.5382   0
    3    7   12 164.900119 163.517136   1.057956     0.5710   0
   -3   -7  -12 162.062991 161.248041   1.016141     0.5710   0
   -4   -7  -12 145.028964 142.199181   0.879332     0.6140   0
    4    7   12 148.608478 146.451811   1.040880     0.6140   0
   -5   -7  -12  66.205378  67.307414   0.542843     0.6652   0
    5    7   12  66.744693  67.978143   0.701045     0.6652   0
    6    7   12  70.736432  70.525683   0.810740     0.7229   0
   -6   -7  -12  71.315010  71.266311   0.646577     0.7229   0
   -7   -7  -12  13.814483  13.807731   0.320433     0.7857   0
    7    7   12  13.530826  14.056562   0.478933     0.7857   0
    8    7   12  23.535123  23.863476   0.687142     0.8523   0
   -8   -7  -12  23.590486  23.473691   0.555573     0.8523   0
    9    7   12  19.694999  19.659016   0.701977     0.9221   0
   -9   -7  -12  19.417618  19.592481   0.560313     0.9221   0
   10    7   12   1.677677   1.599327   0.330682     0.9943   0
  -10   -7  -12   1.581997   1.406560   0.256888     0.9943   0
   11    7   12   2.112930   2.225280   0.441137     1.0684   0
  -11   -7  -12   2.022392   2.244029   0.374064     1.0684   0
    0    8   12 161.088743 159.936581   0.942232     0.5545   0
    1    8   12 110.502634 110.428967   0.745311     0.5611   0
   -1   -8  -12 112.979615 112.858629   0.684978     0.5611   0
   -2   -8  -12 108.956237 108.990592   0.691016     0.5802   0
    2    8   12 109.793718 109.114623   0.750580     0.5802   0
   -3   -8  -12  41.995446  42.296122   0.401197     0.6108   0
    3    8   12  41.555577  41.538187   0.379506     0.6108   0
   -4   -8  -12  12.076407  12.789331   0.229073     0.6512   0
    4    8   12  12.008571  12.362049   0.230198     0.6512   0
   -5   -8  -12  38.192253  38.241461   0.405735     0.6997   0
    5    8   12  38.717835  39.038913   0.484327     0.6997   0
    6    8   12  24.328004  24.513052   0.451146     0.7547   0
   -6   -8  -12  24.336672  24.382194   0.379718     0.7547   0
   -7   -8  -12  27.315686  27.642961   0.491461     0.8150   0
    7    8   12  26.601933  27.226640   0.713852     0.8150   0
    8    8   12  72.186701  72.394513   1.514611     0.8795   0
   -8   -8  -12  72.279066  72.934000   1.219706     0.8795   0
    9    8   12   3.695626   3.962321   0.412514     0.9472   0
   -9   -8  -12   3.867262   3.799734   0.294559     0.9472   0
  -10   -8  -12   8.533607   8.654694   0.448877     1.0176   0
   10    8   12   8.485564   8.160915   0.600262     1.0176   0
   11    8   12   0.764574   0.843209   0.387361     1.0902   0
  -11   -8  -12   0.771495   0.715534   0.284627     1.0902   0
    0    9   12  73.932680  75.269533   0.550996     0.6007   0
    1    9   12 257.285252 259.887329   1.607125     0.6067   0
   -1   -9  -12 259.865227 262.220843   1.408550     0.6067   0
   -2   -9  -12 160.160411 159.177972   0.953126     0.6244   0
    2    9   12 161.451109 159.311618   1.069859     0.6244   0
    3    9   12  82.097508  81.834525   0.724034     0.6529   0
   -3   -9  -12  82.747275  83.424141   0.665941     0.6529   0
    4    9   12 108.315632 108.972324   1.011468     0.6908   0
   -4   -9  -12 110.383051 109.293458   0.916051     0.6908   0
   -5   -9  -12  93.406870  93.207690   0.982268     0.7367   0
    5    9   12  94.305895  94.457904   1.045034     0.7367   0
   -6   -9  -12  11.621414  11.811216   0.319914     0.7892   0
    6    9   12  11.368348  11.386915   0.366747     0.7892   0
   -7   -9  -12  34.484214  34.153821   0.679902     0.8471   0
    7    9   12  34.746598  34.225836   0.861852     0.8471   0
   -8   -9  -12   2.225805   1.992035   0.235707     0.9092   0
    8    9   12   2.274965   2.075722   0.331163     0.9092   0
    9    9   12   4.795744   4.687719   0.446810     0.9749   0
   -9   -9  -12   4.857217   4.420697   0.328307     0.9749   0
  -10   -9  -12   2.048529   2.161265   0.283175     1.0435   0
   10    9   12   1.950997   2.089442   0.374420     1.0435   0
    0   10   12 179.231409 178.545082   1.167055     0.6483   0
    1   10   12 188.747444 187.132068   1.252406     0.6539   0
   -1  -10  -12 188.085966 185.514858   1.170940     0.6539   0
   -2  -10  -12  13.732099  13.806770   0.213968     0.6704   0
    2   10   12  13.545898  13.915706   0.251966     0.6704   0
   -3  -10  -12  84.814079  84.594264   0.824739     0.6970   0
    3   10   12  84.647897  84.375334   0.839421     0.6970   0
    4   10   12  20.626287  20.483389   0.365718     0.7327   0
   -4  -10  -12  20.434919  20.482332   0.373699     0.7327   0
   -5  -10  -12  50.658953  50.424290   0.695199     0.7761   0
    5   10   12  51.624770  51.276835   0.817826     0.7761   0
   -6  -10  -12  32.563706  33.486746   0.675238     0.8261   0
    6   10   12  32.579780  32.756886   0.783597     0.8261   0
   -7  -10  -12  32.795504  32.187593   0.769060     0.8815   0
    7   10   12  33.656854  33.457517   0.937742     0.8815   0
   -8  -10  -12   2.146016   1.967651   0.263119     0.9414   0
    8   10   12   2.093205   2.043233   0.335595     0.9414   0
    9   10   12   1.137907   1.165171   0.302309     1.0050   0
   -9  -10  -12   1.043061   1.141201   0.247187     1.0050   0
  -10  -10  -12   3.269994   3.128303   0.358834     1.0716   0
   10   10   12   3.189605   3.330820   0.501537     1.0716   0
    0   11   12 154.802229 153.784065   1.167680     0.6972   0
    1   11   12   1.420668   1.412194   0.119647     0.7024   0
   -1  -11  -12   1.167921   1.150989   0.121416     0.7024   0
    2   11   12  20.432151  20.855675   0.339778     0.7178   0
   -2  -11  -12  20.615881  21.125659   0.408447     0.7178   0
   -3  -11  -12  57.323288  56.740642   0.732206     0.7427   0
    3   11   12  57.878553  57.104178   0.705006     0.7427   0
    4   11   12   3.791201   3.757852   0.221391     0.7763   0
   -4  -11  -12   3.845026   3.862067   0.215410     0.7763   0
   -5  -11  -12  19.390234  19.314132   0.485029     0.8174   0
    5   11   12  19.019972  18.796567   0.500845     0.8174   0
   -6  -11  -12  24.575738  24.847070   0.663595     0.8650   0
    6   11   12  24.540061  24.714482   0.716957     0.8650   0
    7   11   12   3.622941   3.526779   0.335336     0.9181   0
   -7  -11  -12   3.354995   3.251402   0.287012     0.9181   0
   -8  -11  -12   7.354911   7.910786   0.428272     0.9757   0
    8   11   12   7.263844   7.233279   0.529036     0.9757   0
   -9  -11  -12   7.110711   7.161946   0.450800     1.0372   0
    9   11   12   7.235720   7.316995   0.689824     1.0372   0
  -10  -11  -12   2.672633   2.276364   0.357267     1.1019   0
   10   11   12   2.617849   3.035001   0.642010     1.1019   0
    0   12   12  19.097812  19.037034   0.367065     0.7471   0
   -1  -12  -12  18.696581  18.892042   0.408033     0.7520   0
    1   12   12  18.879325  19.289711   0.394351     0.7520   0
   -2  -12  -12  44.180781  44.394843   0.673690     0.7663   0
    2   12   12  45.183328  44.749052   0.658518     0.7663   0
   -3  -12  -12  88.384946  87.656196   1.297624     0.7897   0
    3   12   12  87.319250  87.739748   1.209428     0.7897   0
   -4  -12  -12  37.945120  37.858792   0.742340     0.8214   0
    4   12   12  36.596669  35.907178   0.757657     0.8214   0
   -5  -12  -12  60.617284  59.499900   1.313229     0.8603   0
    5   12   12  60.720340  60.306967   1.430818     0.8603   0
   -6  -12  -12   6.926511   6.745221   0.405514     0.9057   0
    6   12   12   6.771616   6.914413   0.521517     0.9057   0
    7   12   12   3.231487   3.304379   0.374401     0.9565   0
   -7  -12  -12   3.154045   3.159878   0.322202     0.9565   0
   -8  -12  -12   0.694955   0.699814   0.251677     1.0120   0
    8   12   12   0.693380   0.662114   0.272513     1.0120   0
    9   12   12   2.510498   2.240231   0.527257     1.0714   0
   -9  -12  -12   2.557108   2.406000   0.371228     1.0714   0
    0   13   12  23.396634  23.615510   0.492538     0.7978   0
   -1  -13  -12  51.327419  50.363524   0.879072     0.8023   0
    1   13   12  52.024865  51.120113   0.826210     0.8023   0
   -2  -13  -12  12.911003  12.690394   0.495884     0.8158   0
    2   13   12  12.809598  12.798369   0.396755     0.8158   0
    3   13   12   5.154496   5.025988   0.291483     0.8379   0
   -3  -13  -12   4.951043   4.633213   0.336480     0.8379   0
    4   13   12   5.719391   5.624558   0.358046     0.8677   0
   -4  -13  -12   5.514865   4.961261   0.395880     0.8677   0
   -5  -13  -12   5.215092   5.160057   0.430926     0.9047   0
    5   13   12   5.095378   5.326162   0.427667     0.9047   0
   -6  -13  -12   0.179586   0.183354   0.226323     0.9479   0
    6   13   12   0.248448   0.237649   0.251245     0.9479   0
    7   13   12  12.887913  13.210748   0.756734     0.9966   0
   -7  -13  -12  12.667272  12.684722   0.647375     0.9966   0
   -8  -13  -12   7.817051   8.011732   0.572687     1.0500   0
    8   13   12   7.853385   7.950543   0.665999     1.0500   0
    9   13   12   2.123348   2.225434   0.557563     1.1073   0
   -9  -13  -12   2.151155   2.055694   0.374872     1.1073   0
    0   14   12  81.009944  80.737956   1.422405     0.8492   0
    1   14   12  28.377152  28.145046   0.648798     0.8534   0
   -1  -14  -12  27.631094  27.189815   0.702218     0.8534   0
    2   14   12  51.783140  51.756518   1.072484     0.8661   0
   -2  -14  -12  52.063270  52.096113   1.377475     0.8661   0
   -3  -14  -12   1.388606   1.117856   0.244178     0.8869   0
    3   14   12   1.561849   1.334170   0.241553     0.8869   0
    4   14   12   7.466650   7.350435   0.436599     0.9152   0
   -4  -14  -12   7.139998   7.042040   0.525767     0.9152   0
   -5  -14  -12   4.900357   4.440359   0.467030     0.9503   0
    5   14   12   4.790344   4.511836   0.452415     0.9503   0
   -6  -14  -12  10.684133  11.399222   0.698266     0.9915   0
    6   14   12  10.797698  11.649110   0.766646     0.9915   0
   -7  -14  -12   6.418191   6.076242   0.523094     1.0382   0
    7   14   12   6.539681   6.621931   0.619396     1.0382   0
   -8  -14  -12   4.895840   4.700334   0.491932     1.0895   0
    8   14   12   4.845746   4.759754   0.612675     1.0895   0
    0   15   12  20.892338  20.612901   0.632347     0.9011   0
    1   15   12  17.949721  18.396495   0.595493     0.9051   0
   -1  -15  -12  17.978185  18.013153   0.608877     0.9051   0
    2   15   12   3.755146   3.853327   0.338153     0.9171   0
   -2  -15  -12   3.527679   3.584276   0.407562     0.9171   0
   -3  -15  -12  18.563821  18.668017   0.871996     0.9367   0
    3   15   12  18.500396  18.505527   0.717428     0.9367   0
    4   15   12   7.428271   7.260431   0.495336     0.9635   0
   -4  -15  -12   7.697389   8.083458   0.644875     0.9635   0
    5   15   12  11.104765  11.855637   0.725332     0.9970   0
   -5  -15  -12  11.233420  11.663052   0.730899     0.9970   0
   -6  -15  -12   7.892459   7.886278   0.610204     1.0363   0
    6   15   12   7.860940   7.705923   0.701141     1.0363   0
    7   15   12   1.138894   1.171266   0.374555     1.0810   0
   -7  -15  -12   1.202901   1.250598   0.413293     1.0810   0
    0   16   12  24.224484  23.976065   0.801346     0.9534   0
    1   16   12   6.315346   6.479718   0.488548     0.9572   0
   -1  -16  -12   6.483202   6.251049   0.458607     0.9572   0
    2   16   12  12.623317  12.620879   0.676633     0.9686   0
   -2  -16  -12  12.200898  11.962169   0.712294     0.9686   0
   -3  -16  -12   3.444274   3.502838   0.440916     0.9872   0
    3   16   12   3.381259   3.159359   0.369930     0.9872   0
    4   16   12   7.005125   7.103719   0.530497     1.0127   0
   -4  -16  -12   6.999801   7.820051   0.598503     1.0127   0
    5   16   12   1.660070   1.744992   0.400140     1.0445   0
   -5  -16  -12   1.619533   1.662449   0.400409     1.0445   0
   -6  -16  -12   4.536005   4.996662   0.595186     1.0822   0
    6   16   12   4.490579   4.567813   0.566005     1.0822   0
    0   17   12   0.856073   0.837113   0.305722     1.0062   0
   -1  -17  -12   1.597774   1.777605   0.345864     1.0098   0
    1   17   12   1.536794   1.472777   0.311078     1.0098   0
    2   17   12   3.058790   3.017704   0.419273     1.0206   0
   -2  -17  -12   3.203970   3.125563   0.405610     1.0206   0
   -3  -17  -12   4.529118   4.298906   0.554438     1.0382   0
    3   17   12   4.638495   4.994095   0.525978     1.0382   0
   -4  -17  -12   6.014338   6.037879   0.634174     1.0625   0
    4   17   12   6.182294   6.622017   0.615771     1.0625   0
    5   17   12   2.682753   2.669225   0.603531     1.0929   0
   -5  -17  -12   2.726354   2.846330   0.585628     1.0929   0
    0   18   12   3.491181   3.571286   0.456761     1.0593   0
   -1  -18  -12   1.784074   1.789422   0.367536     1.0627   0
    1   18   12   1.680817   1.652940   0.366593     1.0627   0
    2   18   12   1.868506   1.750511   0.379795     1.0729   0
   -2  -18  -12   1.838929   1.892089   0.368238     1.0729   0
    3   18   12   0.488681   0.447791   0.304607     1.0898   0
   -3  -18  -12   0.548365   0.554996   0.316048     1.0898   0
    0   19   12   0.250821   0.071265   0.968057     1.1127   0
    1    0   13 161.636716 165.890071   0.773608     0.3645   0
    2    0   13 685.448878 682.955276   2.984668     0.3933   0
    3    0   13 154.995343 154.356146   0.777232     0.4372   0
    4    0   13 220.090731 219.932028   1.116231     0.4920   0
    5    0   13 189.473419 190.920303   1.074916     0.5546   0
    6    0   13  42.904080  42.829456   0.410043     0.6226   0
    7    0   13 207.544158 205.758838   1.525207     0.6945   0
    8    0   13  15.740846  15.328506   0.380775     0.7691   0
    9    0   13   4.574944   5.021074   0.308962     0.8458   0
   10    0   13  27.475339  28.272058   1.000969     0.9239   0
   11    0   13  15.864168  16.711980   0.865516     1.0032   0
   12    0   13   0.882606   0.961846   0.344979     1.0835   0
    0    1   13 608.159941 603.647523   2.413404     0.3588   0
   -1   -1  -13 693.551482 687.607882   2.848743     0.3688   0
    1    1   13 702.886549 698.954318   2.847916     0.3688   0
   -2   -1  -13 142.098467 140.277181   0.768666     0.3973   0
    2    1   13 140.576052 139.223398   0.726956     0.3973   0
   -3   -1  -13  28.404509  28.478776   0.229121     0.4407   0
    3    1   13  27.033897  26.593889   0.225977     0.4407   0
   -4   -1  -13  37.087732  37.542945   0.326932     0.4952   0
    4    1   13  37.774077  37.690436   0.322952     0.4952   0
   -5   -1  -13  38.493026  37.427471   0.342258     0.5574   0
    5    1   13  37.868841  36.841737   0.352219     0.5574   0
    6    1   13  54.960136  54.511737   0.504922     0.6252   0
   -6   -1  -13  56.219523  55.482352   0.477923     0.6252   0
   -7   -1  -13 112.618456 112.263473   0.938944     0.6968   0
    7    1   13 115.037930 115.452705   1.070888     0.6968   0
   -8   -1  -13  42.997756  43.613928   0.647105     0.7711   0
    8    1   13  43.089177  43.596910   0.731418     0.7711   0
    9    1   13   4.336020   4.095303   0.294386     0.8476   0
   -9   -1  -13   3.970105   4.180654   0.294021     0.8476   0
  -10   -1  -13   1.693710   1.654141   0.281291     0.9256   0
   10    1   13   1.678567   1.778615   0.328413     0.9256   0
   11    1   13   1.956281   1.762914   0.348018     1.0048   0
  -11   -1  -13   1.926595   1.810892   0.329326     1.0048   0
   12    1   13   2.024305   1.846082   0.473087     1.0849   0
  -12   -1  -13   2.018494   1.981343   0.432551     1.0849   0
    0    2   13 591.308760 590.711759   2.436527     0.3717   0
    1    2   13  21.863823  21.917150   0.183951     0.3813   0
   -1   -2  -13  21.410337  21.968108   0.193652     0.3813   0
    2    2   13 282.553156 280.907225   1.436424     0.4090   0
   -2   -2  -13 283.701164 279.792868   1.279558     0.4090   0
   -3   -2  -13  71.566080  72.173565   0.464847     0.4513   0
    3    2   13  71.343375  71.870698   0.477789     0.4513   0
    4    2   13 108.164691 106.464781   0.682825     0.5046   0
   -4   -2  -13 104.998528 103.761097   0.638462     0.5046   0
   -5   -2  -13  11.791887  12.438967   0.194085     0.5658   0
    5    2   13  10.806105  11.216829   0.186575     0.5658   0
    6    2   13  86.532225  85.935145   0.713323     0.6326   0
   -6   -2  -13  86.054098  86.625488   0.638885     0.6326   0
    7    2   13  25.083418  24.819284   0.400505     0.7035   0
   -7   -2  -13  25.052894  25.280025   0.354921     0.7035   0
   -8   -2  -13   6.039413   6.333948   0.235669     0.7772   0
    8    2   13   5.661559   5.760674   0.308501     0.7772   0
    9    2   13   0.263964   0.104465   0.190681     0.8531   0
   -9   -2  -13   0.323427   0.288646   0.190940     0.8531   0
   10    2   13   2.863309   2.942583   0.357777     0.9307   0
  -10   -2  -13   2.657275   2.461026   0.292848     0.9307   0
   11    2   13   1.397799   1.447711   0.341835     1.0095   0
  -11   -2  -13   1.293202   1.218158   0.302809     1.0095   0
   12    2   13   0.343188   0.228063   0.346547     1.0893   0
  -12   -2  -13   0.377717   0.327682   0.327202     1.0893   0
    0    3   13   0.275682   0.373699   0.040536     0.3922   0
   -1   -3  -13  78.635708  77.880531   0.459194     0.4013   0
    1    3   13  77.976702  77.113269   0.472549     0.4013   0
   -2   -3  -13 191.941541 191.671220   0.965375     0.4277   0
    2    3   13 194.150649 193.011524   1.027563     0.4277   0
   -3   -3  -13  67.286814  67.383178   0.424725     0.4683   0
    3    3   13  70.246755  70.306369   0.491153     0.4683   0
    4    3   13  21.833826  22.627684   0.260821     0.5199   0
   -4   -3  -13  23.477655  24.692368   0.238851     0.5199   0
   -5   -3  -13  74.060396  74.382952   0.526805     0.5795   0
    5    3   13  76.104172  76.444559   0.625972     0.5795   0
   -6   -3  -13  50.351331  50.590241   0.454492     0.6449   0
    6    3   13  49.245234  48.776600   0.526853     0.6449   0
    7    3   13   1.043122   1.032140   0.149424     0.7145   0
   -7   -3  -13   1.113261   1.250646   0.121214     0.7145   0
   -8   -3  -13  12.854353  12.882114   0.323086     0.7872   0
    8    3   13  12.560999  12.448966   0.421994     0.7872   0
   -9   -3  -13  20.859690  20.609920   0.568428     0.8623   0
    9    3   13  21.392947  21.367760   0.653499     0.8623   0
  -10   -3  -13   2.238407   2.231136   0.290175     0.9391   0
   10    3   13   2.153372   1.952431   0.298001     0.9391   0
  -11   -3  -13   1.035398   1.027275   0.290358     1.0172   0
   11    3   13   1.019868   0.989325   0.313885     1.0172   0
   12    3   13   0.671684   0.601137   0.414139     1.0964   0
  -12   -3  -13   0.652487   0.583465   0.342874     1.0964   0
    0    4   13 190.191932 186.883045   1.015372     0.4192   0
   -1   -4  -13 477.050197 470.672790   2.269085     0.4278   0
    1    4   13 470.599408 465.500984   2.150650     0.4278   0
   -2   -4  -13  82.708096  82.854175   0.486413     0.4526   0
    2    4   13  80.374171  80.704689   0.523536     0.4526   0
   -3   -4  -13 214.096046 212.455553   1.085752     0.4912   0
    3    4   13 212.855439 212.345944   1.208485     0.4912   0
   -4   -4  -13  25.523711  25.658176   0.236620     0.5406   0
    4    4   13  25.288557  25.053404   0.292396     0.5406   0
    5    4   13  61.729838  60.556664   0.581571     0.5981   0
   -5   -4  -13  61.090731  59.887762   0.461972     0.5981   0
   -6   -4  -13  26.199317  26.449763   0.325731     0.6617   0
    6    4   13  25.973021  26.112091   0.410120     0.6617   0
   -7   -4  -13  76.611158  77.193457   0.716919     0.7297   0
    7    4   13  75.079792  75.233189   0.921445     0.7297   0
   -8   -4  -13  23.648937  24.209224   0.434522     0.8010   0
    8    4   13  22.537702  22.999585   0.581561     0.8010   0
    9    4   13  10.451486  10.717820   0.492730     0.8749   0
   -9   -4  -13  10.504865  10.833486   0.447560     0.8749   0
  -10   -4  -13   6.945632   6.941296   0.442329     0.9507   0
   10    4   13   6.901466   7.129218   0.479577     0.9507   0
  -11   -4  -13   2.301669   2.196244   0.378939     1.0279   0
   11    4   13   2.312060   2.254529   0.381400     1.0279   0
  -12   -4  -13   1.512053   1.500449   0.428801     1.1064   0
   12    4   13   1.518400   1.376879   0.510162     1.1064   0
    0    5   13   8.914417   8.870575   0.138098     0.4516   0
   -1   -5  -13  47.643547  47.355242   0.361267     0.4596   0
    1    5   13  47.876615  48.355760   0.346498     0.4596   0
   -2   -5  -13  80.105116  79.458033   0.528238     0.4827   0
    2    5   13  78.718500  78.694328   0.523459     0.4827   0
   -3   -5  -13 414.862612 413.662740   2.116248     0.5191   0
    3    5   13 415.565981 411.729202   2.201109     0.5191   0
    4    5   13 134.296967 133.964097   0.994614     0.5660   0
   -4   -5  -13 134.779642 134.482335   0.818480     0.5660   0
   -5   -5  -13 150.996414 151.189989   0.900283     0.6212   0
    5    5   13 150.524713 151.419783   1.144258     0.6212   0
   -6   -5  -13  27.607141  27.465279   0.325038     0.6826   0
    6    5   13  27.406414  27.339133   0.392150     0.6826   0
   -7   -5  -13   6.212780   6.430106   0.204786     0.7488   0
    7    5   13   6.532513   6.489102   0.285233     0.7488   0
    8    5   13   2.319937   2.314313   0.269349     0.8184   0
   -8   -5  -13   2.234549   2.226194   0.189393     0.8184   0
   -9   -5  -13  12.291144  12.572805   0.439166     0.8909   0
    9    5   13  12.441429  12.600880   0.578129     0.8909   0
  -10   -5  -13   0.056574   0.079909   0.200353     0.9654   0
   10    5   13   0.079361   0.056583   0.215420     0.9654   0
   11    5   13   1.799275   1.893300   0.399255     1.0416   0
  -11   -5  -13   1.868555   1.967315   0.326375     1.0416   0
    0    6   13  49.164138  50.618220   0.364036     0.4882   0
    1    6   13 180.303201 179.901732   1.017603     0.4956   0
   -1   -6  -13 177.670735 175.867358   1.070109     0.4956   0
   -2   -6  -13 112.887662 111.784655   0.711400     0.5172   0
    2    6   13 111.095102 111.041431   0.785395     0.5172   0
    3    6   13  58.832037  59.315104   0.510191     0.5513   0
   -3   -6  -13  59.070058  59.564512   0.435705     0.5513   0
    4    6   13 218.013859 217.192769   1.441750     0.5957   0
   -4   -6  -13 215.705975 214.532352   1.162229     0.5957   0
   -5   -6  -13 167.242919 165.839112   1.066004     0.6484   0
    5    6   13 168.144266 166.377542   1.220965     0.6484   0
    6    6   13  28.874789  29.363242   0.415542     0.7074   0
   -6   -6  -13  27.955411  28.163122   0.361228     0.7074   0
    7    6   13  14.295204  13.661202   0.405312     0.7714   0
   -7   -6  -13  13.990072  13.790232   0.316548     0.7714   0
    8    6   13  12.820283  12.356184   0.502345     0.8392   0
   -8   -6  -13  12.545930  12.460985   0.370766     0.8392   0
    9    6   13   0.198809   0.052410   0.210718     0.9100   0
   -9   -6  -13   0.189585   0.163894   0.165586     0.9100   0
   10    6   13  12.232609  12.458100   0.741013     0.9831   0
  -10   -6  -13  12.261767  12.207539   0.548813     0.9831   0
  -11   -6  -13   2.427817   2.586749   0.359305     1.0580   0
   11    6   13   2.431862   2.485755   0.500960     1.0580   0
    0    7   13  80.233373  79.038731   0.556101     0.5283   0
    1    7   13 109.032878 109.286728   0.771540     0.5352   0
   -1   -7  -13 109.221483 107.839699   0.670133     0.5352   0
   -2   -7  -13   0.376926   0.477116   0.061967     0.5552   0
    2    7   13   0.531976   0.656788   0.078534     0.5552   0
    3    7   13  52.223945  52.570603   0.472549     0.5871   0
   -3   -7  -13  51.537461  51.463458   0.454915     0.5871   0
    4    7   13  35.976667  36.311384   0.393390     0.6290   0
   -4   -7  -13  35.303439  35.557679   0.330105     0.6290   0
    5    7   13  40.984243  42.026235   0.516431     0.6791   0
   -5   -7  -13  41.175022  41.195034   0.414725     0.6791   0
   -6   -7  -13   4.373972   4.458820   0.163932     0.7357   0
    6    7   13   4.112846   4.239448   0.194104     0.7357   0
    7    7   13  13.935208  14.000797   0.484375     0.7974   0
   -7   -7  -13  13.392582  13.033547   0.323019     0.7974   0
   -8   -7  -13  12.349457  12.478772   0.409187     0.8632   0
    8    7   13  12.452961  12.412046   0.506162     0.8632   0
    9    7   13   7.691084   7.759478   0.520805     0.9321   0
   -9   -7  -13   7.735186   7.248239   0.415052     0.9321   0
  -10   -7  -13   9.783097   9.873447   0.526786     1.0036   0
   10    7   13  10.006764   9.933732   0.634770     1.0036   0
  -11   -7  -13   0.557644   0.446435   0.275733     1.0770   0
   11    7   13   0.558617   0.467626   0.357786     1.0770   0
    0    8   13   0.979874   1.068705   0.073794     0.5711   0
   -1   -8  -13  34.703271  34.712345   0.296011     0.5774   0
    1    8   13  35.574255  35.826125   0.371353     0.5774   0
   -2   -8  -13   5.824178   5.698351   0.131358     0.5960   0
    2    8   13   6.334299   6.167717   0.132242     0.5960   0
    3    8   13  28.645593  29.104893   0.332913     0.6258   0
   -3   -8  -13  28.929284  29.172196   0.324606     0.6258   0
    4    8   13  35.021826  35.258755   0.413360     0.6653   0
   -4   -8  -13  36.540356  36.899522   0.429561     0.6653   0
    5    8   13  11.367782  11.760642   0.282329     0.7128   0
   -5   -8  -13  12.405048  12.477522   0.212362     0.7128   0
    6    8   13  13.577080  13.875804   0.356729     0.7669   0
   -6   -8  -13  13.844342  14.030506   0.305395     0.7669   0
   -7   -8  -13  13.098983  12.847596   0.366074     0.8263   0
    7    8   13  12.921695  12.710105   0.504018     0.8263   0
   -8   -8  -13   5.741911   5.582945   0.339653     0.8900   0
    8    8   13   5.702420   5.272088   0.418879     0.8900   0
   -9   -8  -13   0.883847   0.598108   0.192738     0.9570   0
    9    8   13   0.916740   0.795087   0.265330     0.9570   0
  -10   -8  -13   1.918295   1.828746   0.262898     1.0267   0
   10    8   13   1.811943   1.804979   0.357556     1.0267   0
   11    8   13   0.908276   0.935992   0.401389     1.0986   0
  -11   -8  -13   0.994558   0.877899   0.299011     1.0986   0
    0    9   13 163.708821 165.295875   1.025112     0.6159   0
   -1   -9  -13 125.408950 122.933988   0.773877     0.6218   0
    1    9   13 123.520741 121.427347   0.883543     0.6218   0
   -2   -9  -13  79.354004  80.360382   0.585898     0.6391   0
    2    9   13  79.056601  79.400440   0.649355     0.6391   0
   -3   -9  -13  19.278033  19.532389   0.299174     0.6670   0
    3    9   13  18.977627  19.150585   0.272791     0.6670   0
   -4   -9  -13  18.918257  19.418165   0.314529     0.7042   0
    4    9   13  19.523333  19.260770   0.334990     0.7042   0
    5    9   13  34.785606  34.331599   0.538035     0.7492   0
   -5   -9  -13  34.338560  34.216125   0.523161     0.7492   0
   -6   -9  -13   3.487284   3.432939   0.205305     0.8009   0
    6    9   13   3.814873   3.585353   0.246956     0.8009   0
    7    9   13  15.090394  15.061695   0.531237     0.8580   0
   -7   -9  -13  15.381098  15.163419   0.451011     0.8580   0
    8    9   13  23.071552  23.141019   0.877496     0.9194   0
   -8   -9  -13  23.156975  23.178517   0.692141     0.9194   0
   -9   -9  -13   3.965358   3.841212   0.329403     0.9844   0
    9    9   13   3.955499   4.296906   0.439387     0.9844   0
   10    9   13   0.482800   0.420061   0.287271     1.0523   0
  -10   -9  -13   0.523284   0.492288   0.213506     1.0523   0
    0   10   13  22.029922  21.671780   0.305924     0.6625   0
   -1  -10  -13  72.593519  72.936884   0.607483     0.6680   0
    1   10   13  72.474740  72.915443   0.596734     0.6680   0
    2   10   13  74.943268  75.177520   0.716563     0.6841   0
   -2  -10  -13  74.467672  74.816868   0.629443     0.6841   0
    3   10   13   3.391514   3.739343   0.194363     0.7102   0
   -3  -10  -13   3.484933   3.874537   0.172720     0.7102   0
   -4  -10  -13  15.507791  15.744731   0.320414     0.7452   0
    4   10   13  15.205265  15.154574   0.352575     0.7452   0
    5   10   13  23.712910  23.229860   0.520084     0.7880   0
   -5  -10  -13  24.156405  24.040292   0.482961     0.7880   0
   -6  -10  -13  23.398240  24.108749   0.588003     0.8372   0
    6   10   13  23.051109  23.436578   0.630674     0.8372   0
   -7  -10  -13  14.386849  14.526246   0.513027     0.8920   0
    7   10   13  14.401540  14.856418   0.557870     0.8920   0
    8   10   13   9.846291  10.075358   0.650509     0.9512   0
   -8  -10  -13  10.094321  10.333228   0.452723     0.9512   0
   -9  -10  -13   1.148621   1.049745   0.236784     1.0142   0
    9   10   13   1.262026   1.215571   0.308780     1.0142   0
   10   10   13   3.568359   3.458456   0.497951     1.0802   0
  -10  -10  -13   3.556444   3.710461   0.384765     1.0802   0
    0   11   13  59.399429  60.428210   0.625905     0.7104   0
    1   11   13   1.791580   1.827227   0.132002     0.7155   0
   -1  -11  -13   1.745415   1.651690   0.132607     0.7155   0
   -2  -11  -13   0.853896   0.944540   0.140213     0.7306   0
    2   11   13   0.977691   0.993104   0.122483     0.7306   0
    3   11   13 125.301257 125.609789   1.305201     0.7551   0
   -3  -11  -13 125.659465 124.789646   1.519380     0.7551   0
   -4  -11  -13  17.711657  17.448956   0.392352     0.7881   0
    4   11   13  18.448582  18.454568   0.474375     0.7881   0
   -5  -11  -13  15.008103  14.988622   0.473183     0.8287   0
    5   11   13  15.432320  14.777962   0.479625     0.8287   0
    6   11   13  33.518061  32.847553   0.927964     0.8757   0
   -6  -11  -13  33.451446  33.053599   0.779973     0.8757   0
   -7  -11  -13   2.452976   2.417903   0.259888     0.9281   0
    7   11   13   2.576750   2.473958   0.306376     0.9281   0
    8   11   13   4.142787   3.999597   0.418187     0.9852   0
   -8  -11  -13   4.196176   4.324693   0.340489     0.9852   0
    9   11   13   4.332385   4.387843   0.521373     1.0461   0
   -9  -11  -13   4.384218   4.632511   0.389179     1.0461   0
   10   11   13   0.507708   0.486952   0.413052     1.1103   0
  -10  -11  -13   0.471166   0.406437   0.304482     1.1103   0
    0   12   13  53.644380  53.760051   0.732822     0.7594   0
   -1  -12  -13  11.863397  11.856502   0.332509     0.7642   0
    1   12   13  12.539578  12.465792   0.345124     0.7642   0
    2   12   13  43.788625  43.416151   0.684805     0.7784   0
   -2  -12  -13  43.003023  42.404097   0.649144     0.7784   0
    3   12   13  29.014346  28.700878   0.580263     0.8014   0
   -3  -12  -13  28.776377  28.932403   0.723476     0.8014   0
    4   12   13   4.570395   4.286243   0.340172     0.8326   0
   -4  -12  -13   4.581859   4.340971   0.291636     0.8326   0
   -5  -12  -13   4.018756   3.855308   0.352863     0.8711   0
    5   12   13   3.824943   3.846606   0.374266     0.8711   0
    6   12   13  11.417537  11.215963   0.624415     0.9159   0
   -6  -12  -13  11.203749  10.870888   0.500153     0.9159   0
   -7  -12  -13   2.562005   2.573202   0.315241     0.9662   0
    7   12   13   2.724940   2.795612   0.381843     0.9662   0
   -8  -12  -13   3.470500   3.356588   0.338432     1.0211   0
    8   12   13   3.638162   3.435083   0.430801     1.0211   0
   -9  -12  -13   2.180665   2.264691   0.356075     1.0800   0
    9   12   13   2.130566   2.401827   0.610617     1.0800   0
    0   13   13   2.058944   2.213983   0.211603     0.8094   0
    1   13   13   8.646451   8.699268   0.348037     0.8138   0
   -1  -13  -13   8.847644   8.637887   0.385967     0.8138   0
    2   13   13   7.582907   7.029743   0.315183     0.8271   0
   -2  -13  -13   7.237506   6.759442   0.387506     0.8271   0
    3   13   13   8.414008   7.622044   0.366161     0.8489   0
   -3  -13  -13   8.985756   8.736708   0.434311     0.8489   0
   -4  -13  -13  10.839015  11.050300   0.564957     0.8784   0
    4   13   13  10.461498  10.550426   0.535564     0.8784   0
    5   13   13   8.833954   8.948378   0.520152     0.9149   0
   -5  -13  -13   8.864144   8.950551   0.579504     0.9149   0
    6   13   13   4.392475   4.395247   0.464376     0.9577   0
   -6  -13  -13   4.614725   4.314607   0.421869     0.9577   0
   -7  -13  -13   5.785649   5.667209   0.491932     1.0059   0
    7   13   13   5.939040   6.560675   0.603387     1.0059   0
   -8  -13  -13   0.488480   0.384506   0.259071     1.0588   0
    8   13   13   0.490545   0.392467   0.311029     1.0588   0
    0   14   13   3.684694   3.533346   0.291483     0.8600   0
    1   14   13   4.015790   3.959148   0.284464     0.8642   0
   -1  -14  -13   4.189961   3.960215   0.308933     0.8642   0
   -2  -14  -13   7.843168   7.311389   0.506450     0.8768   0
    2   14   13   7.596380   7.454208   0.415475     0.8768   0
    3   14   13   5.574589   5.397129   0.374804     0.8973   0
   -3  -14  -13   5.892125   5.351949   0.406024     0.8973   0
   -4  -14  -13   8.791243   9.201084   0.570591     0.9253   0
    4   14   13   8.932032   9.390005   0.538410     0.9253   0
    5   14   13   0.390583   0.275070   0.252206     0.9600   0
   -5  -14  -13   0.318226   0.292607   0.259638     0.9600   0
    6   14   13   1.480044   1.427155   0.376256     1.0009   0
   -6  -14  -13   1.461421   1.558013   0.329894     1.0009   0
   -7  -14  -13   3.031588   3.147215   0.435560     1.0471   0
    7   14   13   2.891425   2.744595   0.453848     1.0471   0
    8   14   13   0.051066   0.037334   0.322461     1.0980   0
   -8  -14  -13   0.062268   0.132694   0.269955     1.0980   0
    0   15   13  56.672171  57.495886   1.269386     0.9113   0
   -1  -15  -13  12.235426  11.885250   0.509114     0.9153   0
    1   15   13  11.955414  11.755066   0.492153     0.9153   0
    2   15   13   9.227281   9.017191   0.473481     0.9272   0
   -2  -15  -13   9.160758   8.641223   0.580590     0.9272   0
    3   15   13   7.745086   8.185856   0.504951     0.9466   0
   -3  -15  -13   7.590534   7.633870   0.565226     0.9466   0
   -4  -15  -13   2.717694   2.883750   0.443156     0.9731   0
    4   15   13   2.702695   2.670763   0.367949     0.9731   0
   -5  -15  -13   3.618861   3.574421   0.473789     1.0062   0
    5   15   13   3.580418   4.034720   0.487384     1.0062   0
    6   15   13   7.979762   8.195009   0.739610     1.0453   0
   -6  -15  -13   7.956219   8.066296   0.630847     1.0453   0
   -7  -15  -13   0.496206   0.326221   0.337787     1.0896   0
    7   15   13   0.451993   0.335480   0.315981     1.0896   0
    0   16   13   2.961674   3.168349   0.379891     0.9631   0
    1   16   13   3.519299   3.263939   0.364257     0.9669   0
   -1  -16  -13   3.607175   3.629879   0.372141     0.9669   0
    2   16   13  10.774657  10.745126   0.601801     0.9781   0
   -2  -16  -13  10.750812  10.356111   0.657470     0.9781   0
   -3  -16  -13   0.238746   0.329163   0.267311     0.9966   0
    3   16   13   0.206438   0.257667   0.231909     0.9966   0
    4   16   13   8.126870   8.346087   0.651317     1.0218   0
   -4  -16  -13   8.183281   8.429024   0.617828     1.0218   0
    5   16   13  14.703626  15.339947   0.889466     1.0534   0
   -5  -16  -13  14.513002  15.203128   0.896764     1.0534   0
    6   16   13   0.772604   0.660576   0.347518     1.0907   0
   -6  -16  -13   0.729832   0.560938   0.336066     1.0907   0
    0   17   13   5.758718   6.076165   0.515825     1.0154   0
   -1  -17  -13   2.720425   2.751085   0.393880     1.0190   0
    1   17   13   2.644978   2.755893   0.379545     1.0190   0
    2   17   13   4.468712   4.264274   0.486817     1.0296   0
   -2  -17  -13   4.304602   4.444071   0.523536     1.0296   0
    3   17   13   1.260295   1.223984   0.334730     1.0472   0
   -3  -17  -13   1.318874   1.472268   0.402255     1.0472   0
    4   17   13   4.452378   4.497260   0.619934     1.0712   0
   -4  -17  -13   4.453724   4.627790   0.534285     1.0712   0
   -5  -17  -13   1.098654   1.154239   0.415677     1.1014   0
    5   17   13   1.116404   1.006834   0.465136     1.1014   0
    0   18   13   7.123052   7.105315   0.645692     1.0680   0
   -1  -18  -13   0.282530   0.261782   0.254841     1.0714   0
    1   18   13   0.335927   0.277676   0.281579     1.0714   0
    2   18   13   0.930392   0.819403   0.320096     1.0816   0
   -2  -18  -13   0.987711   0.793472   0.346498     1.0816   0
   -3  -18  -13   0.645922   0.684151   0.336364     1.0983   0
    3   18   13   0.633601   0.559880   0.311376     1.0983   0
    0    0   14 757.007366 740.504716   4.294166     0.3817   0
    1    0   14  59.944305  59.064349   0.362151     0.3911   0
    2    0   14 1167.94206 1157.58456    4.96350     0.4181   0
    3    0   14  51.201325  51.787766   0.350623     0.4595   0
    4    0   14 141.520781 140.456016   0.797827     0.5120   0
    5    0   14  34.475199  34.587257   0.324336     0.5724   0
    6    0   14  98.373276  97.777801   0.732408     0.6386   0
    7    0   14   6.565485   6.583616   0.205526     0.7088   0
    8    0   14  51.102960  50.317854   0.741456     0.7820   0
    9    0   14   5.480775   5.512266   0.328750     0.8575   0
   10    0   14   0.878391   0.687805   0.262705     0.9347   0
   11    0   14   1.489063   1.546494   0.367391     1.0132   0
   12    0   14   1.394605   1.381754   0.439156     1.0927   0
    0    1   14  57.873792  60.167168   0.360296     0.3857   0
    1    1   14  34.499800  34.986464   0.252139     0.3951   0
   -1   -1  -14  34.637474  35.305387   0.252706     0.3951   0
    2    1   14  34.025717  33.820956   0.260936     0.4218   0
   -2   -1  -14  35.618256  35.170587   0.286108     0.4218   0
   -3   -1  -14 221.256843 219.508977   1.115193     0.4629   0
    3    1   14 224.305589 223.466432   1.137413     0.4629   0
   -4   -1  -14 164.621072 165.355487   0.945357     0.5151   0
    4    1   14 166.190242 167.514973   0.968798     0.5151   0
    5    1   14 240.360873 237.891530   1.392859     0.5752   0
   -5   -1  -14 240.149016 238.926084   1.407416     0.5752   0
    6    1   14 114.755798 114.422959   0.858497     0.6410   0
   -6   -1  -14 112.989163 113.021120   0.818739     0.6410   0
   -7   -1  -14   5.463131   5.559686   0.202276     0.7110   0
    7    1   14   5.324660   5.461817   0.213055     0.7110   0
    8    1   14   2.627192   2.781209   0.205911     0.7840   0
   -8   -1  -14   2.493561   2.736615   0.200401     0.7840   0
   -9   -1  -14   3.748505   3.525414   0.288877     0.8594   0
    9    1   14   3.867140   3.721710   0.288127     0.8594   0
   10    1   14   2.569122   2.227588   0.356354     0.9364   0
  -10   -1  -14   2.624469   2.633862   0.333711     0.9364   0
   11    1   14   7.519097   7.860328   0.645740     1.0147   0
  -11   -1  -14   7.469028   7.183522   0.543006     1.0147   0
  -12   -1  -14   7.292334   7.458698   0.749715     1.0941   0
   12    1   14   7.320357   7.621438   0.803961     1.0941   0
    0    2   14 550.232708 544.011669   2.304785     0.3977   0
   -1   -2  -14 336.903231 336.044309   1.567127     0.4068   0
    1    2   14 337.176955 336.701962   1.572329     0.4068   0
    2    2   14 333.971843 332.056086   1.679121     0.4328   0
   -2   -2  -14 337.462152 335.850090   1.528870     0.4328   0
    3    2   14 578.244743 584.824611   2.802255     0.4730   0
   -3   -2  -14 578.062132 584.936143   2.686157     0.4730   0
    4    2   14 115.279911 114.967157   0.736033     0.5241   0
   -4   -2  -14 114.667653 114.422959   0.692872     0.5241   0
   -5   -2  -14 155.742463 155.537806   0.917801     0.5833   0
    5    2   14 155.505315 155.031105   0.986451     0.5833   0
   -6   -2  -14 175.712659 174.222264   1.122433     0.6483   0
    6    2   14 173.313210 171.097451   1.276251     0.6483   0
   -7   -2  -14  96.168078  96.893239   0.858083     0.7176   0
    7    2   14  96.139740  95.558703   1.002450     0.7176   0
    8    2   14   5.008631   5.365833   0.343826     0.7900   0
   -8   -2  -14   5.268719   5.355670   0.233140     0.7900   0
   -9   -2  -14  31.893349  31.736658   0.844623     0.8648   0
    9    2   14  32.470845  32.275760   0.890062     0.8648   0
   10    2   14   7.746563   7.589623   0.535083     0.9414   0
  -10   -2  -14   7.720515   7.828089   0.502008     0.9414   0
   11    2   14   7.584243   7.644542   0.599714     1.0194   0
  -11   -2  -14   7.612891   7.559240   0.598849     1.0194   0
  -12   -2  -14   0.454141   0.456223   0.339451     1.0984   0
   12    2   14   0.408732   0.445656   0.371824     1.0984   0
    0    3   14 738.806722 737.324137   3.165724     0.4170   0
    1    3   14 866.543237 862.554141   3.820435     0.4256   0
   -1   -3  -14 869.809217 858.895706   3.744747     0.4256   0
    2    3   14 224.873630 223.674112   1.192727     0.4505   0
   -2   -3  -14 228.067102 227.146020   1.124971     0.4505   0
    3    3   14  40.337221  39.831654   0.342970     0.4893   0
   -3   -3  -14  39.247315  38.511060   0.296905     0.4893   0
   -4   -3  -14 223.226474 223.981786   1.182227     0.5388   0
    4    3   14 223.043796 223.992362   1.329247     0.5388   0
    5    3   14  45.984879  44.880294   0.418081     0.5965   0
   -5   -3  -14  44.898916  44.250428   0.377160     0.5965   0
   -6   -3  -14  46.293556  45.527083   0.447992     0.6603   0
    6    3   14  45.780636  44.330424   0.496480     0.6603   0
   -7   -3  -14  47.640186  47.446679   0.534276     0.7284   0
    7    3   14  48.283264  47.919632   0.684815     0.7284   0
    8    3   14  24.969428  24.608239   0.625636     0.7999   0
   -8   -3  -14  25.335779  25.083114   0.463184     0.7999   0
    9    3   14   7.800205   7.847050   0.437781     0.8738   0
   -9   -3  -14   8.000841   7.742229   0.389659     0.8738   0
   10    3   14   5.259724   5.392033   0.470635     0.9497   0
  -10   -3  -14   5.220711   5.278886   0.379795     0.9497   0
  -11   -3  -14   0.822214   0.733110   0.260234     1.0270   0
   11    3   14   0.741842   0.581523   0.295992     1.0270   0
  -12   -3  -14   0.075848   0.088783   0.299915     1.1055   0
   12    3   14   0.080831   0.111801   0.404216     1.1055   0
    0    4   14  27.490470  28.121586   0.241687     0.4425   0
   -1   -4  -14  85.371465  84.520999   0.562649     0.4506   0
    1    4   14  86.123489  84.707814   0.535583     0.4506   0
    2    4   14  56.409960  57.141195   0.424263     0.4742   0
   -2   -4  -14  55.248638  55.673975   0.376929     0.4742   0
    3    4   14  39.271288  39.103044   0.334374     0.5112   0
   -3   -4  -14  37.954393  37.624767   0.301588     0.5112   0
    4    4   14  70.255208  70.766053   0.562995     0.5588   0
   -4   -4  -14  69.903930  70.560488   0.489971     0.5588   0
    5    4   14  84.245587  83.725373   0.731514     0.6147   0
   -5   -4  -14  84.127076  83.038587   0.618434     0.6147   0
    6    4   14 115.675932 116.383419   1.175314     0.6767   0
   -6   -4  -14 115.300802 116.116127   0.882928     0.6767   0
    7    4   14  27.420469  27.593541   0.525045     0.7433   0
   -7   -4  -14  27.702565  27.852852   0.372487     0.7433   0
   -8   -4  -14   4.906281   5.077186   0.239082     0.8135   0
    8    4   14   4.909105   4.964386   0.310972     0.8135   0
    9    4   14  11.170115  11.023667   0.527372     0.8863   0
   -9   -4  -14  11.065648  10.681572   0.451521     0.8863   0
   10    4   14  11.238024  11.238366   0.573696     0.9612   0
  -10   -4  -14  11.299711  11.234712   0.570956     0.9612   0
   11    4   14  10.302171  10.396782   0.757858     1.0376   0
  -11   -4  -14  10.233286  10.277366   0.680257     1.0376   0
    0    5   14 122.088382 124.112764   0.753003     0.4733   0
   -1   -5  -14 377.712990 376.764949   1.936836     0.4809   0
    1    5   14 378.925542 379.702273   1.935423     0.4809   0
    2    5   14 108.034251 107.773357   0.689574     0.5031   0
   -2   -5  -14 110.344436 109.220386   0.700227     0.5031   0
    3    5   14  40.928764  41.249935   0.371968     0.5381   0
   -3   -5  -14  40.776099  41.275318   0.335490     0.5381   0
   -4   -5  -14  25.388863  25.930756   0.273984     0.5835   0
    4    5   14  25.965485  26.487645   0.317010     0.5835   0
    5    5   14  21.139453  21.013742   0.318942     0.6372   0
   -5   -5  -14  21.454449  21.163541   0.246197     0.6372   0
    6    5   14  40.761878  39.754159   0.534805     0.6972   0
   -6   -5  -14  42.057777  41.122346   0.420475     0.6972   0
    7    5   14  47.336239  47.129775   0.771329     0.7620   0
   -7   -5  -14  47.264428  47.597824   0.553217     0.7620   0
   -8   -5  -14  46.347679  47.104873   0.763464     0.8306   0
    8    5   14  45.662183  46.266654   1.080041     0.8306   0
    9    5   14  41.791706  42.893010   1.068638     0.9020   0
   -9   -5  -14  41.646653  41.638085   0.902946     0.9020   0
   10    5   14   0.821428   0.773319   0.280079     0.9757   0
  -10   -5  -14   0.812277   0.785405   0.256917     0.9757   0
   11    5   14   1.315242   1.568579   0.402861     1.0511   0
  -11   -5  -14   1.405945   1.379783   0.382871     1.0511   0
    0    6   14 270.455567 270.402084   1.477652     0.5084   0
   -1   -6  -14 148.396957 145.463409   0.927877     0.5155   0
    1    6   14 146.251866 145.510521   0.911022     0.5155   0
   -2   -6  -14 264.615820 261.941052   1.497324     0.5363   0
    2    6   14 265.008392 265.536991   1.586482     0.5363   0
   -3   -6  -14  60.706996  61.040962   0.447742     0.5692   0
    3    6   14  59.985775  59.795940   0.526555     0.5692   0
    4    6   14  67.001770  67.611242   0.632568     0.6123   0
   -4   -6  -14  65.286035  65.514348   0.497816     0.6123   0
    5    6   14  40.226515  40.088850   0.456876     0.6637   0
   -5   -6  -14  40.525299  40.034911   0.385131     0.6637   0
   -6   -6  -14  64.621172  64.486236   0.621242     0.7215   0
    6    6   14  65.366191  65.779332   0.690286     0.7215   0
    7    6   14  25.154597  24.572952   0.579619     0.7843   0
   -7   -6  -14  24.618753  24.022601   0.424465     0.7843   0
    8    6   14  12.973519  12.913458   0.522651     0.8511   0
   -8   -6  -14  13.054505  13.073737   0.409485     0.8511   0
   -9   -6  -14   0.240129   0.270205   0.174451     0.9209   0
    9    6   14   0.259992   0.222535   0.246803     0.9209   0
  -10   -6  -14   2.195939   2.146323   0.309203     0.9932   0
   10    6   14   2.369720   2.571961   0.412187     0.9932   0
   11    6   14   1.150185   1.022593   0.403428     1.0674   0
  -11   -6  -14   1.197666   1.248618   0.327740     1.0674   0
    0    7   14  78.966045  78.931141   0.560707     0.5470   0
   -1   -7  -14   9.612316   9.622982   0.138309     0.5536   0
    1    7   14  10.106327  10.199774   0.195988     0.5536   0
    2    7   14  41.718369  42.155842   0.428388     0.5730   0
   -2   -7  -14  41.618426  41.665871   0.346979     0.5730   0
    3    7   14  65.662844  67.136558   0.594589     0.6039   0
   -3   -7  -14  66.452253  67.480865   0.507873     0.6039   0
    4    7   14 146.905696 146.410467   1.171738     0.6447   0
   -4   -7  -14 148.854049 147.430599   0.953462     0.6447   0
   -5   -7  -14  36.396917  36.617808   0.391698     0.6937   0
    5    7   14  37.036357  36.718475   0.496249     0.6937   0
    6    7   14  14.612755  14.596626   0.336739     0.7492   0
   -6   -7  -14  14.251374  14.258281   0.276243     0.7492   0
    7    7   14  22.476598  22.737293   0.634375     0.8099   0
   -7   -7  -14  22.800318  22.773348   0.444271     0.8099   0
   -8   -7  -14  24.074310  23.788288   0.615059     0.8747   0
    8    7   14  24.277884  24.312872   0.780376     0.8747   0
   -9   -7  -14   5.070465   5.086032   0.374420     0.9428   0
    9    7   14   5.216070   5.149259   0.454665     0.9428   0
   10    7   14   5.876912   5.866149   0.532410     1.0135   0
  -10   -7  -14   6.013867   6.119461   0.455877     1.0135   0
   11    7   14   0.555474   0.744330   0.397928     1.0863   0
  -11   -7  -14   0.604228   0.538333   0.297598     1.0863   0
    0    8   14 357.418234 357.376686   1.932596     0.5884   0
   -1   -8  -14 109.138781 109.166543   0.639289     0.5945   0
    1    8   14 109.471677 110.373201   0.819374     0.5945   0
   -2   -8  -14 136.483273 136.458178   0.874255     0.6126   0
    2    8   14 136.844474 135.908211   1.005930     0.6126   0
   -3   -8  -14  44.875864  44.947310   0.436070     0.6416   0
    3    8   14  44.262670  44.568486   0.446348     0.6416   0
    4    8   14   8.864350   9.305501   0.229207     0.6802   0
   -4   -8  -14   8.873042   9.590359   0.233736     0.6802   0
   -5   -8  -14  19.922137  19.910924   0.280974     0.7268   0
    5    8   14  19.697588  19.892175   0.366872     0.7268   0
    6    8   14  90.911256  89.189373   1.249762     0.7799   0
   -6   -8  -14  90.780159  90.067974   1.059850     0.7799   0
    7    8   14  25.985405  25.328676   0.738465     0.8384   0
   -7   -8  -14  25.649679  24.815149   0.560563     0.8384   0
   -8   -8  -14  12.099313  11.996878   0.552419     0.9012   0
    8    8   14  12.109960  11.594691   0.628280     0.9012   0
    9    8   14   6.217320   6.709022   0.526353     0.9674   0
   -9   -8  -14   6.364321   6.219435   0.416446     0.9674   0
  -10   -8  -14   4.313229   4.231256   0.354652     1.0364   0
   10    8   14   4.359066   4.312069   0.483250     1.0364   0
   11    8   14   1.209597   1.240964   0.443647     1.1077   0
  -11   -8  -14   1.212070   1.314941   0.323836     1.1077   0
    0    9   14  25.900979  25.906911   0.301232     0.6320   0
    1    9   14  49.635953  49.628183   0.475327     0.6377   0
   -1   -9  -14  48.333496  48.978895   0.417360     0.6377   0
    2    9   14 138.377903 139.307046   1.052245     0.6546   0
   -2   -9  -14 138.266975 139.128211   0.962846     0.6546   0
    3    9   14 125.592439 125.955922   1.069196     0.6819   0
   -3   -9  -14 125.384277 125.549216   1.041966     0.6819   0
    4    9   14 159.229196 159.048173   1.437856     0.7183   0
   -4   -9  -14 158.057092 156.738695   1.271405     0.7183   0
   -5   -9  -14  42.031080  42.629852   0.685228     0.7625   0
    5    9   14  41.519123  41.399830   0.651538     0.7625   0
   -6   -9  -14  15.438407  15.202263   0.424753     0.8133   0
    6    9   14  15.072658  14.815940   0.447050     0.8133   0
    7    9   14  10.144179   9.655287   0.498787     0.8696   0
   -7   -9  -14   9.824186   9.537641   0.405610     0.8696   0
   -8   -9  -14  29.778257  29.821484   0.775290     0.9302   0
    8    9   14  29.455129  29.238346   1.085695     0.9302   0
    9    9   14   3.804006   3.527058   0.414341     0.9945   0
   -9   -9  -14   3.810393   3.881335   0.335990     0.9945   0
  -10   -9  -14   5.590079   5.315730   0.433013     1.0618   0
   10    9   14   5.699577   5.838333   0.585600     1.0618   0
    0   10   14  34.490643  35.022327   0.417244     0.6775   0
   -1  -10  -14   1.816356   1.635402   0.113955     0.6828   0
    1   10   14   2.058275   1.988698   0.128031     0.6828   0
   -2  -10  -14  87.062906  87.599084   0.786857     0.6986   0
    2   10   14  87.323477  87.724653   0.817682     0.6986   0
   -3  -10  -14  61.384271  61.435169   0.738331     0.7242   0
    3   10   14  60.766110  61.268256   0.764666     0.7242   0
    4   10   14  30.497472  30.200692   0.515190     0.7586   0
   -4  -10  -14  30.794289  30.658165   0.505249     0.7586   0
   -5  -10  -14   5.449715   5.279751   0.291011     0.8006   0
    5   10   14   5.173503   5.018863   0.275935     0.8006   0
    6   10   14   1.040041   1.195130   0.213141     0.8491   0
   -6  -10  -14   0.901495   1.050908   0.185162     0.8491   0
    7   10   14   8.499047   8.318358   0.448887     0.9032   0
   -7  -10  -14   8.786573   8.283639   0.404216     0.9032   0
   -8  -10  -14   6.145428   6.283153   0.370430     0.9617   0
    8   10   14   6.128416   5.887734   0.477404     0.9617   0
    9   10   14   3.861728   3.844462   0.478904     1.0240   0
   -9  -10  -14   3.926950   3.829155   0.346950     1.0240   0
  -10  -10  -14   1.435150   1.585290   0.299453     1.0895   0
   10   10   14   1.445088   1.512784   0.393726     1.0895   0
    0   11   14   8.232745   8.806761   0.246399     0.7244   0
   -1  -11  -14 101.794406 100.960303   0.935021     0.7294   0
    1   11   14 101.183140 100.388222   0.916012     0.7294   0
   -2  -11  -14   0.693985   0.676344   0.136694     0.7442   0
    2   11   14   0.621165   0.627087   0.127108     0.7442   0
   -3  -11  -14  11.339738  10.897617   0.373295     0.7683   0
    3   11   14  11.357733  11.135487   0.309837     0.7683   0
    4   11   14  31.556848  31.310818   0.623915     0.8008   0
   -4  -11  -14  31.503410  30.901323   0.559342     0.8008   0
   -5  -11  -14  14.982498  14.714792   0.491115     0.8407   0
    5   11   14  14.937427  14.823440   0.492259     0.8407   0
   -6  -11  -14   7.712823   7.497715   0.391198     0.8870   0
    6   11   14   8.131226   7.949755   0.442772     0.8870   0
    7   11   14  16.481096  15.835494   0.637356     0.9389   0
   -7  -11  -14  16.505557  16.328830   0.559659     0.9389   0
   -8  -11  -14   2.137826   2.019725   0.255215     0.9953   0
    8   11   14   2.142186   1.982670   0.330721     0.9953   0
   -9  -11  -14   5.059291   4.887534   0.404764     1.0557   0
    9   11   14   5.035313   4.810779   0.541977     1.0557   0
    0   12   14  20.800867  21.003743   0.432041     0.7725   0
    1   12   14  33.205573  32.785634   0.587628     0.7772   0
   -1  -12  -14  33.762437  33.692310   0.568418     0.7772   0
   -2  -12  -14  31.378514  31.599166   0.570658     0.7912   0
    2   12   14  30.969726  31.640702   0.581388     0.7912   0
   -3  -12  -14  12.306674  11.658148   0.502374     0.8138   0
    3   12   14  12.332729  12.016204   0.371959     0.8138   0
   -4  -12  -14  24.892686  24.524782   0.649173     0.8446   0
    4   12   14  25.379649  25.861721   0.736081     0.8446   0
   -5  -12  -14  17.065679  16.962542   0.642452     0.8825   0
    5   12   14  17.696742  17.280889   0.744552     0.8825   0
   -6  -12  -14  15.927310  16.359886   0.609319     0.9268   0
    6   12   14  15.496326  15.550704   0.789184     0.9268   0
   -7  -12  -14   5.948198   5.638470   0.425936     0.9765   0
    7   12   14   6.101639   5.754521   0.496441     0.9765   0
   -8  -12  -14   2.852084   2.868126   0.327307     1.0309   0
    8   12   14   2.837188   2.476294   0.391294     1.0309   0
    9   12   14   1.386389   1.476123   0.477452     1.0893   0
   -9  -12  -14   1.377863   1.473854   0.322875     1.0893   0
    0   13   14  74.009864  74.254786   1.218187     0.8217   0
   -1  -13  -14 108.065305 107.102243   1.820641     0.8261   0
    1   13   14 107.582207 106.924369   1.588895     0.8261   0
    2   13   14  32.457916  32.231244   0.691411     0.8392   0
   -2  -13  -14  31.947088  31.651663   0.735350     0.8392   0
   -3  -13  -14  12.888694  12.761736   0.578244     0.8606   0
    3   13   14  12.552594  12.430121   0.455050     0.8606   0
    4   13   14   8.424529   8.021712   0.480914     0.8897   0
   -4  -13  -14   8.305068   8.361759   0.532882     0.8897   0
   -5  -13  -14  14.404681  14.492498   0.714967     0.9258   0
    5   13   14  14.189510  14.603837   0.642135     0.9258   0
   -6  -13  -14   6.806078   7.068183   0.576167     0.9681   0
    6   13   14   6.827810   7.012051   0.570735     0.9681   0
   -7  -13  -14   8.949257   9.024181   0.596330     1.0158   0
    7   13   14   8.754115   8.550440   0.659201     1.0158   0
   -8  -13  -14   2.703533   2.461603   0.391188     1.0682   0
    8   13   14   2.774918   2.639006   0.455059     1.0682   0
    0   14   14  11.950535  11.772276   0.494355     0.8716   0
    1   14   14  28.058287  27.929771   0.703746     0.8758   0
   -1  -14  -14  28.353698  27.835545   0.777934     0.8758   0
   -2  -14  -14   2.791707   2.415230   0.299828     0.8882   0
    2   14   14   3.065308   2.758450   0.281714     0.8882   0
   -3  -14  -14   9.781358   9.145741   0.513690     0.9084   0
    3   14   14   9.852719   9.615290   0.481356     0.9084   0
    4   14   14   2.350285   2.219204   0.325654     0.9361   0
   -4  -14  -14   2.570478   2.301862   0.356229     0.9361   0
   -5  -14  -14   9.936732   9.610944   0.655076     0.9704   0
    5   14   14  10.025696  10.216888   0.605570     0.9704   0
   -6  -14  -14   2.717529   2.476304   0.384102     1.0108   0
    6   14   14   2.722075   2.903903   0.468164     1.0108   0
    7   14   14   6.561385   6.649458   0.642183     1.0566   0
   -7  -14  -14   6.505365   6.345053   0.583850     1.0566   0
   -8  -14  -14   0.118590   0.150308   0.283060     1.1071   0
    0   15   14   2.057493   1.943316   0.282089     0.9223   0
   -1  -15  -14   2.422561   2.193186   0.280512     0.9262   0
    1   15   14   2.565986   2.465458   0.281022     0.9262   0
   -2  -15  -14   1.113936   1.149998   0.304289     0.9379   0
    2   15   14   0.976631   0.964462   0.235515     0.9379   0
    3   15   14   3.904802   3.938687   0.383833     0.9571   0
   -3  -15  -14   4.106654   4.041922   0.431859     0.9571   0
    4   15   14   7.198534   6.897606   0.534218     0.9834   0
   -4  -15  -14   6.985440   6.394983   0.611646     0.9834   0
    5   15   14   6.589697   6.666332   0.606444     1.0162   0
   -5  -15  -14   6.626934   6.411751   0.553794     1.0162   0
   -6  -15  -14   4.535400   4.444128   0.551929     1.0548   0
    6   15   14   4.447518   4.200345   0.578187     1.0548   0
   -7  -15  -14   3.123185   3.210067   0.563380     1.0988   0
    7   15   14   3.177531   2.834455   0.532295     1.0988   0
    0   16   14  19.925213  20.024859   0.806644     0.9735   0
   -1  -16  -14   5.607585   5.823334   0.464213     0.9772   0
    1   16   14   5.473966   5.623490   0.466020     0.9772   0
    2   16   14  12.818231  12.757794   0.651432     0.9883   0
   -2  -16  -14  12.774524  12.712701   0.793058     0.9883   0
   -3  -16  -14   0.453278   0.451348   0.278858     1.0066   0
    3   16   14   0.412079   0.329125   0.237928     1.0066   0
    4   16   14   1.134248   1.117673   0.352450     1.0316   0
   -4  -16  -14   1.136167   1.037399   0.323298     1.0316   0
    5   16   14   1.806364   1.943768   0.417763     1.0629   0
   -5  -16  -14   1.795961   1.723012   0.370978     1.0629   0
   -6  -16  -14   2.512549   2.661437   0.539141     1.0999   0
    6   16   14   2.458141   2.268710   0.440608     1.0999   0
    0   17   14   0.151111   0.181201   0.247024     1.0252   0
   -1  -17  -14   3.271885   3.412767   0.428801     1.0288   0
    1   17   14   3.200573   3.269602   0.401005     1.0288   0
    2   17   14   1.218927   1.364822   0.335605     1.0393   0
   -2  -17  -14   1.157820   1.422424   0.392053     1.0393   0
   -3  -17  -14   2.468692   2.468227   0.458607     1.0567   0
    3   17   14   2.513018   2.610700   0.413485     1.0567   0
   -4  -17  -14   4.518707   4.418947   0.564928     1.0805   0
    4   17   14   4.406856   4.159040   0.591628     1.0805   0
    5   17   14   6.148103   6.016111   0.840892     1.1104   0
   -5  -17  -14   5.948939   6.580664   0.739100     1.1104   0
    0   18   14   2.410486   2.404654   0.435378     1.0774   0
   -1  -18  -14   1.393072   1.469499   0.331124     1.0807   0
    1   18   14   1.349816   1.492555   0.415081     1.0807   0
   -2  -18  -14   1.041109   1.005488   0.368988     1.0908   0
    2   18   14   1.104130   1.050937   0.338720     1.0908   0
    3   18   14   1.209062   1.103895   0.352796     1.1074   0
   -3  -18  -14   1.302862   1.153296   0.406389     1.1074   0
    1    0   15 210.159902 209.090370   1.007238     0.4177   0
    2    0   15  77.022156  78.206665   0.511085     0.4431   0
    3    0   15  40.423484  40.538824   0.328278     0.4824   0
    4    0   15 361.751993 360.014028   1.805652     0.5326   0
    5    0   15  20.466222  20.642707   0.259763     0.5909   0
    6    0   15 226.445999 229.845858   1.467624     0.6552   0
    7    0   15   5.600175   5.816373   0.206065     0.7238   0
    8    0   15  10.887408  11.002130   0.343335     0.7957   0
    9    0   15   0.283902   0.209978   0.170865     0.8700   0
   10    0   15  16.856158  17.166280   0.742129     0.9462   0
   11    0   15   0.043781   0.095340   0.263600     1.0238   0
   12    0   15  10.295808  10.650901   0.927810     1.1025   0
    0    1   15 1197.18027 1191.62098    4.92129     0.4127   0
    1    1   15 226.122648 224.973073   1.090204     0.4215   0
   -1   -1  -15 229.518993 226.805655   1.038496     0.4215   0
   -2   -1  -15 362.170791 362.667716   1.781201     0.4466   0
    2    1   15 355.703088 355.617176   1.833813     0.4466   0
   -3   -1  -15  14.010500  14.262319   0.179278     0.4857   0
    3    1   15  14.170519  14.683929   0.182028     0.4857   0
    4    1   15  30.578990  31.217362   0.290242     0.5356   0
   -4   -1  -15  29.748269  30.188962   0.295367     0.5356   0
   -5   -1  -15  96.392566  97.141301   0.685824     0.5936   0
    5    1   15  97.096066  97.905678   0.694689     0.5936   0
    6    1   15 177.717471 176.348099   1.274760     0.6576   0
   -6   -1  -15 177.233435 175.883703   1.185256     0.6576   0
   -7   -1  -15   4.176227   4.063180   0.185575     0.7260   0
    7    1   15   3.774317   3.564440   0.183268     0.7260   0
   -8   -1  -15  40.176575  40.541035   0.667614     0.7977   0
    8    1   15  39.578988  39.751275   0.664133     0.7977   0
    9    1   15   8.994182   8.961839   0.394024     0.8718   0
   -9   -1  -15   8.881381   8.803887   0.431330     0.8718   0
  -10   -1  -15   0.960480   0.845594   0.249754     0.9478   0
   10    1   15   1.002777   0.927050   0.296492     0.9478   0
   11    1   15   5.501833   5.366390   0.578263     1.0253   0
  -11   -1  -15   5.653700   5.681535   0.538112     1.0253   0
  -12   -1  -15   1.097702   1.143557   0.505672     1.1039   0
   12    1   15   1.122433   1.193871   0.439714     1.1039   0
    0    2   15 139.446790 136.292804   0.713159     0.4240   0
    1    2   15 192.165361 193.363426   1.000911     0.4325   0
   -1   -2  -15 190.549589 190.266496   0.970105     0.4325   0
   -2   -2  -15 193.494674 190.856846   0.986431     0.4570   0
    2    2   15 194.537026 193.394194   1.048226     0.4570   0
   -3   -2  -15  15.221718  15.134767   0.186075     0.4952   0
    3    2   15  16.029702  15.996735   0.195613     0.4952   0
    4    2   15  68.194302  68.248703   0.501537     0.5443   0
   -4   -2  -15  68.387154  68.821650   0.484298     0.5443   0
   -5   -2  -15  23.291175  23.325623   0.266224     0.6015   0
    5    2   15  23.009575  22.619127   0.278349     0.6015   0
    6    2   15  27.881568  27.262503   0.363565     0.6647   0
   -6   -2  -15  26.898321  26.815414   0.337836     0.6647   0
    7    2   15  55.929384  56.015974   0.731524     0.7324   0
   -7   -2  -15  54.375111  54.672497   0.608627     0.7324   0
   -8   -2  -15   5.186343   5.027411   0.227179     0.8035   0
    8    2   15   5.526662   5.372390   0.326557     0.8035   0
    9    2   15   4.001986   3.739536   0.346527     0.8772   0
   -9   -2  -15   4.066035   4.016163   0.347604     0.8772   0
  -10   -2  -15   7.016478   6.674447   0.474645     0.9528   0
   10    2   15   6.959877   6.843340   0.551409     0.9528   0
  -11   -2  -15   3.241543   3.211664   0.414235     1.0299   0
   11    2   15   3.256986   3.170704   0.424109     1.0299   0
   12    2   15   1.514258   1.445798   0.529555     1.1082   0
  -12   -2  -15   1.608758   1.625201   0.506931     1.1082   0
    0    3   15  69.270823  70.655579   0.447935     0.4421   0
    1    3   15  53.845548  53.779377   0.367161     0.4502   0
   -1   -3  -15  52.519968  52.677232   0.366786     0.4502   0
    2    3   15  36.555797  37.346418   0.326932     0.4738   0
   -2   -3  -15  38.364888  38.496157   0.288137     0.4738   0
   -3   -3  -15 275.176541 274.160513   1.366947     0.5108   0
    3    3   15 273.750086 274.694135   1.526178     0.5108   0
    4    3   15 149.143227 148.107481   0.940242     0.5585   0
   -4   -3  -15 151.412846 149.477592   0.872515     0.5585   0
   -5   -3  -15  47.747666  48.772754   0.412841     0.6143   0
    5    3   15  48.519238  48.785638   0.443329     0.6143   0
   -6   -3  -15  88.364035  90.040861   0.738725     0.6764   0
    6    3   15  86.448853  87.132765   0.857343     0.6764   0
    7    3   15  24.685632  24.997254   0.483442     0.7431   0
   -7   -3  -15  24.571040  24.908413   0.386813     0.7431   0
   -8   -3  -15  21.662269  22.115311   0.457078     0.8132   0
    8    3   15  21.507277  22.415197   0.642067     0.8132   0
   -9   -3  -15  13.454682  13.348624   0.495124     0.8861   0
    9    3   15  13.402961  13.383718   0.580552     0.8861   0
   10    3   15   6.473703   6.704474   0.521594     0.9610   0
  -10   -3  -15   6.658522   6.754442   0.428282     0.9610   0
   11    3   15   2.282374   2.023600   0.423023     1.0375   0
  -11   -3  -15   2.277422   2.131372   0.358690     1.0375   0
    0    4   15   7.489744   7.613150   0.131781     0.4662   0
   -1   -4  -15  94.822813  95.175553   0.643846     0.4739   0
    1    4   15  95.992048  95.737347   0.587099     0.4739   0
    2    4   15 186.723730 184.737020   1.061561     0.4965   0
   -2   -4  -15 184.000178 183.858226   1.026996     0.4965   0
   -3   -4  -15  33.856105  33.687599   0.275887     0.5318   0
    3    4   15  34.640069  34.728691   0.346739     0.5318   0
   -4   -4  -15  10.838602  10.759741   0.170749     0.5778   0
    4    4   15  10.957608  10.714070   0.203959     0.5778   0
   -5   -4  -15  29.725691  30.332223   0.325779     0.6319   0
    5    4   15  28.959925  29.464006   0.368257     0.6319   0
   -6   -4  -15  24.939075  24.847167   0.341566     0.6924   0
    6    4   15  24.994476  24.732077   0.407187     0.6924   0
   -7   -4  -15  46.214510  45.729282   0.520661     0.7577   0
    7    4   15  46.573566  45.759088   0.731908     0.7577   0
   -8   -4  -15   7.499251   7.164754   0.290367     0.8266   0
    8    4   15   8.008345   8.081459   0.408889     0.8266   0
    9    4   15  14.195941  14.331258   0.580090     0.8984   0
   -9   -4  -15  13.884044  13.787732   0.534660     0.8984   0
  -10   -4  -15   1.399741   1.320825   0.269119     0.9723   0
   10    4   15   1.305800   1.268136   0.280224     0.9723   0
  -11   -4  -15   1.032842   1.114789   0.311693     1.0480   0
   11    4   15   1.045660   0.960991   0.366209     1.0480   0
    0    5   15 144.874931 144.600960   0.855439     0.4955   0
   -1   -5  -15 394.931910 396.773367   2.155006     0.5028   0
    1    5   15 395.170879 397.322372   2.072289     0.5028   0
    2    5   15  78.197684  78.204261   0.554553     0.5241   0
   -2   -5  -15  76.104172  75.819885   0.537458     0.5241   0
   -3   -5  -15 613.008967 612.830627   3.085633     0.5577   0
    3    5   15 615.286584 618.830268   3.228114     0.5577   0
    4    5   15  27.511910  27.010499   0.328903     0.6017   0
   -4   -5  -15  27.601426  27.180681   0.282637     0.6017   0
   -5   -5  -15 228.330992 227.872899   1.447692     0.6539   0
    5    5   15 229.294149 228.664198   1.654170     0.6539   0
   -6   -5  -15  14.491972  14.773731   0.253581     0.7125   0
    6    5   15  13.888035  13.825999   0.326163     0.7125   0
   -7   -5  -15   2.792547   2.691839   0.160798     0.7761   0
    7    5   15   3.000063   2.975985   0.237611     0.7761   0
   -8   -5  -15  11.384228  11.303939   0.376574     0.8435   0
    8    5   15  11.204831  10.901655   0.502749     0.8435   0
    9    5   15   8.838400   8.414054   0.488038     0.9139   0
   -9   -5  -15   8.607132   8.471656   0.420321     0.9139   0
   10    5   15   5.428450   5.189362   0.482356     0.9867   0
  -10   -5  -15   5.253067   4.987230   0.433926     0.9867   0
  -11   -5  -15   7.509175   7.696501   0.684536     1.0613   0
   11    5   15   7.503144   7.643860   0.725995     1.0613   0
    0    6   15  17.173699  17.263871   0.218256     0.5291   0
    1    6   15 144.505067 143.461605   0.949559     0.5360   0
   -1   -6  -15 146.697534 143.774087   0.930425     0.5360   0
    2    6   15 233.418076 231.041940   1.478786     0.5560   0
   -2   -6  -15 233.875834 230.414093   1.407695     0.5560   0
    3    6   15  60.849368  61.530836   0.525651     0.5878   0
   -3   -6  -15  62.790403  63.658882   0.484211     0.5878   0
    4    6   15  79.033882  78.545203   0.712150     0.6297   0
   -4   -6  -15  79.307126  79.648406   0.598157     0.6297   0
   -5   -6  -15   3.044580   2.848599   0.127540     0.6797   0
    5    6   15   3.164243   2.919710   0.152279     0.6797   0
   -6   -6  -15  29.891744  29.815042   0.431715     0.7363   0
    6    6   15  29.602728  29.137102   0.428974     0.7363   0
   -7   -6  -15  69.853827  69.339984   0.875226     0.7980   0
    7    6   15  69.760947  69.582470   1.310037     0.7980   0
   -8   -6  -15   7.009652   6.738452   0.333720     0.8637   0
    8    6   15   6.674712   6.748817   0.442320     0.8637   0
    9    6   15  18.904742  19.082512   0.825547     0.9326   0
   -9   -6  -15  18.995957  19.121932   0.636404     0.9326   0
   10    6   15   1.416514   1.609356   0.345402     1.0040   0
  -10   -6  -15   1.442898   1.375504   0.345931     1.0040   0
  -11   -6  -15   0.738315   0.645086   0.349575     1.0775   0
   11    6   15   0.758273   0.688776   0.382333     1.0775   0
    0    7   15   1.273714   1.424386   0.080611     0.5663   0
   -1   -7  -15  34.762950  34.383134   0.300213     0.5727   0
    1    7   15  33.914039  33.876530   0.322250     0.5727   0
   -2   -7  -15  41.066311  39.962704   0.353796     0.5915   0
    2    7   15  41.159682  40.139809   0.388073     0.5915   0
   -3   -7  -15   7.171819   7.137736   0.149462     0.6215   0
    3    7   15   6.941105   7.179964   0.201998     0.6215   0
    4    7   15  36.144104  36.834141   0.468222     0.6612   0
   -4   -7  -15  36.050947  36.503680   0.353508     0.6612   0
    5    7   15  19.671006  19.347688   0.341297     0.7090   0
   -5   -7  -15  19.862235  19.914770   0.293617     0.7090   0
   -6   -7  -15   1.732699   1.851581   0.142568     0.7634   0
    6    7   15   1.485104   1.363620   0.156577     0.7634   0
   -7   -7  -15  12.907922  12.751641   0.387188     0.8231   0
    7    7   15  12.996913  13.077006   0.559745     0.8231   0
    8    7   15  18.532873  18.680805   0.843411     0.8869   0
   -8   -7  -15  18.823465  19.000113   0.605223     0.8869   0
    9    7   15  14.178525  14.554610   0.686920     0.9542   0
   -9   -7  -15  14.257493  14.442309   0.572523     0.9542   0
  -10   -7  -15   2.915840   2.704127   0.333817     1.0241   0
   10    7   15   3.003115   2.995648   0.447925     1.0241   0
  -11   -7  -15   0.686874   0.476856   0.333451     1.0962   0
   11    7   15   0.627159   0.587071   0.439224     1.0962   0
    0    8   15  55.567641  55.774162   0.436743     0.6064   0
   -1   -8  -15  59.637107  60.211685   0.420629     0.6124   0
    1    8   15  59.073287  59.944393   0.534420     0.6124   0
   -2   -8  -15 114.825755 114.903699   0.783443     0.6300   0
    2    8   15 113.873728 114.058558   0.863535     0.6300   0
    3    8   15  38.312044  38.507984   0.437618     0.6582   0
   -3   -8  -15  38.170675  37.904270   0.403860     0.6582   0
    4    8   15 125.958518 126.654919   1.152739     0.6958   0
   -4   -8  -15 124.019981 124.477165   1.118654     0.6958   0
    5    8   15  39.457145  38.782390   0.577706     0.7414   0
   -5   -8  -15  38.293509  37.900520   0.431907     0.7414   0
    6    8   15   7.104461   7.504791   0.327577     0.7936   0
   -6   -8  -15   6.874766   7.040117   0.285175     0.7936   0
    7    8   15  27.131473  26.539854   0.841584     0.8511   0
   -7   -8  -15  27.044795  26.423611   0.623732     0.8511   0
    8    8   15   0.711292   0.512585   0.259936     0.9130   0
   -8   -8  -15   0.723127   0.485721   0.214622     0.9130   0
   -9   -8  -15   0.783524   0.579600   0.224640     0.9785   0
    9    8   15   0.801736   0.615896   0.276147     0.9785   0
   10    8   15   1.955128   1.963363   0.367911     1.0468   0
  -10   -8  -15   1.868251   1.913414   0.275830     1.0468   0
    0    9   15  87.866058  88.011463   0.693084     0.6488   0
   -1   -9  -15  22.351535  22.499999   0.267994     0.6544   0
    1    9   15  22.367475  22.480097   0.314952     0.6544   0
    2    9   15  16.088040  16.115478   0.268888     0.6709   0
   -2   -9  -15  15.598296  15.551569   0.240197     0.6709   0
    3    9   15 106.809023 106.747457   0.947280     0.6975   0
   -3   -9  -15 107.981532 108.494468   0.893523     0.6975   0
   -4   -9  -15  14.982527  15.041023   0.300165     0.7331   0
    4    9   15  14.552661  14.847669   0.320625     0.7331   0
    5    9   15   2.818041   3.003599   0.206372     0.7765   0
   -5   -9  -15   2.750298   2.892586   0.238966     0.7765   0
    6    9   15  22.001199  21.826290   0.568745     0.8265   0
   -6   -9  -15  22.098927  22.139733   0.530122     0.8265   0
   -7   -9  -15   2.323768   2.302276   0.237495     0.8819   0
    7    9   15   2.108984   2.085096   0.284291     0.8819   0
    8    9   15   8.788720   9.119089   0.592474     0.9418   0
   -8   -9  -15   8.750667   9.267445   0.456203     0.9418   0
   -9   -9  -15  12.901668  12.945187   0.551102     1.0053   0
    9    9   15  12.664168  12.527616   0.747003     1.0053   0
   10    9   15   2.495123   2.618161   0.451934     1.0719   0
  -10   -9  -15   2.502254   2.611901   0.339509     1.0719   0
    0   10   15  44.138989  44.164087   0.529305     0.6932   0
   -1  -10  -15  76.685767  76.500133   0.722870     0.6984   0
    1   10   15  76.617153  77.099904   0.731100     0.6984   0
    2   10   15  78.033066  78.486745   0.767300     0.7139   0
   -2  -10  -15  77.373725  78.351464   0.820037     0.7139   0
    3   10   15  33.720223  33.597316   0.510633     0.7389   0
   -3  -10  -15  32.677998  32.686217   0.511383     0.7389   0
   -4  -10  -15  62.402726  63.279962   0.861814     0.7727   0
    4   10   15  62.359113  63.297461   0.858304     0.7727   0
    5   10   15   5.898659   5.553523   0.294713     0.8139   0
   -5  -10  -15   6.263770   6.521744   0.341143     0.8139   0
   -6  -10  -15  12.052233  11.884962   0.429474     0.8617   0
    6   10   15  12.125466  11.864098   0.457953     0.8617   0
   -7  -10  -15  21.555013  21.307475   0.603060     0.9150   0
    7   10   15  21.565638  21.848500   0.769156     0.9150   0
    8   10   15   4.963451   5.003825   0.451271     0.9729   0
   -8  -10  -15   4.826928   4.806962   0.337807     0.9729   0
   -9  -10  -15   6.814078   6.761153   0.448444     1.0345   0
    9   10   15   6.871188   7.153187   0.609915     1.0345   0
   10   10   15   4.030329   4.178442   0.549083     1.0993   0
  -10  -10  -15   3.963062   4.077381   0.416840     1.0993   0
    0   11   15  39.134216  38.881615   0.527584     0.7391   0
   -1  -11  -15  72.522226  72.324709   0.789376     0.7440   0
    1   11   15  72.601402  73.090721   0.770108     0.7440   0
    2   11   15  35.189499  34.748016   0.537314     0.7586   0
   -2  -11  -15  35.799163  36.308211   0.598916     0.7586   0
    3   11   15  16.082237  16.346329   0.380208     0.7822   0
   -3  -11  -15  16.949969  17.120321   0.527863     0.7822   0
   -4  -11  -15  23.884150  23.478210   0.540506     0.8141   0
    4   11   15  24.071405  23.582915   0.543121     0.8141   0
    5   11   15  55.754210  56.412200   1.142268     0.8534   0
   -5  -11  -15  55.798282  55.430048   1.130625     0.8534   0
   -6  -11  -15   4.538388   4.087919   0.305232     0.8991   0
    6   11   15   4.854742   4.350384   0.335009     0.8991   0
   -7  -11  -15   0.370636   0.322769   0.181056     0.9503   0
    7   11   15   0.417600   0.221727   0.203488     0.9503   0
    8   11   15   4.058377   4.087813   0.438618     1.0061   0
   -8  -11  -15   4.011204   4.105687   0.335268     1.0061   0
   -9  -11  -15   0.522950   0.408793   0.237938     1.0658   0
    9   11   15   0.531989   0.363497   0.304568     1.0658   0
    0   12   15   0.515622   0.496826   0.140395     0.7864   0
    1   12   15  30.997936  31.351681   0.561303     0.7910   0
   -1  -12  -15  31.204396  31.517729   0.584369     0.7910   0
    2   12   15   8.944895   8.945657   0.325740     0.8047   0
   -2  -12  -15   9.253784   9.412456   0.338422     0.8047   0
    3   12   15   3.685060   3.604630   0.253879     0.8270   0
   -3  -12  -15   3.884129   3.683722   0.346998     0.8270   0
    4   12   15   7.038235   6.289066   0.448569     0.8572   0
   -4  -12  -15   7.056573   6.866185   0.381458     0.8572   0
    5   12   15  12.061765  12.335127   0.648029     0.8946   0
   -5  -12  -15  12.093023  12.458485   0.625530     0.8946   0
    6   12   15   1.542787   1.447933   0.331692     0.9383   0
   -6  -12  -15   1.587830   1.772423   0.267196     0.9383   0
   -7  -12  -15  10.134404  10.386109   0.518604     0.9875   0
    7   12   15  10.313206  10.174006   0.630693     0.9875   0
    8   12   15   1.118191   1.268761   0.377622     1.0413   0
   -8  -12  -15   1.103907   1.057725   0.247697     1.0413   0
   -9  -12  -15   1.927362   1.815276   0.331115     1.0991   0
    9   12   15   1.860064   1.944980   0.586032     1.0991   0
    0   13   15   3.591288   3.557364   0.285646     0.8347   0
   -1  -13  -15  15.521053  14.712966   0.555755     0.8390   0
    1   13   15  14.982079  14.609126   0.469981     0.8390   0
   -2  -13  -15   4.034472   3.803667   0.296857     0.8519   0
    2   13   15   4.328205   4.131551   0.282348     0.8519   0
    3   13   15  27.099701  27.132318   0.697352     0.8730   0
   -3  -13  -15  27.313313  26.898390   0.879476     0.8730   0
   -4  -13  -15  15.581764  15.910105   0.706852     0.9018   0
    4   13   15  15.935212  16.090864   0.657086     0.9018   0
   -5  -13  -15   2.489554   2.052694   0.322990     0.9374   0
    5   13   15   2.773462   2.455247   0.331682     0.9374   0
    6   13   15  11.638464  11.100489   0.688199     0.9792   0
   -6  -13  -15  11.502249  10.900309   0.705092     0.9792   0
    7   13   15   3.137069   3.004503   0.468558     1.0264   0
   -7  -13  -15   3.165456   3.075729   0.420023     1.0264   0
    8   13   15   2.216796   2.252884   0.485182     1.0782   0
   -8  -13  -15   2.194734   2.023177   0.380766     1.0782   0
    0   14   15   0.087608   0.167317   0.184412     0.8839   0
   -1  -14  -15   8.705252   9.187873   0.474125     0.8880   0
    1   14   15   8.620654   9.024056   0.431070     0.8880   0
   -2  -14  -15  17.337558  17.190221   0.632779     0.9002   0
    2   14   15  17.391434  17.299638   0.568476     0.9002   0
    3   14   15   6.012910   5.559908   0.398140     0.9202   0
   -3  -14  -15   6.029409   5.763992   0.478529     0.9202   0
   -4  -14  -15   8.798085   9.065563   0.602550     0.9475   0
    4   14   15   8.649674   8.596860   0.591330     0.9475   0
   -5  -14  -15   4.932343   5.011835   0.481769     0.9815   0
    5   14   15   4.783280   5.007450   0.489894     0.9815   0
    6   14   15   0.619157   0.690968   0.344672     1.0214   0
   -6  -14  -15   0.683726   0.627655   0.316135     1.0214   0
   -7  -14  -15   2.380716   2.309044   0.409245     1.0668   0
    7   14   15   2.330785   1.932827   0.405457     1.0668   0
    0   15   15   9.898282  10.066128   0.516258     0.9339   0
   -1  -15  -15  16.416918  16.564970   0.647240     0.9378   0
    1   15   15  16.570579  16.564970   0.596839     0.9378   0
    2   15   15  14.132663  14.034929   0.585350     0.9493   0
   -2  -15  -15  13.711476  13.234592   0.651615     0.9493   0
    3   15   15   1.708651   1.771519   0.302934     0.9683   0
   -3  -15  -15   1.604859   1.803036   0.396121     0.9683   0
   -4  -15  -15   0.601884   0.718909   0.298847     0.9943   0
    4   15   15   0.585818   0.536449   0.271493     0.9943   0
   -5  -15  -15   8.438453   8.741015   0.630462     1.0267   0
    5   15   15   8.417280   8.682721   0.668720     1.0267   0
    6   15   15   2.065743   2.070338   0.459405     1.0650   0
   -6  -15  -15   2.132666   2.471977   0.475375     1.0650   0
    7   15   15   1.189647   1.115789   0.421975     1.1085   0
   -7  -15  -15   1.165675   1.072407   0.404707     1.1085   0
    0   16   15   3.785511   3.933774   0.418840     0.9845   0
    1   16   15   0.827863   0.743350   0.233621     0.9882   0
   -1  -16  -15   0.877009   0.845094   0.280925     0.9882   0
   -2  -16  -15  15.245896  15.401097   0.883639     0.9992   0
    2   16   15  15.278029  15.465324   0.725168     0.9992   0
   -3  -16  -15   0.800177   0.618242   0.300934     1.0172   0
    3   16   15   0.836316   0.744638   0.268070     1.0172   0
    4   16   15  17.413968  18.357074   0.947193     1.0420   0
   -4  -16  -15  17.295580  18.365055   0.974903     1.0420   0
    5   16   15   1.716167   1.722483   0.412071     1.0730   0
   -5  -16  -15   1.603543   1.716859   0.405505     1.0730   0
    6   16   15   6.335644   6.650948   0.764868     1.1097   0
   -6  -16  -15   6.373243   6.622257   0.782915     1.1097   0
    0   17   15   5.325502   4.966770   0.485548     1.0357   0
   -1  -17  -15   3.617455   3.264285   0.417023     1.0392   0
    1   17   15   3.589001   3.330416   0.450425     1.0392   0
   -2  -17  -15   2.349673   2.378012   0.526488     1.0496   0
    2   17   15   2.216273   2.139439   0.380727     1.0496   0
    3   17   15   0.399072   0.434070   0.285973     1.0668   0
   -3  -17  -15   0.436405   0.376151   0.333057     1.0668   0
    4   17   15   0.958888   0.727081   0.381045     1.0905   0
   -4  -17  -15   0.909375   0.989912   0.361007     1.0905   0
    0   18   15   3.557833   3.571902   0.507585     1.0873   0
   -1  -18  -15   2.778755   2.907066   0.443137     1.0907   0
    1   18   15   2.732358   2.828629   0.506200     1.0907   0
   -2  -18  -15   1.943846   2.046483   0.481365     1.1006   0
    2   18   15   1.817430   1.710388   0.391380     1.1006   0
    0    0   16 414.756475 422.901610   2.905115     0.4362   0
    1    0   16 244.343623 240.632712   1.204976     0.4444   0
    2    0   16  12.491326  13.051142   0.183547     0.4684   0
    3    0   16  12.489129  12.999703   0.184008     0.5057   0
    4    0   16  52.494398  54.503276   0.420783     0.5538   0
    5    0   16   0.095856   0.193238   0.073986     0.6101   0
    6    0   16 115.461496 114.440266   0.861843     0.6726   0
    7    0   16  34.058687  33.397713   0.470530     0.7396   0
    8    0   16   3.668506   3.690462   0.226073     0.8101   0
    9    0   16  13.766992  13.963587   0.500480     0.8831   0
   10    0   16  16.959197  16.207876   0.739879     0.9583   0
   11    0   16   1.263061   1.431453   0.341037     1.0350   0
    0    1   16  64.692353  68.740020   0.459953     0.4398   0
    1    1   16 882.017299 872.616039   3.919890     0.4480   0
   -1   -1  -16 885.764476 876.916743   3.632542     0.4480   0
   -2   -1  -16  26.751457  26.780224   0.250283     0.4717   0
    2    1   16  27.002776  27.395764   0.262071     0.4717   0
    3    1   16 356.016509 354.536472   1.811372     0.5088   0
   -3   -1  -16 355.833349 353.830745   1.727329     0.5088   0
    4    1   16 218.103035 218.164826   1.262078     0.5567   0
   -4   -1  -16 219.707999 220.407961   1.246800     0.5567   0
    5    1   16 154.941124 156.252186   1.017968     0.6127   0
   -5   -1  -16 151.616117 151.883217   0.983307     0.6127   0
   -6   -1  -16  48.437100  49.154462   0.501422     0.6749   0
    6    1   16  49.786079  49.906917   0.498124     0.6749   0
   -7   -1  -16  47.807788  47.414085   0.580359     0.7417   0
    7    1   16  48.447845  48.010107   0.625645     0.7417   0
   -8   -1  -16   0.813614   0.855805   0.168451     0.8120   0
    8    1   16   0.921568   1.031265   0.169999     0.8120   0
   -9   -1  -16  15.808486  15.374753   0.565053     0.8849   0
    9    1   16  15.913261  16.101440   0.587744     0.8849   0
   10    1   16   0.936082   0.899283   0.277531     0.9599   0
  -10   -1  -16   0.970136   0.871371   0.270215     0.9599   0
   11    1   16   3.687169   3.941456   0.508979     1.0365   0
  -11   -1  -16   3.568022   3.777985   0.460867     1.0365   0
    0    2   16   1.311657   1.676525   0.065342     0.4503   0
   -1   -2  -16  57.543815  57.631647   0.379420     0.4583   0
    1    2   16  58.665641  58.725043   0.399438     0.4583   0
   -2   -2  -16 205.229267 205.217524   1.086185     0.4816   0
    2    2   16 209.937637 209.250937   1.157094     0.4816   0
   -3   -2  -16   3.528723   3.490137   0.104974     0.5180   0
    3    2   16   3.278029   3.095844   0.109878     0.5180   0
   -4   -2  -16  35.964875  36.285617   0.327990     0.5650   0
    4    2   16  34.522735  34.935409   0.333884     0.5650   0
   -5   -2  -16  31.342691  32.273837   0.326586     0.6203   0
    5    2   16  30.803942  31.425234   0.345691     0.6203   0
   -6   -2  -16  91.302581  92.189097   0.770310     0.6818   0
    6    2   16  92.187239  92.443217   0.807250     0.6818   0
   -7   -2  -16  16.422957  16.369116   0.317087     0.7480   0
    7    2   16  15.809339  15.646275   0.385400     0.7480   0
   -8   -2  -16  11.864465  12.222730   0.332692     0.8178   0
    8    2   16  12.271611  12.371567   0.443647     0.8178   0
    9    2   16   5.652720   5.718504   0.419927     0.8902   0
   -9   -2  -16   5.622671   5.783500   0.409120     0.8902   0
  -10   -2  -16   0.742468   0.677969   0.256648     0.9648   0
   10    2   16   0.656986   0.572687   0.277868     0.9648   0
   11    2   16   2.998423   2.958111   0.476789     1.0410   0
  -11   -2  -16   2.962623   3.028876   0.401543     1.0410   0
    0    3   16  74.437021  73.380223   0.479577     0.4674   0
   -1   -3  -16 191.341553 190.880883   1.031659     0.4751   0
    1    3   16 191.171798 190.262650   1.026333     0.4751   0
   -2   -3  -16  69.437203  69.878702   0.483567     0.4976   0
    2    3   16  68.225916  68.426866   0.518181     0.4976   0
   -3   -3  -16  23.611294  24.034523   0.233140     0.5329   0
    3    3   16  23.023862  23.656469   0.275503     0.5329   0
   -4   -3  -16  60.945380  60.167649   0.473308     0.5787   0
    4    3   16  61.614930  61.233066   0.467126     0.5787   0
    5    3   16  31.485891  31.312260   0.338730     0.6328   0
   -5   -3  -16  31.016195  30.995356   0.326057     0.6328   0
    6    3   16  20.875327  20.350609   0.353806     0.6932   0
   -6   -3  -16  21.050226  20.782602   0.314770     0.6932   0
   -7   -3  -16  32.469858  32.550744   0.453213     0.7584   0
    7    3   16  31.919092  30.959493   0.556005     0.7584   0
    8    3   16  13.303249  13.711199   0.526180     0.8273   0
   -8   -3  -16  14.093615  14.110021   0.378920     0.8273   0
   -9   -3  -16  11.991498  11.861598   0.472001     0.8990   0
    9    3   16  11.606353  11.591902   0.559217     0.8990   0
  -10   -3  -16   7.466340   7.163437   0.473683     0.9729   0
   10    3   16   7.496891   7.184147   0.531545     0.9729   0
   11    3   16   1.417892   1.414098   0.389669     1.0485   0
  -11   -3  -16   1.335256   1.247339   0.315635     1.0485   0
    0    4   16  59.918505  61.442380   0.447598     0.4903   0
    1    4   16 129.098815 127.641399   0.751974     0.4977   0
   -1   -4  -16 128.116968 128.177905   0.852286     0.4977   0
    2    4   16  75.135566  75.579899   0.544506     0.5191   0
   -2   -4  -16  73.721915  74.735046   0.509710     0.5191   0
    3    4   16 287.567105 282.723462   1.869898     0.5531   0
   -3   -4  -16 288.691492 284.159915   1.523745     0.5531   0
    4    4   16 119.282455 119.739948   0.834258     0.5974   0
   -4   -4  -16 118.615551 118.270806   0.764454     0.5974   0
   -5   -4  -16  56.801527  57.295801   0.515873     0.6499   0
    5    4   16  55.488975  55.978861   0.555707     0.6499   0
    6    4   16  36.428996  37.031149   0.512556     0.7089   0
   -6   -4  -16  37.980278  38.988147   0.440310     0.7089   0
    7    4   16  21.218931  21.394777   0.516315     0.7727   0
   -7   -4  -16  21.320349  21.146138   0.365757     0.7727   0
    8    4   16   3.266629   3.487916   0.320096     0.8404   0
   -8   -4  -16   3.260927   3.297235   0.244187     0.8404   0
   -9   -4  -16   5.886312   5.365900   0.379477     0.9111   0
    9    4   16   5.817712   5.693015   0.413254     0.9111   0
  -10   -4  -16   0.767782   0.608665   0.233726     0.9841   0
   10    4   16   0.878454   0.802567   0.279945     0.9841   0
   11    4   16   1.449466   1.315392   0.388554     1.0589   0
  -11   -4  -16   1.423610   1.257800   0.321961     1.0589   0
    0    5   16 119.714864 116.837238   0.760224     0.5182   0
    1    5   16 124.138532 123.604140   0.804942     0.5252   0
   -1   -5  -16 124.386958 123.383961   0.847507     0.5252   0
    2    5   16 112.976055 112.390388   0.751609     0.5456   0
   -2   -5  -16 113.872467 112.939394   0.763570     0.5456   0
   -3   -5  -16  60.755653  59.908530   0.461367     0.5780   0
    3    5   16  59.984096  58.865227   0.481625     0.5780   0
    4    5   16   6.159660   6.059935   0.163077     0.6205   0
   -4   -5  -16   6.378027   6.654477   0.153914     0.6205   0
    5    5   16  80.259467  80.323269   0.773204     0.6713   0
   -5   -5  -16  79.231782  79.318425   0.682594     0.6713   0
    6    5   16  50.867731  50.275068   0.637395     0.7285   0
   -6   -5  -16  50.794376  50.535341   0.534391     0.7285   0
    7    5   16  31.990998  31.842421   0.723389     0.7908   0
   -7   -5  -16  31.940027  31.507441   0.462838     0.7908   0
   -8   -5  -16  21.986821  22.085409   0.523623     0.8570   0
    8    5   16  22.161530  22.556631   0.732245     0.8570   0
   -9   -5  -16  26.086534  26.130359   0.725341     0.9264   0
    9    5   16  25.914236  25.855472   0.893870     0.9264   0
   10    5   16   1.647839   1.630912   0.335230     0.9983   0
  -10   -5  -16   1.583882   1.418175   0.282204     0.9983   0
   11    5   16   4.124932   4.296849   0.635972     1.0721   0
  -11   -5  -16   4.135349   3.835386   0.584186     1.0721   0
    0    6   16 120.075101 120.437022   0.810759     0.5505   0
    1    6   16  11.870327  11.692569   0.201421     0.5571   0
   -1   -6  -16  12.628005  12.654243   0.200882     0.5571   0
    2    6   16 242.337473 241.305749   1.538754     0.5763   0
   -2   -6  -16 242.034798 237.489631   1.432837     0.5763   0
    3    6   16  18.856758  18.494855   0.245937     0.6071   0
   -3   -6  -16  18.831009  19.049533   0.255696     0.6071   0
   -4   -6  -16 185.565567 184.535109   1.174507     0.6477   0
    4    6   16 185.211227 184.603374   1.416569     0.6477   0
    5    6   16   6.421112   6.526994   0.216795     0.6965   0
   -5   -6  -16   6.086213   6.349841   0.182537     0.6965   0
    6    6   16  18.720476  18.603983   0.357142     0.7517   0
   -6   -6  -16  18.101580  17.981808   0.329250     0.7517   0
    7    6   16  15.059477  14.305682   0.532487     0.8123   0
   -7   -6  -16  14.346964  13.788886   0.367170     0.8123   0
   -8   -6  -16  15.818110  15.538685   0.524199     0.8769   0
    8    6   16  16.139731  16.024041   0.695718     0.8769   0
    9    6   16   8.833640   8.960906   0.614742     0.9448   0
   -9   -6  -16   8.958496   9.007028   0.477260     0.9448   0
   10    6   16   7.205368   7.631985   0.597907     1.0154   0
  -10   -6  -16   7.409896   7.641014   0.644942     1.0154   0
   11    6   16   3.152363   3.191319   0.576177     1.0881   0
  -11   -6  -16   3.184215   3.487349   0.545179     1.0881   0
    0    7   16   8.763101   9.468731   0.176038     0.5863   0
    1    7   16  58.114529  58.706678   0.478789     0.5925   0
   -1   -7  -16  58.348021  58.739850   0.458184     0.5925   0
    2    7   16 121.855426 122.020581   0.852189     0.6106   0
   -2   -7  -16 120.728604 120.836998   0.829441     0.6106   0
   -3   -7  -16  18.586244  18.548409   0.260129     0.6398   0
    3    7   16  18.126832  17.716440   0.283675     0.6398   0
   -4   -7  -16 149.462165 148.855513   1.052341     0.6784   0
    4    7   16 148.801390 148.412271   1.375572     0.6784   0
    5    7   16   6.001647   6.266894   0.236428     0.7251   0
   -5   -7  -16   5.988260   6.283153   0.190623     0.7251   0
    6    7   16   9.258524   8.658982   0.332394     0.7784   0
   -6   -7  -16   9.266043   8.912024   0.285973     0.7784   0
    7    7   16   4.560874   4.418034   0.382766     0.8370   0
   -7   -7  -16   4.312997   4.386324   0.284896     0.8370   0
   -8   -7  -16   5.255363   4.641539   0.393159     0.8998   0
    8    7   16   5.454836   5.457818   0.466405     0.8998   0
   -9   -7  -16   1.322219   1.322171   0.269195     0.9662   0
    9    7   16   1.410852   1.239560   0.331942     0.9662   0
  -10   -7  -16   1.377134   1.256482   0.290656     1.0353   0
   10    7   16   1.347949   1.422867   0.369526     1.0353   0
   11    7   16   0.515943   0.492163   0.438935     1.1066   0
  -11   -7  -16   0.582253   0.401649   0.334182     1.1066   0
    0    8   16  13.671517  13.345355   0.219641     0.6251   0
    1    8   16  24.607621  25.107632   0.331807     0.6309   0
   -1   -8  -16  26.502416  26.869834   0.279560     0.6309   0
    2    8   16  57.810133  56.817945   0.529814     0.6480   0
   -2   -8  -16  57.874473  57.715680   0.502701     0.6480   0
    3    8   16  38.592163  39.418314   0.484740     0.6755   0
   -3   -8  -16  38.705119  39.170636   0.436733     0.6755   0
   -4   -8  -16  13.304476  13.536690   0.299982     0.7122   0
    4    8   16  13.270772  13.066910   0.302068     0.7122   0
   -5   -8  -16  36.032345  35.643636   0.477519     0.7568   0
    5    8   16  36.169731  35.825356   0.557217     0.7568   0
    6    8   16  22.292570  22.088197   0.559938     0.8080   0
   -6   -8  -16  22.262585  21.919169   0.534468     0.8080   0
    7    8   16  14.642388  14.367698   0.576206     0.8646   0
   -7   -8  -16  14.702281  14.412887   0.516623     0.8646   0
   -8   -8  -16   6.179221   6.325150   0.423148     0.9256   0
    8    8   16   6.343195   6.238569   0.511623     0.9256   0
   -9   -8  -16  23.285888  23.507151   0.773184     0.9902   0
    9    8   16  23.216507  23.318508   0.932300     0.9902   0
   10    8   16   0.522932   0.465520   0.295088     1.0577   0
  -10   -8  -16   0.573745   0.502008   0.226458     1.0577   0
    0    9   16  68.508955  69.125766   0.637943     0.6663   0
   -1   -9  -16   9.624433   9.532304   0.201853     0.6718   0
    1    9   16   9.952647   9.925175   0.227861     0.6718   0
    2    9   16   1.421778   1.233205   0.116426     0.6879   0
   -2   -9  -16   1.190638   1.325363   0.115205     0.6879   0
   -3   -9  -16  50.245106  51.057521   0.581898     0.7138   0
    3    9   16  50.243387  50.491689   0.588071     0.7138   0
    4    9   16  40.764707  40.857554   0.575427     0.7487   0
   -4   -9  -16  40.809805  40.917839   0.579475     0.7487   0
   -5   -9  -16   2.032670   2.216944   0.213978     0.7912   0
    5    9   16   1.782644   1.933269   0.191931     0.7912   0
    6    9   16  26.436547  26.158434   0.612358     0.8403   0
   -6   -9  -16  26.769962  26.551199   0.602070     0.8403   0
    7    9   16   5.472976   5.614020   0.425792     0.8948   0
   -7   -9  -16   5.690057   5.713571   0.364430     0.8948   0
   -8   -9  -16   3.653464   3.573103   0.319471     0.9539   0
    8    9   16   3.741372   3.685587   0.394255     0.9539   0
    9    9   16   0.064238   0.045449   0.259109     1.0167   0
  -10   -9  -16   0.208252   0.124656   0.219093     1.0826   0
   10    9   16   0.215759   0.067486   0.285214     1.0826   0
    0   10   16 221.278046 219.869532   1.772913     0.7096   0
   -1  -10  -16  38.647710  38.952188   0.474500     0.7147   0
    1   10   16  38.615801  38.918247   0.489221     0.7147   0
    2   10   16 175.847316 174.030930   1.533149     0.7298   0
   -2  -10  -16 176.418553 175.131825   1.579963     0.7298   0
    3   10   16   3.799857   3.786831   0.207834     0.7544   0
   -3  -10  -16   3.611284   3.716191   0.204295     0.7544   0
    4   10   16  75.501870  76.437156   1.098617     0.7874   0
   -4  -10  -16  75.214226  75.300012   1.028217     0.7874   0
    5   10   16  13.802904  13.269398   0.416706     0.8280   0
   -5  -10  -16  13.819748  13.493423   0.448108     0.8280   0
    6   10   16  59.180540  59.335006   1.188640     0.8750   0
   -6  -10  -16  60.170628  60.368021   1.090665     0.8750   0
    7   10   16   6.685164   6.440691   0.470799     0.9275   0
   -7  -10  -16   6.816779   6.522263   0.371160     0.9275   0
   -8  -10  -16   5.790662   6.093847   0.401947     0.9846   0
    8   10   16   5.591243   5.724600   0.490692     0.9846   0
   -9  -10  -16   0.649642   0.596041   0.228246     1.0456   0
    9   10   16   0.601067   0.471126   0.304193     1.0456   0
   10   10   16   1.305821   1.321950   0.390486     1.1098   0
  -10  -10  -16   1.257653   1.303643   0.305405     1.1098   0
    0   11   16  11.066610  11.357397   0.321740     0.7545   0
    1   11   16  56.163258  54.814315   0.665979     0.7594   0
   -1  -11  -16  55.955991  55.519465   0.714217     0.7594   0
    2   11   16  37.323158  37.365071   0.581715     0.7736   0
   -2  -11  -16  36.473005  36.395225   0.587301     0.7736   0
   -3  -11  -16   9.446198   9.197488   0.388188     0.7968   0
    3   11   16   9.540121   9.348383   0.345220     0.7968   0
    4   11   16   8.179338   8.337972   0.350094     0.8281   0
   -4  -11  -16   8.004393   8.257823   0.371862     0.8281   0
    5   11   16   9.225719   9.426147   0.465491     0.8668   0
   -5  -11  -16   9.235966   9.578331   0.439685     0.8668   0
    6   11   16   0.832056   0.755522   0.214699     0.9118   0
   -6  -11  -16   0.781267   0.655297   0.201017     0.9118   0
    7   11   16   8.996697   9.072592   0.500778     0.9623   0
   -7  -11  -16   9.084968   9.389428   0.467337     0.9623   0
    8   11   16  11.064523  11.231155   0.650913     1.0175   0
   -8  -11  -16  11.079850  10.977324   0.520911     1.0175   0
   -9  -11  -16   5.287996   5.469644   0.481519     1.0766   0
    9   11   16   5.332532   5.595713   0.599983     1.0766   0
    0   12   16 108.598772 106.529201   1.564849     0.8009   0
    1   12   16  30.898461  31.285051   0.584253     0.8054   0
   -1  -12  -16  31.234404  31.443022   0.617838     0.8054   0
    2   12   16  11.107384  10.533985   0.355036     0.8188   0
   -2  -12  -16  10.902028  10.619268   0.385054     0.8188   0
    3   12   16  35.823479  35.448551   0.748234     0.8408   0
   -3  -12  -16  35.548348  34.715326   0.975922     0.8408   0
    4   12   16  12.452556  12.970089   0.587657     0.8706   0
   -4  -12  -16  12.445872  12.608284   0.496393     0.8706   0
    5   12   16  19.934788  20.240615   0.836123     0.9074   0
   -5  -12  -16  19.483266  19.308652   0.677036     0.9074   0
   -6  -12  -16  11.565001  11.492581   0.609617     0.9505   0
    6   12   16  12.045881  11.739201   0.719620     0.9505   0
[truncated: 304,578 more chars]
